# Supplementary material for: Comparative blood transcriptome analysis reveals changes in immunity, and transcripts related to metabolism and development in the critically endangered Yangtze finless porpoise (Neophocaena asiaeorientalis asiaeorientalis) with age
Source: Comp Immunol Rep. 2025 Oct 3;9:200255. doi: 10.1016/j.cirep.2025.200255 (PMC12547954; doi:10.1016/j.cirep.2025.200255)
Supplement: Supplementary file 2 [file mmc2.xlsx]

## Sheet: Table S2
Table S2: DEGs among the calf vs. adult Yangtze finless porpoise.
Gene_id	Gene name	Gene description	FC(Adult/Calf)	Log2FC(Adult/Calf)	Pvalue	Padjust	Significant	Regulate	T21F01	T21F02	T21F04	T21M03	T21M05	T21M06	T21F12	T21M09	T21M12	TT	Calf	Adult
gene-ABCC3	ABCC3	ATP binding cassette subfamily C member 3, transcript variant X1	3.011	1.59047	8.86933e-29	2.01088e-27	yes	up	0.24	0.1	0.19	0.47	0.07	0.09	0.28	1.06	0.12	0.7	0.193333	0.54
gene-ABI3	ABI3	ABI family member 3	0.482	-1.05224	5.63918e-16	5.89798e-15	yes	down	2.76	1.43	2.11	2.81	1.26	0.85	1.49	0.78	0.85	0.28	1.87	0.85
gene-ABTB2	ABTB2	ankyrin repeat and BTB domain containing 2	0.419	-1.25482	5.65424e-18	6.82823e-17	yes	down	0.5	0.42	0.47	0.83	0.56	0.28	0.41	0.16	0.04	0.21	0.51	0.205
gene-ACOT7	ACOT7	acyl-CoA thioesterase 7	0.467	-1.09723	6.1783e-07	2.63173e-06	yes	down	1.21	1.11	0.85	0.96	0.52	0.7	0.75	0.04	0.46	0.33	0.891667	0.395
gene-ACYP1	ACYP1	acylphosphatase 1, transcript variant X1	0.492	-1.02307	1.90288e-08	9.7736e-08	yes	down	3.9	1.36	1.87	3.68	1.1	2.2	1.06	0.44	1.71	1.19	2.35167	1.1
gene-ADAMTS6	ADAMTS6	ADAM metallopeptidase with thrombospondin type 1 motif 6	0.274	-1.86591	0.000468329	0.00130062	yes	down	0.03	0.08	0.11	0.02	0.06	0.03	0.02	0.03	0	0.01	0.055	0.015
gene-ADAMTSL2	ADAMTSL2	ADAMTS like 2	0.449	-1.15482	1.06104e-06	4.3621e-06	yes	down	0.26	0.38	0.31	0.2	0.14	0.16	0.16	0.1	0.1	0.06	0.241667	0.105
gene-ADGRG1	ADGRG1	adhesion G protein-coupled receptor G1, transcript variant X3	0.458	-1.12697	6.72679e-18	8.06801e-17	yes	down	0.78	0.6	1.18	0.74	0.77	0.53	0.55	0.26	0.32	0.24	0.766667	0.3425
gene-ADGRL2	ADGRL2	adhesion G protein-coupled receptor L2, transcript variant X1	0.442	-1.17664	2.26602e-06	8.89946e-06	yes	down	0.24	0.11	0.06	0.12	0.2	0.11	0.17	0.02	0.04	0.01	0.14	0.06
gene-AEBP1	AEBP1	AE binding protein 1	0.34	-1.55842	8.24238e-07	3.44334e-06	yes	down	0.29	0.09	0.1	0.24	0.09	0.03	0.11	0	0.02	0.05	0.14	0.045
gene-AGPAT3	AGPAT3	1-acylglycerol-3-phosphate O-acyltransferase 3, transcript variant X4	2.237	1.16188	0.000454019	0.00126367	yes	up	0.05	0	0.01	0	0.15	0.02	0	0.03	0.33	0	0.0383333	0.09
gene-AHCTF1	AHCTF1	AT-hook containing transcription factor 1, transcript variant X1	0.438	-1.19217	5.86345e-76	4.47942e-74	yes	down	1.17	0.81	0.8	3.64	2.34	0.65	1.33	0.35	0.38	0.54	1.56833	0.65
gene-AKAP7	AKAP7	A-kinase anchoring protein 7, transcript variant X1	0.487	-1.03752	1.41045e-18	1.76895e-17	yes	down	0.77	0.65	1.17	3.03	1.66	1.05	1.77	0.64	0.23	0.73	1.38833	0.8425
gene-ALCAM	ALCAM	activated leukocyte cell adhesion molecule, transcript variant X1	0.441	-1.18157	1.32543e-09	7.65334e-09	yes	down	0.37	0.29	0.27	0.28	0.18	0.18	0.24	0.02	0.1	0.07	0.261667	0.1075
gene-ALDH1A2	ALDH1A2	aldehyde dehydrogenase 1 family member A2, transcript variant X1	0.284	-1.81785	1.40962e-34	4.10754e-33	yes	down	0.87	0.98	0.94	1.13	0.01	0.74	0.04	0.83	0	0.01	0.778333	0.22
gene-ARHGAP24	ARHGAP24	Rho GTPase activating protein 24, transcript variant X1	0.341	-1.55323	1.88571e-10	1.18759e-09	yes	down	0.45	0.3	0.29	0.15	0.21	0.19	0.23	0.09	0.03	0.01	0.265	0.09
gene-ARHGEF10	ARHGEF10	Rho guanine nucleotide exchange factor 10, transcript variant X1	0.445	-1.16845	5.12495e-136	9.89566e-134	yes	down	5.39	2.05	4.06	4.95	4.83	1.53	3.93	1.3	0.29	0.96	3.80167	1.62
gene-ASF1B	ASF1B	anti-silencing function 1B histone chaperone	0.493	-1.02052	0.000581508	0.00158906	yes	down	0.3	0.48	0.52	0.3	0.11	0.15	0.26	0	0.17	0.15	0.31	0.145
gene-ATP1B2	ATP1B2	ATPase Na+/K+ transporting subunit beta 2, transcript variant X2	0.45	-1.15348	6.43333e-08	3.09191e-07	yes	down	0.52	0.3	0.5	0.48	0.25	0.23	0.37	0.13	0.12	0.05	0.38	0.1675
gene-ATP2A1	ATP2A1	ATPase sarcoplasmic/endoplasmic reticulum Ca2+ transporting 1	0.338	-1.56504	1.73554e-11	1.2135e-10	yes	down	0.49	0.07	0.29	0.64	0.19	0.17	0.18	0.13	0.01	0.07	0.308333	0.0975
gene-ATP6V0E2	ATP6V0E2	ATPase H+ transporting V0 subunit e2	0.449	-1.15482	2.97626e-10	1.83817e-09	yes	down	0.92	0.5	0.94	0.93	0.72	0.34	0.85	0.18	0.13	0.11	0.725	0.3175
gene-ATP8A2	ATP8A2	ATPase phospholipid transporting 8A2	0.327	-1.61133	4.35257e-05	0.00014189	yes	down	0.16	0.11	0.07	0.12	0.11	0.07	0.08	0.01	0.02	0.02	0.106667	0.0325
gene-AURKB	AURKB	aurora kinase B, transcript variant X1	0.433	-1.20668	0.000681399	0.0018352	yes	down	0.39	0.35	0.46	0.23	0.18	0.13	0.21	0	0.26	0.06	0.29	0.1325
gene-B3GALNT1	B3GALNT1	beta-1,3-N-acetylgalactosaminyltransferase 1 (globoside blood group), transcript variant X2	2.99	1.58001	0.000874699	0.00230979	yes	up	0.04	0.04	0.03	0.06	0.04	0.03	0.22	0.02	0.07	0.14	0.04	0.1125
gene-B3GNT7	B3GNT7	UDP-GlcNAc:betaGal beta-1,3-N-acetylglucosaminyltransferase 7, transcript variant X1	0.479	-1.06202	3.32976e-08	1.66167e-07	yes	down	0.77	0.41	0.71	0.35	0.31	0.3	0.51	0.15	0.14	0.1	0.475	0.225
gene-BAG2	BAG2	BCL2 associated athanogene 2	0.431	-1.21585	9.9643e-10	5.82444e-09	yes	down	0.57	0.96	0.68	0.91	0.91	0.56	0.8	0.17	0.09	0.22	0.765	0.32
gene-BARD1	BARD1	BRCA1 associated RING domain 1, transcript variant X1	0.155	-2.68533	4.07653e-05	0.000133536	yes	down	0.04	0.1	0.08	0.05	0.02	0.05	0.01	0	0.04	0	0.0566667	0.0125
gene-BCAR3	BCAR3	BCAR3, NSP family adaptor protein, transcript variant X2	0.497	-1.00977	6.20931e-06	2.27822e-05	yes	down	0.66	0.29	0.2	0.61	0.24	0.37	0.44	0.04	0.04	0.2	0.395	0.18
gene-BEND5	BEND5	BEN domain containing 5, transcript variant X1	0.492	-1.02237	3.76739e-09	2.08297e-08	yes	down	1.79	1.12	1	1.52	0.86	0.94	1.6	0.4	0.36	0.17	1.205	0.6325
gene-BGLAP	BGLAP	bone gamma-carboxyglutamate protein	0.308	-1.6969	1.33953e-16	1.46922e-15	yes	down	1.24	0.64	0.9	0.24	0.7	0.66	0.17	0.52	0	0.21	0.73	0.225
gene-BHLHE41	BHLHE41	basic helix-loop-helix family member e41	0.415	-1.2703	1.73851e-05	6.00262e-05	yes	down	0.17	0.19	0.17	0.13	0.22	0.2	0.14	0.05	0.11	0	0.18	0.075
gene-BLK	BLK	BLK proto-oncogene, Src family tyrosine kinase	0.465	-1.10372	1.32785e-32	3.60057e-31	yes	down	3.99	3.46	2.03	1.15	1.72	1.44	2.78	0.58	0.6	0.33	2.29833	1.0725
gene-BSPRY	BSPRY	B-box and SPRY domain containing	0.462	-1.11418	6.72249e-08	3.22646e-07	yes	down	0.5	0.4	0.7	0.46	0.2	0.24	0.37	0.12	0.12	0.13	0.416667	0.185
gene-BUB1	BUB1	BUB1 mitotic checkpoint serine/threonine kinase	0.328	-1.60733	2.9358e-07	1.30397e-06	yes	down	0.18	0.25	0.24	0.15	0.1	0.09	0.09	0	0.08	0.04	0.168333	0.0525
gene-CACNA1C	CACNA1C	calcium voltage-gated channel subunit alpha1 C, transcript variant X1	0.4	-1.32034	1.60725e-20	2.27384e-19	yes	down	0.42	0.33	0.5	0.24	0.24	0.12	0.37	0.04	0.03	0.04	0.308333	0.12
gene-CACNA1I	CACNA1I	calcium voltage-gated channel subunit alpha1 I	0.471	-1.08661	5.30387e-25	9.6775e-24	yes	down	1.91	0.36	0.4	1.09	1.15	0.26	0.96	0.17	0.02	0.41	0.861667	0.39
gene-CALB2	CALB2	calbindin 2	2.063	1.04506	5.34017e-09	2.90952e-08	yes	up	0.07	0.55	0.5	0.07	0.97	1.25	0.33	2	0.06	2.28	0.568333	1.1675
gene-CALHM6	CALHM6	calcium homeostasis modulator family member 6, transcript variant X1	0.392	-1.35209	8.53358e-08	4.04706e-07	yes	down	1.53	1.18	1.04	0.93	1.21	0.8	1.36	0.3	0.31	0.08	1.115	0.5125
gene-CARD10	CARD10	caspase recruitment domain family member 10	0.421	-1.24923	3.77523e-05	0.000124152	yes	down	0.22	0.11	0.25	0.02	0.12	0.1	0.08	0.01	0.06	0.07	0.136667	0.055
gene-CCDC40	CCDC40	coiled-coil domain containing 40	0.37	-1.43379	4.30224e-14	3.82564e-13	yes	down	0.27	0.45	1.06	0.42	0.14	0.21	0.26	0.25	0.03	0.1	0.425	0.16
gene-CCDC68	CCDC68	coiled-coil domain containing 68, transcript variant X2	0.135	-2.88697	0.000191639	0.000566026	yes	down	0.16	0.02	0.15	0	0.05	0.16	0.03	0	0	0.02	0.09	0.0125
gene-CCR8	CCR8	C-C motif chemokine receptor 8	0.224	-2.15859	7.69567e-13	6.20563e-12	yes	down	0.66	0.77	0.91	0.25	0.43	0.32	0.21	0.18	0.05	0.05	0.556667	0.1225
gene-CD19	CD19	CD19 molecule, transcript variant X3	0.451	-1.14776	1.02757e-44	4.17949e-43	yes	down	5.43	5.4	2.8	2.05	2.88	2.44	4.55	0.6	0.55	0.43	3.5	1.5325
gene-CD200	CD200	CD200 molecule	0.362	-1.46774	2.74473e-06	1.06322e-05	yes	down	0.33	0.38	0.12	0.16	0.24	0.16	0.18	0.07	0.05	0.03	0.231667	0.0825
gene-CD79B	CD79B	CD79b molecule, transcript variant X1	0.381	-1.39203	8.78796e-112	1.161e-109	yes	down	18.73	18.6	10.96	7.56	9.51	8.76	11.17	2.07	3.91	1.14	12.3533	4.5725
gene-CDC20	CDC20	cell division cycle 20, transcript variant X2	0.345	-1.53333	0.00012414	0.000377251	yes	down	0.37	0.3	0.45	0.09	0.05	0.12	0.13	0.11	0.05	0.02	0.23	0.0775
gene-CDC25A	CDC25A	cell division cycle 25A, transcript variant X1	0.492	-1.02392	0.000162542	0.000485307	yes	down	0.21	0.22	0.22	0.17	0.08	0.1	0.2	0.06	0.05	0.02	0.166667	0.0825
gene-CDCA5	CDCA5	cell division cycle associated 5	0.194	-2.36341	1.36591e-06	5.539e-06	yes	down	0.13	0.1	0.22	0.13	0.19	0.05	0.05	0.04	0	0.02	0.136667	0.0275
gene-CDCA7	CDCA7	cell division cycle associated 7, transcript variant X3	0.251	-1.99388	1.77483e-15	1.76389e-14	yes	down	0.31	0.67	0.76	0.46	0.45	0.34	0.19	0.09	0.05	0.13	0.498333	0.115
gene-CENPF	CENPF	centromere protein F	0.467	-1.09701	9.41074e-12	6.75475e-11	yes	down	0.22	0.14	0.2	0.21	0.19	0.09	0.15	0.03	0.06	0.07	0.175	0.0775
gene-CENPJ	CENPJ	centromere protein J, transcript variant X1	0.455	-1.13681	4.94321e-07	2.13199e-06	yes	down	0.3	0.21	0.14	0.34	0.18	0.18	0.25	0.06	0.02	0.07	0.225	0.1
gene-CENPW	CENPW	centromere protein W	0.148	-2.75572	0.000501088	0.00138459	yes	down	0.16	0.53	0.09	0.05	0.15	0.04	0	0.05	0	0.05	0.17	0.025
gene-CGNL1	CGNL1	cingulin like 1, transcript variant X1	0.222	-2.17076	8.97552e-05	0.000278785	yes	down	0.06	0.02	0.03	0.02	0.03	0.02	0.02	0	0	0.01	0.03	0.0075
gene-CHPF	CHPF	chondroitin polymerizing factor	0.416	-1.26365	6.31495e-21	9.19304e-20	yes	down	1.05	0.89	1.34	1.04	0.47	0.61	0.8	0.21	0.24	0.21	0.9	0.365
gene-CIT	CIT	citron rho-interacting serine/threonine kinase, transcript variant X1	0.49	-1.03027	3.70488e-14	3.30114e-13	yes	down	0.37	0.18	0.29	0.45	0.27	0.23	0.31	0.08	0.03	0.12	0.298333	0.135
gene-CKS1B	CKS1B	CDC28 protein kinase regulatory subunit 1B	0.362	-1.46577	1.59027e-05	5.52446e-05	yes	down	1.12	1.21	0.91	0.99	0.2	0.57	0.5	0.35	0.13	0.19	0.833333	0.2925
gene-CKS2	CKS2	CDC28 protein kinase regulatory subunit 2	0.49	-1.02854	5.61824e-05	0.000180274	yes	down	2.22	1.42	2.66	1.63	1.93	0.81	1.41	0.5	0.44	0.98	1.77833	0.8325
gene-CLBA1	CLBA1	clathrin binding box of aftiphilin containing 1	0.187	-2.4223	9.06773e-10	5.32161e-09	yes	down	0.22	0.31	0.45	0.37	0.25	0.08	0.16	0	0.04	0	0.28	0.05
gene-CLMN	CLMN	calmin	5.182	2.37356	9.73257e-05	0.000300177	yes	up	0	0.01	0	0.02	0.01	0	0.06	0.08	0.01	0	0.00666667	0.0375
gene-COBLL1	COBLL1	cordon-bleu WH2 repeat protein like 1, transcript variant X1	0.357	-1.48442	1.97405e-06	7.83512e-06	yes	down	0.24	0.12	0.08	0.09	0.12	0.11	0.13	0.01	0.03	0.01	0.126667	0.045
gene-COL18A1	COL18A1	collagen type XVIII alpha 1 chain	0.423	-1.24236	3.5124e-48	1.58654e-46	yes	down	2.66	1.82	1.17	3.2	0.96	0.65	1.77	0.23	0.44	0.34	1.74333	0.695
gene-COQ10A	COQ10A	coenzyme Q10A	0.369	-1.43976	9.16789e-07	3.80735e-06	yes	down	0.27	0.7	0.58	1.02	0.21	0.23	0.32	0	0.18	0.2	0.501667	0.175
gene-COQ9	COQ9	coenzyme Q9	4.71	2.23585	0.000223845	0.000654331	yes	up	0.11	0	0	0	0.06	0	0.42	0	0.07	0	0.0283333	0.1225
gene-CORO2B	CORO2B	coronin 2B	0.237	-2.07961	1.24143e-05	4.37664e-05	yes	down	0.17	0.11	0.18	0.37	0.13	0.08	0.09	0.02	0	0.04	0.173333	0.0375
gene-CR2	CR2	complement C3d receptor 2, transcript variant X1	0.45	-1.15115	2.4122e-35	7.24525e-34	yes	down	2.33	1.93	0.76	1.23	1.12	1.15	1.71	0.17	0.16	0.36	1.42	0.6
gene-CRIP3	CRIP3	cysteine rich protein 3	0.05	-4.3176	4.32629e-07	1.88441e-06	yes	down	0.25	0.19	0.15	0.07	0.13	0.21	0	0	0	0.03	0.166667	0.0075
gene-CRYGS	CRYGS	crystallin gamma S	0.316	-1.66297	9.39502e-06	3.36966e-05	yes	down	1.07	0.97	0.95	1.1	0.65	0.53	0.42	0.25	0.23	0.15	0.878333	0.2625
gene-CTLA4	CTLA4	cytotoxic T-lymphocyte associated protein 4, transcript variant X1	0.439	-1.18763	9.24181e-14	8.0152e-13	yes	down	0.91	1.66	1.67	1.12	0.91	0.63	1.04	0.31	0.39	0.24	1.15	0.495
gene-CTSK	CTSK	cathepsin K, transcript variant X1	0.167	-2.58374	5.50782e-07	2.35871e-06	yes	down	0.07	0	0.12	0.09	0.24	0.07	0	0.01	0	0.06	0.0983333	0.0175
gene-CUBN	CUBN	cubilin, transcript variant X1	0.413	-1.27447	2.3506e-09	1.32677e-08	yes	down	0.14	0.11	0.04	0.08	0.13	0.06	0.08	0.02	0.01	0.04	0.0933333	0.0375
gene-CUNH16orf74	CUNH16orf74	chromosome unknown C16orf74 homolog, transcript variant X1	0.294	-1.7655	0.000442153	0.00123319	yes	down	0.22	0.49	0.11	0.4	0.16	0.1	0.05	0	0.17	0.05	0.246667	0.0675
gene-CUNH17orf113	CUNH17orf113	chromosome unknown C17orf113 homolog	0.23	-2.11829	0.000705011	0.00189502	yes	down	0.06	0.06	0.06	0.05	0.08	0	0.02	0	0	0.02	0.0516667	0.01
gene-CUNH19orf24	CUNH19orf24	chromosome unknown C19orf24 homolog	5.579	2.48012	3.31975e-06	1.27056e-05	yes	up	0	0	0	0	0	0.39	0	0.55	0.93	0	0.065	0.37
gene-CUNH7orf61	CUNH7orf61	chromosome unknown C7orf61 homolog	0.43	-1.21736	1.13742e-07	5.31956e-07	yes	down	1.7	0.71	0.05	1.07	0.19	0.12	0.35	0.22	0	0.43	0.64	0.25
gene-CUNH8orf82	CUNH8orf82	chromosome unknown C8orf82 homolog	0.485	-1.04262	7.75478e-10	4.58014e-09	yes	down	4.09	3.35	4.36	5.59	2.65	1.23	3.19	1.21	0.85	1.31	3.545	1.64
gene-CXXC5	CXXC5	CXXC finger protein 5	0.473	-1.08068	2.93729e-08	1.47545e-07	yes	down	1.3	1.38	1.05	0.84	1.32	0.55	0.99	0.35	0.32	0.31	1.07333	0.4925
gene-DBF4B	DBF4B	DBF4 zinc finger B	0.389	-1.36341	0.000921441	0.0024223	yes	down	0.17	0.04	0.15	0.06	0.04	0.06	0.09	0	0	0.04	0.0866667	0.0325
gene-DBNDD1	DBNDD1	dysbindin domain containing 1	0.341	-1.55323	6.65194e-06	2.42946e-05	yes	down	0.39	0.2	0.3	0.3	0.1	0.16	0.14	0.02	0.09	0.06	0.241667	0.0775
gene-DEPDC7	DEPDC7	DEP domain containing 7	0.23	-2.11829	0.000705011	0.00189502	yes	down	0.16	0.12	0.04	0.19	0.1	0.07	0	0	0.02	0.07	0.113333	0.0225
gene-DERL3	DERL3	derlin 3, transcript variant X1	0.272	-1.88012	9.3364e-10	5.47198e-09	yes	down	0.33	0.18	0.36	0.35	0.2	0.23	0.05	0.14	0.08	0.03	0.275	0.075
gene-DIP2C	DIP2C	disco interacting protein 2 homolog C, transcript variant X2	0.155	-2.68533	0.000807631	0.00214883	yes	down	0.01	0.03	0.02	0	0.01	0.05	0.01	0	0	0	0.02	0.0025
gene-DMPK	DMPK	DM1 protein kinase, transcript variant X1	0.097	-3.36341	0.000846737	0.00224472	yes	down	0.05	0.01	0.02	0.09	0.04	0.01	0.01	0	0	0	0.0366667	0.0025
gene-DMRT1	DMRT1	doublesex and mab-3 related transcription factor 1	4.137	2.04871	0	0	yes	up	0.04	0.06	0	0	41.68	0	55.42	0.12	0	54.65	6.96333	27.5475
gene-DMWD	DMWD	DM1 locus, WD repeat containing	0.078	-3.68533	0.000110532	0.000338178	yes	down	0.05	0.06	0.03	0.1	0.03	0.04	0	0.02	0	0	0.0516667	0.005
gene-DNAH10	DNAH10	dynein axonemal heavy chain 10	0.406	-1.29984	1.19141e-06	4.87412e-06	yes	down	0.1	0.03	0.06	0.06	0.03	0.02	0.04	0	0.01	0.02	0.05	0.0175
gene-DNALI1	DNALI1	dynein axonemal light intermediate chain 1	0.462	-1.11343	1.73056e-05	5.97753e-05	yes	down	0.67	0.2	0.31	0.27	0.15	0.14	0.32	0.03	0.04	0.12	0.29	0.1275
gene-DNER	DNER	delta/notch like EGF repeat containing	0.259	-1.94837	0.000718108	0.00192786	yes	down	0	0.09	0.11	0	0.19	0	0.07	0	0	0	0.065	0.0175
gene-DPEP1	DPEP1	dipeptidase 1, transcript variant X2	0.494	-1.01753	8.08234e-24	1.37878e-22	yes	down	4.54	5.26	2.66	2.51	1.74	2.75	3.74	0.79	1.14	0.6	3.24333	1.5675
gene-DPYSL5	DPYSL5	dihydropyrimidinase like 5	0.181	-2.46622	8.84084e-23	1.42909e-21	yes	down	0.37	0.24	0.43	0.16	0.2	0.14	0.07	0.09	0.02	0.01	0.256667	0.0475
gene-DTX1	DTX1	deltex E3 ubiquitin ligase 1	0.366	-1.45087	4.13313e-07	1.80296e-06	yes	down	0.21	0.26	0.04	0.18	0.11	0.1	0.12	0.03	0.01	0.05	0.15	0.0525
gene-DYNLRB2	DYNLRB2	dynein light chain roadblock-type 2	0.453	-1.14264	2.69053e-06	1.0443e-05	yes	down	2.44	2.55	2.3	2.29	0.65	1.55	2.22	0.77	0.26	0.26	1.96333	0.8775
gene-E2F8	E2F8	E2F transcription factor 8	0.165	-2.59607	4.59769e-07	1.99472e-06	yes	down	0.15	0.14	0.12	0.12	0.03	0.09	0.03	0	0	0.04	0.108333	0.0175
gene-EEF1A2	EEF1A2	eukaryotic translation elongation factor 1 alpha 2	0.181	-2.46774	2.76253e-06	1.06964e-05	yes	down	0.23	0	0.18	0.16	0.04	0.16	0.02	0	0.05	0.02	0.128333	0.0225
gene-EFEMP1	EFEMP1	EGF containing fibulin extracellular matrix protein 1, transcript variant X2	0.018	-5.82284	3.95098e-10	2.408e-09	yes	down	0.11	0.2	0.04	0.04	0.23	0.23	0	0	0	0	0.141667	0
gene-EGFL7	EGFL7	EGF like domain multiple 7, transcript variant X2	0.468	-1.09521	0.000103963	0.000319192	yes	down	0.62	0.57	0.57	0.62	0.1	0.81	0.22	0.19	0.36	0.2	0.548333	0.2425
gene-ENDOG	ENDOG	endonuclease G	0.399	-1.32423	1.04617e-06	4.307e-06	yes	down	0.84	0.7	0.66	0.58	0.56	0.48	0.33	0.07	0.37	0.2	0.636667	0.2425
gene-ENOX1	ENOX1	ecto-NOX disulfide-thiol exchanger 1, transcript variant X1	0.499	-1.00231	9.3157e-05	0.000288484	yes	down	0.28	0.12	0.12	0.51	0.28	0.12	0.2	0.07	0.08	0.11	0.238333	0.115
gene-ENTPD2	ENTPD2	ectonucleoside triphosphate diphosphohydrolase 2, transcript variant X2	0.219	-2.19348	9.77801e-08	4.60738e-07	yes	down	0	0.02	0.36	0.91	0.23	0	0.02	0	0.05	0.09	0.253333	0.04
gene-EPS8L1	EPS8L1	EPS8 like 1	2.998	1.58413	9.56435e-07	3.96356e-06	yes	up	0.03	0.1	0.08	0.05	0.06	0.08	0.5	0.06	0.23	0.01	0.0666667	0.2
gene-ESRP2	ESRP2	epithelial splicing regulatory protein 2, transcript variant X1	0.293	-1.77223	0.000848336	0.00224659	yes	down	0.1	0.04	0.09	0.06	0.11	0.04	0.05	0	0.01	0.01	0.0733333	0.0175
gene-ESYT3	ESYT3	extended synaptotagmin 3	0.292	-1.77369	5.75564e-09	3.1291e-08	yes	down	0.03	0.03	0.25	0.28	0.19	0.12	0.04	0	0.01	0.12	0.15	0.0425
gene-EVPL	EVPL	envoplakin	0.48	-1.06001	0.000144888	0.000436079	yes	down	0.07	0.13	0.09	0.09	0.06	0.09	0.09	0.02	0.03	0.03	0.0883333	0.0425
gene-EXOC3L2	EXOC3L2	exocyst complex component 3 like 2	0.499	-1.00282	0.000751491	0.00200828	yes	down	0.12	0.12	0.5	0.12	0.1	0.11	0.23	0.1	0.03	0.01	0.178333	0.0925
gene-EZH2	EZH2	enhancer of zeste 2 polycomb repressive complex 2 subunit, transcript variant X1	0.405	-1.30506	2.25673e-16	2.42972e-15	yes	down	1.14	1.01	1	0.72	0.54	0.61	0.56	0.2	0.32	0.22	0.836667	0.325
gene-FAM122C	FAM122C	family with sequence similarity 122C	0.097	-3.36341	0.000846737	0.00224472	yes	down	0.2	0.55	0.08	0.32	0.28	0.09	0	0	0.09	0	0.253333	0.0225
gene-FAM129C	FAM129C	family with sequence similarity 129 member C, transcript variant X1	0.49	-1.02967	2.28224e-20	3.19277e-19	yes	down	2.05	1.58	0.74	0.96	0.82	1.04	1.2	0.43	0.17	0.36	1.19833	0.54
gene-FAM160A1	FAM160A1	family with sequence similarity 160 member A1, transcript variant X1	0.12	-3.06385	4.47443e-05	0.000145566	yes	down	0.1	0.05	0.01	0.03	0.02	0	0.01	0	0	0.01	0.035	0.005
gene-FAM163A	FAM163A	family with sequence similarity 163 member A	0.124	-3.00726	7.27701e-05	0.000228902	yes	down	0.11	0.02	0.08	0.01	0.01	0.04	0.02	0	0	0	0.045	0.005
gene-FAM217A	FAM217A	family with sequence similarity 217 member A	0.415	-1.2703	1.73851e-05	6.00262e-05	yes	down	0.36	0.65	0.33	0.11	0.06	0.3	0.19	0.04	0.14	0.12	0.301667	0.1225
gene-FBN3	FBN3	fibrillin 3	0.315	-1.66719	8.16242e-07	3.41156e-06	yes	down	0.08	0.03	0.1	0.05	0.04	0.04	0.02	0.04	0	0.01	0.0566667	0.0175
gene-FCMR	FCMR	Fc fragment of IgM receptor, transcript variant X1	0.481	-1.05512	6.35344e-267	2.9378e-264	yes	down	5.8	21.5	12.04	23.15	20.49	13.73	18.65	3.25	3.21	5.09	16.1183	7.55
gene-FCRL3	FCRL3	Fc receptor like 3, transcript variant X1	0.414	-1.27251	4.45746e-07	1.93819e-06	yes	down	0.4	0.39	0.23	0.13	0.24	0.09	0.29	0.05	0.02	0.03	0.246667	0.0975
gene-FCRL5	FCRL5	Fc receptor like 5	0.452	-1.14612	5.44357e-27	1.1187e-25	yes	down	2.08	1.41	1.5	0.97	1.67	0.86	1.52	0.39	0.22	0.37	1.415	0.625
gene-FDXACB1	FDXACB1	ferredoxin-fold anticodon binding domain containing 1	0.389	-1.36341	1.16886e-05	4.14324e-05	yes	down	0.29	0.22	0.37	0.16	0.12	0.07	0.2	0.05	0.03	0.04	0.205	0.08
gene-FOXM1	FOXM1	forkhead box M1, transcript variant X1	0.259	-1.94837	6.27265e-05	0.000199415	yes	down	0.07	0.05	0.13	0.05	0.08	0.02	0.06	0	0	0.01	0.0666667	0.0175
gene-FOXP3	FOXP3	forkhead box P3	0.372	-1.42642	8.62844e-08	4.09094e-07	yes	down	0.54	0.61	0.55	0.45	0.4	0.1	0.42	0.07	0.06	0.08	0.441667	0.1575
gene-FRRS1	FRRS1	ferric chelate reductase 1, transcript variant X1	0.449	-1.15482	6.76297e-05	0.000213765	yes	down	0.43	0.24	0.24	0.16	0.2	0.07	0.06	0.06	0.19	0.07	0.223333	0.095
gene-FZD3	FZD3	frizzled class receptor 3	0.307	-1.7058	2.01951e-06	7.99928e-06	yes	down	0.6	0.26	0.02	0.37	0.24	0.27	0.12	0.03	0.18	0	0.293333	0.0825
gene-FZD6	FZD6	frizzled class receptor 6	3.244	1.698	1.20097e-06	4.91208e-06	yes	up	0.05	0.03	0.02	0.06	0.05	0.04	0.26	0.02	0.11	0.11	0.0416667	0.125
gene-GBGT1	GBGT1	globoside alpha-1,3-N-acetylgalactosaminyltransferase 1 (FORS blood group), transcript variant X2	0.173	-2.53333	0.000163106	0.000486826	yes	down	0.22	0.08	0.07	0.09	0.04	0.05	0	0.02	0.04	0	0.0916667	0.015
gene-GCM2	GCM2	glial cells missing homolog 2	0.461	-1.11829	0.000229884	0.000670754	yes	down	0.13	0.07	0.06	0.18	0.16	0.07	0.08	0.05	0.01	0.05	0.111667	0.0475
gene-GFPT1	GFPT1	glutamine--fructose-6-phosphate transaminase 1	0.333	-1.5858	0.000522872	0.00144025	yes	down	0.12	0.11	0.07	0.12	0.3	0.07	0.08	0.02	0	0.07	0.131667	0.0425
gene-GINS2	GINS2	GINS complex subunit 2	0.412	-1.28094	0.000170853	0.000508307	yes	down	0.5	0.45	0.51	0.67	0.41	0.07	0.47	0	0	0.21	0.435	0.17
gene-GJA1	GJA1	gap junction protein alpha 1	0.097	-3.36341	0.000846737	0.00224472	yes	down	0.07	0.01	0.01	0.03	0.09	0	0	0	0	0.01	0.035	0.0025
gene-GP1BA	GP1BA	glycoprotein Ib platelet alpha subunit	0.438	-1.18938	0.000146143	0.000439553	yes	down	0.26	0.19	0.3	0.17	0.56	0.2	0.25	0.09	0.08	0.06	0.28	0.12
gene-GPC1	GPC1	glypican 1	0.423	-1.24092	5.23199e-29	1.20015e-27	yes	down	1.73	0.8	1.51	1.8	0.61	0.52	1.14	0.27	0.09	0.36	1.16167	0.465
gene-GPR15	GPR15	G protein-coupled receptor 15	0.432	-1.21222	4.19489e-31	1.05903e-29	yes	down	0.97	3.3	1.57	1.37	0.97	0.77	1.05	0.17	0.43	0.81	1.49167	0.615
gene-GPR25	GPR25	G protein-coupled receptor 25	0.483	-1.05025	2.61993e-10	1.6284e-09	yes	down	0.36	0.67	0.58	0.48	0.24	0.38	0.39	0.13	0.17	0.16	0.451667	0.2125
gene-GPRIN1	GPRIN1	G protein regulated inducer of neurite outgrowth 1	0.097	-3.36341	0.000846737	0.00224472	yes	down	0	0.04	0.07	0	0.06	0.02	0	0.01	0	0	0.0316667	0.0025
gene-GRIK5	GRIK5	glutamate ionotropic receptor kainate type subunit 5, transcript variant X2	0.29	-1.78662	7.69558e-06	2.79263e-05	yes	down	0.17	0.07	0.06	0.07	0.27	0.04	0.13	0.01	0	0	0.113333	0.035
gene-GSTCD	GSTCD	glutathione S-transferase C-terminal domain containing	0.416	-1.26611	2.80541e-05	9.42521e-05	yes	down	0.27	0.09	0.15	0.12	0.09	0.1	0.11	0	0.05	0.06	0.136667	0.055
gene-GZMA	GZMA	granzyme A	0.442	-1.17627	7.73907e-32	2.03873e-30	yes	down	2.35	1.77	5.51	4.03	2.99	2.35	2.43	1.19	1.19	0.69	3.16667	1.375
gene-HACE1	HACE1	HECT domain and ankyrin repeat containing E3 ubiquitin protein ligase 1, transcript variant X1	0.453	-1.14194	5.10484e-10	3.08132e-09	yes	down	0.51	0.33	0.56	0.71	0.41	0.24	0.42	0.16	0.13	0.11	0.46	0.205
gene-HENMT1	HENMT1	HEN methyltransferase 1	0.353	-1.50091	0.000649324	0.00175771	yes	down	0.17	0.31	0.31	0.38	0.06	0.14	0.13	0	0.09	0.09	0.228333	0.0775
gene-HGH1	HGH1	HGH1 homolog	0.426	-1.2313	0.000159512	0.000476907	yes	down	0.46	0.61	0.29	0.28	0.32	0.38	0.27	0.13	0.09	0.15	0.39	0.16
gene-HIPK2	HIPK2	homeodomain interacting protein kinase 2	0.409	-1.2894	1.26732e-07	5.8817e-07	yes	down	0.41	0.21	0.24	0.32	0.31	0.2	0.17	0.13	0.02	0.12	0.281667	0.11
gene-HS2ST1	HS2ST1	heparan sulfate 2-O-sulfotransferase 1	0.216	-2.2114	5.86272e-05	0.000187537	yes	down	0.14	0.06	0.02	0.29	0.13	0.07	0.04	0	0.04	0.02	0.118333	0.025
gene-HSD11B1L	HSD11B1L	hydroxysteroid 11-beta dehydrogenase 1 like, transcript variant X1	0.469	-1.09133	3.60196e-05	0.000118743	yes	down	0.31	0.25	0.2	0.28	0.1	0.17	0.2	0.1	0.01	0.08	0.218333	0.0975
gene-HSPA12B	HSPA12B	heat shock protein family A (Hsp70) member 12B, transcript variant X1	0.441	-1.17969	0.000120643	0.000367067	yes	down	0.27	0.15	0.16	0.31	0.13	0.05	0.16	0.05	0.02	0.06	0.178333	0.0725
gene-HSPB11	HSPB11	heat shock protein family B (small) member 11, transcript variant X6	0.359	-1.47888	4.13923e-05	0.000135363	yes	down	0.96	0.39	0.55	0.9	1.27	1.33	0.82	0.1	0.17	0.25	0.9	0.335
gene-IBA57	IBA57	IBA57, iron-sulfur cluster assembly	0.475	-1.07306	7.05662e-07	2.98058e-06	yes	down	0.63	0.57	0.59	0.57	0.57	0.2	0.31	0.08	0.25	0.3	0.521667	0.235
gene-ICA1L	ICA1L	islet cell autoantigen 1 like	0.125	-2.99567	4.49645e-10	2.72438e-09	yes	down	0.29	0.29	0.15	0.29	0.43	0.07	0.12	0	0	0	0.253333	0.03
gene-ID3	ID3	inhibitor of DNA binding 3, HLH protein	0.461	-1.11692	3.33075e-11	2.26928e-10	yes	down	1.69	3.41	1.43	1.52	1.07	2.1	1.77	0.49	0.57	0.52	1.87	0.8375
gene-IKZF2	IKZF2	IKAROS family zinc finger 2, transcript variant X1	0.241	-2.05372	7.20877e-08	3.44574e-07	yes	down	0.25	0.18	0.1	0.29	0.66	0.12	0.12	0.07	0	0.07	0.266667	0.065
gene-IL17F	IL17F	interleukin 17F	0.495	-1.01548	0.000386341	0.00108911	yes	down	0.59	0.87	0.97	0.65	0.53	0.63	0.3	0.15	0.18	0.69	0.706667	0.33
gene-IRF4	IRF4	interferon regulatory factor 4	0.481	-1.05568	1.67356e-76	1.30694e-74	yes	down	4.59	3.37	3.04	2.17	2.54	2.46	3.32	0.62	0.81	0.9	3.02833	1.4125
gene-ISYNA1	ISYNA1	inositol-3-phosphate synthase 1	0.295	-1.76195	1.11839e-05	3.97558e-05	yes	down	0.17	0.24	0.24	0.22	0.26	0.14	0.16	0.02	0.02	0.04	0.211667	0.06
gene-ITM2A	ITM2A	integral membrane protein 2A	0.454	-1.13938	8.02741e-73	5.85268e-71	yes	down	11.26	5.83	9.13	11.59	8.5	3.45	9.63	1.92	1.28	1.52	8.29333	3.5875
gene-ITM2C	ITM2C	integral membrane protein 2C	0.477	-1.06729	1.89743e-51	9.33885e-50	yes	down	6.11	5.38	8.08	7.63	4.24	3.9	5.96	1.87	1.57	1.54	5.89	2.735
gene-IZUMO1	IZUMO1	izumo sperm-egg fusion 1, transcript variant X1	0.32	-1.64351	5.93123e-06	2.18303e-05	yes	down	0.38	0.35	0.3	0.27	0.23	0.19	0.34	0	0.02	0	0.286667	0.09
gene-JCHAIN	JCHAIN	joining chain of multimeric IgA and IgM, transcript variant X1	0.316	-1.66219	0	0	yes	down	38.61	35.48	68.52	26.41	31.75	35.05	21.11	12.41	8.69	6.94	39.3033	12.2875
gene-KCNQ5	KCNQ5	potassium voltage-gated channel subfamily Q member 5	0.445	-1.1688	4.52013e-16	4.7759e-15	yes	down	0.79	0.34	0.35	0.38	0.42	0.3	0.6	0.05	0.01	0.08	0.43	0.185
gene-KDR	KDR	kinase insert domain receptor, transcript variant X4	0.473	-1.08101	1.26924e-06	5.17205e-06	yes	down	0.18	0.19	0.07	0.1	0.24	0.22	0.22	0.05	0.03	0.01	0.166667	0.0775
gene-KIAA0408	KIAA0408	KIAA0408 ortholog	0.188	-2.4078	5.15002e-05	0.000166069	yes	down	0.08	0.04	0.19	0.19	0.03	0.05	0.05	0	0.02	0	0.0966667	0.0175
gene-KIAA1107	KIAA1107	KIAA1107 ortholog	0.366	-1.45087	3.56978e-05	0.000117726	yes	down	0.17	0.05	0.09	0.17	0.06	0.08	0.06	0.01	0	0.08	0.103333	0.0375
gene-KIAA1324	KIAA1324	KIAA1324 ortholog	0.325	-1.61975	0.000365362	0.00103328	yes	down	0.1	0.06	0.11	0.1	0.11	0.02	0.07	0.02	0.01	0	0.0833333	0.025
gene-KIF22	KIF22	kinesin family member 22	0.341	-1.55103	5.1871e-09	2.82876e-08	yes	down	0.36	0.48	0.76	0.21	0.21	0.28	0.2	0.08	0.17	0.07	0.383333	0.13
gene-KIF23	KIF23	kinesin family member 23, transcript variant X1	0.38	-1.39692	1.43208e-08	7.45571e-08	yes	down	0.25	0.19	0.32	0.5	0.12	0.21	0.18	0.05	0.07	0.09	0.265	0.0975
gene-KIF26A	KIF26A	kinesin family member 26A	0.421	-1.24975	7.87289e-07	3.29996e-06	yes	down	0.15	0.2	0.05	0.11	0.08	0.08	0.11	0.06	0	0.01	0.111667	0.045
gene-KIF2C	KIF2C	kinesin family member 2C	0.276	-1.85817	2.46877e-06	9.62048e-06	yes	down	0.08	0.1	0.29	0.11	0.18	0.09	0.1	0.01	0	0.04	0.141667	0.0375
gene-KIF4A	KIF4A	kinesin family member 4A	0.422	-1.24476	1.33685e-07	6.18804e-07	yes	down	0.32	0.17	0.27	0.24	0.15	0.15	0.13	0.07	0.05	0.1	0.216667	0.0875
gene-KIFC1	KIFC1	kinesin family member C1, transcript variant X1	0.368	-1.44313	1.47285e-06	5.94657e-06	yes	down	0.47	0.43	0.27	0.27	0.13	0.19	0.29	0.02	0.02	0.09	0.293333	0.105
gene-KITLG	KITLG	KIT ligand, transcript variant X1	0.355	-1.49465	8.84192e-07	3.67545e-06	yes	down	0.21	0.03	0.06	0.22	0.09	0.07	0.14	0	0	0.01	0.113333	0.0375
gene-KLF2	KLF2	Kruppel like factor 2	0.493	-1.01891	9.96641e-264	4.37799e-261	yes	down	44.91	43.45	68.13	76.39	32.39	28.74	41.25	18.19	17.51	16.21	49.0017	23.29
gene-KLF9	KLF9	Kruppel like factor 9	0.444	-1.17182	1.18304e-28	2.66161e-27	yes	down	1.2	0.22	0.78	1.34	1.13	0.16	0.64	0.23	0.13	0.34	0.805	0.335
gene-KLRC1	KLRC1	killer cell lectin like receptor C1, transcript variant X1	0.238	-2.07236	3.07922e-09	1.72035e-08	yes	down	0.9	0.35	0.49	0.28	0.47	0.23	0.13	0.03	0.24	0	0.453333	0.1
gene-KNSTRN	KNSTRN	kinetochore localized astrin (SPAG5) binding protein	0.409	-1.2894	1.0003e-06	4.12977e-06	yes	down	0.62	0.62	0.67	0.72	0.23	0.39	0.44	0	0.3	0.11	0.541667	0.2125
gene-L3HYPDH	L3HYPDH	trans-L-3-hydroxyproline dehydratase	0.454	-1.13785	0.000819241	0.00217675	yes	down	0.35	0.36	0.13	0.22	0.22	0.06	0.39	0	0	0	0.223333	0.0975
gene-LIF	LIF	LIF, interleukin 6 family cytokine	0.271	-1.88125	1.68177e-06	6.73744e-06	yes	down	0.19	0.18	0.06	0.05	0.08	0.06	0.05	0	0.04	0.02	0.103333	0.0275
gene-LIPC	LIPC	lipase C, hepatic type	0.302	-1.72598	0.000646204	0.00175061	yes	down	0.25	0.01	0.01	0.1	0.11	0	0.06	0.01	0	0.01	0.08	0.02
gene-LOC112390633	LOC112390633	uncharacterized LOC112390633	0.401	-1.31717	7.30621e-21	1.05922e-19	yes	down	2.35	1.58	0.77	1.83	1.1	0.74	0.81	0.26	0.15	0.62	1.395	0.46
gene-LOC112390678	LOC112390678	-	0.166	-2.58922	9.72438e-05	0.000299977	yes	down	0.14	0	0.07	0.42	0.1	0.02	0	0.08	0	0	0.125	0.02
gene-LOC112390808	LOC112390808	uncharacterized LOC112390808, transcript variant X1	0.394	-1.34323	6.77226e-05	0.000213944	yes	down	0.11	0.4	0.26	0.05	0.08	0.17	0.16	0.01	0.1	0	0.178333	0.0675
gene-LOC112391652	LOC112391652	uncharacterized LOC112391652	0.465	-1.10506	3.68702e-13	3.05877e-12	yes	down	0.65	0.51	0.54	1.3	0.59	0.32	0.63	0.07	0.12	0.34	0.651667	0.29
gene-LOC112392056	LOC112392056	phosphomannomutase 2-like	0.23	-2.11829	0.000705011	0.00189502	yes	down	0.79	0.27	0.24	0.4	0.54	0.25	0.19	0.09	0.08	0	0.415	0.09
gene-LOC112392091	LOC112392091	oviduct-specific glycoprotein-like	0.477	-1.06701	2.58856e-05	8.74011e-05	yes	down	0.95	1.29	1.12	1.56	0.75	0.55	0.78	0.23	0.71	0.15	1.03667	0.4675
gene-LOC112392576	LOC112392576	uncharacterized LOC112392576	2.138	1.09639	2.20812e-06	8.69152e-06	yes	up	0.79	0.71	0.26	0.56	0.89	0.75	1.13	1.55	0.69	1.95	0.66	1.33
gene-LOC112393530	LOC112393530	uncharacterized LOC112393530, transcript variant X1	0.462	-1.11358	0.000820345	0.00217936	yes	down	0.78	0.38	0.13	0.31	0.33	0.08	0.42	0.12	0	0.04	0.335	0.145
gene-LOC112393784	LOC112393784	uncharacterized LOC112393784	2.142	1.09884	1.39533e-14	1.29928e-13	yes	up	13.36	7.56	13.64	5.28	10.61	6.42	16.62	14.35	7.7	26.15	9.47833	16.205
gene-LOC112394592	LOC112394592	uncharacterized LOC112394592	0.473	-1.07999	3.42179e-08	1.7042e-07	yes	down	2.85	1.55	1.69	3.06	0.82	0.65	0.37	1.08	0.89	0.76	1.77	0.775
gene-LOC112394979	LOC112394979	solute carrier family 23 member 1-like	0.05	-4.3176	4.32629e-07	1.88441e-06	yes	down	0	0.26	0.03	0.02	0	0.18	0.02	0	0	0	0.0816667	0.005
gene-LOC112395232	LOC112395232	uncharacterized LOC112395232	0.214	-2.22139	0.000298582	0.000855994	yes	down	0.21	0.29	0.57	0.11	0.05	0.14	0.05	0.15	0	0	0.228333	0.05
gene-LOC112395235	LOC112395235	ras-associated and pleckstrin homology domains-containing protein 1-like	0.404	-1.30826	4.79012e-05	0.000155261	yes	down	0.13	0.1	0.1	0.13	0.25	0.05	0.08	0.04	0.03	0.05	0.126667	0.05
gene-LOC112395614	LOC112395614	protein prune homolog 2	0.141	-2.82284	1.18001e-08	6.20962e-08	yes	down	0.13	0.05	0.06	0.11	0.06	0.06	0.03	0	0	0.02	0.0783333	0.0125
gene-LOC112396039	LOC112396039	cytochrome P450 26A1	0.335	-1.57972	2.09442e-06	8.27921e-06	yes	down	0.09	0.14	0.14	0.24	0.35	0.16	0.12	0.04	0.03	0.05	0.186667	0.06
gene-LOC112396482	LOC112396482	uncharacterized LOC112396482	0.311	-1.68533	0.000940543	0.00246882	yes	down	0.25	0.11	0.25	0.25	0.06	0.08	0.2	0	0	0	0.166667	0.05
gene-LOC112396668	LOC112396668	endogenous retrovirus group K member 6 Env polyprotein	0.448	-1.15987	0.000616997	0.00167899	yes	down	0.54	0.09	0.18	0.29	0.19	0.18	0.2	0.07	0.08	0.06	0.245	0.1025
gene-LOC112397427	LOC112397427	-	0.236	-2.08587	0.000208397	0.000612331	yes	down	0.3	0.16	0.02	0.04	0.06	0.09	0.06	0.02	0	0.02	0.111667	0.025
gene-LOC112397505	LOC112397505	uncharacterized LOC112397505	0.48	-1.05788	7.24996e-06	2.638e-05	yes	down	1.21	0.79	1.18	0.44	0.76	0.41	0.89	0.21	0.11	0.34	0.798333	0.3875
gene-LOC112397933	LOC112397933	T-cell receptor gamma chain V region V108B-like	0.409	-1.2894	0.000542451	0.00148951	yes	down	0.63	0.5	0.86	0.78	0.38	0.47	0.6	0.07	0.06	0.24	0.603333	0.2425
gene-LOC112397958	LOC112397958	zinc finger protein 211-like	0.456	-1.13196	2.39867e-06	9.37644e-06	yes	down	0.29	0.08	0.35	0.21	0.4	0.09	0.29	0.05	0.01	0.07	0.236667	0.105
gene-LOC112397972	LOC112397972	zinc finger protein 304-like	0.473	-1.08031	2.60019e-05	8.77603e-05	yes	down	0.32	0.35	0.23	0.34	0.36	0.2	0.22	0.1	0.03	0.19	0.3	0.135
gene-LOC112398000	LOC112398000	uncharacterized LOC112398000	0.415	-1.2703	1.73851e-05	6.00262e-05	yes	down	0.27	0.45	1.96	0.32	0.37	0.15	0.17	0.3	0.27	0.23	0.586667	0.2425
gene-LOC112398941	LOC112398941	immunoglobulin kappa variable 2-29-like isoform X2	0.23	-2.11796	3.61179e-101	4.17518e-99	yes	down	7.33	6.77	15.66	2.9	8.08	7.47	4.17	0.59	1.24	0.83	8.035	1.7075
gene-LOC112399253	LOC112399253	zinc finger protein 660-like	0.438	-1.18938	0.000146143	0.000439553	yes	down	0.18	0.17	0.09	0.26	0.18	0.08	0.01	0	0.13	0.11	0.16	0.0625
gene-LOC112399813	LOC112399813	uncharacterized LOC112399813, transcript variant X3	0.466	-1.10037	0.000724756	0.00194423	yes	down	0.24	0.15	0.22	0.24	0.15	0.16	0.09	0.11	0.03	0.12	0.193333	0.0875
gene-LOC112399836	LOC112399836	immunoglobulin lambda variable 2-18-like	0.305	-1.71289	3.00359e-81	2.57444e-79	yes	down	47.23	40.92	31.96	7.87	5.45	17.48	13.74	6.95	3.02	6.09	25.1517	7.45
gene-LOC112399837	LOC112399837	immunoglobulin lambda variable 2-18-like	0.316	-1.66078	2.7346e-34	7.85124e-33	yes	down	16.06	14.4	22.22	7.8	9.53	14.73	11.19	4	1.24	1.58	14.1233	4.5025
gene-LOC112399872	LOC112399872	zinc finger protein 239-like	0.322	-1.63704	1.78378e-08	9.19414e-08	yes	down	2.16	0.91	0.82	0.61	1.32	0.44	1.18	0.09	0.04	0	1.04333	0.3275
gene-LOC112399878	LOC112399878	zonadhesin-like	0.091	-3.45087	0.000508741	0.00140309	yes	down	0.03	0	0.01	0.02	0	0.01	0.01	0	0	0	0.0116667	0.0025
gene-LOC112399957	LOC112399957	uncharacterized LOC112399957	0.463	-1.11026	1.29496e-06	5.27195e-06	yes	down	0.38	0.14	0.23	0.37	0.23	0.1	0.22	0.02	0.04	0.15	0.241667	0.1075
gene-LOC112400374	LOC112400374	immunoglobulin heavy variable 4-38-2-like	0.272	-1.87719	1.30431e-299	7.16187e-297	yes	down	105.32	84.37	121.87	47.14	51.61	61.33	45.81	18.35	6.08	14.3	78.6067	21.135
gene-LOC112400375	LOC112400375	immunoglobulin heavy variable 3-23-like	0.26	-1.94113	2.48754e-219	8.09417e-217	yes	down	102	75.19	110.02	41.8	82.83	76.17	49.11	18.48	5.36	11.15	81.335	21.025
gene-LOC112400735	LOC112400735	uncharacterized LOC112400735	0.402	-1.3145	0.000397798	0.00111817	yes	down	0.48	0.06	0.16	0.32	0.41	0.3	0.36	0	0.03	0.06	0.288333	0.1125
gene-LOC112400917	LOC112400917	40S ribosomal protein SA-like	18.609	4.21795	9.94036e-05	0.000306102	yes	up	0	0.04	0	0	0	0	0	0	0.33	0.11	0.00666667	0.11
gene-LOC112401422	LOC112401422	BTB/POZ domain-containing protein KCTD9	0.491	-1.02637	1.43128e-07	6.60254e-07	yes	down	0.94	0.6	0.66	0.97	0.49	0.48	0.76	0.2	0.04	0.3	0.69	0.325
gene-LOC112401637	LOC112401637	L-lactate dehydrogenase A-like 6B	0.052	-4.2703	0.000455386	0.00126687	yes	down	0.03	0.19	0	0.1	0.02	0.02	0	0	0	0	0.06	0
gene-LOC112402347	LOC112402347	uncharacterized LOC112402347	2.033	1.02362	6.88084e-16	7.13293e-15	yes	up	7.49	4.64	3.11	7.25	2.94	6.04	6.93	21.26	4.6	14.97	5.245	11.94
gene-LOC112402490	LOC112402490	B-lymphocyte antigen CD20-like	0.436	-1.19788	5.34288e-97	5.86748e-95	yes	down	6.16	5.69	4.24	2.26	3.78	3.17	5.1	0.91	0.65	0.57	4.21667	1.8075
gene-LOC112402623	LOC112402623	uncharacterized LOC112402623	0.418	-1.25822	9.42577e-07	3.91167e-06	yes	down	0.76	0.22	0.5	0.5	0.24	0.18	0.53	0.02	0.06	0.04	0.4	0.1625
gene-LOC112402789	LOC112402789	-	8.466	3.08167	0.000902956	0.00237833	yes	up	0.02	0	0	0	0.02	0	0.09	0.08	0	0.03	0.00666667	0.05
gene-LOC112403626	LOC112403626	uncharacterized LOC112403626, transcript variant X2	0.209	-2.25822	1.36095e-13	1.16594e-12	yes	down	0.01	0.43	0.04	0.2	0.26	0.29	0	0.1	0.03	0.04	0.205	0.0425
gene-LOC112403911	LOC112403911	dual specificity protein phosphatase 12-like	0.432	-1.2123	4.56916e-05	0.000148428	yes	down	1.15	0.12	0	0.51	1.08	0.41	0.47	0	0.16	0.24	0.545	0.2175
gene-LOC112404344	LOC112404344	protocadherin alpha-C2, transcript variant X1	0.155	-2.68533	0.000807631	0.00214883	yes	down	0.01	0.02	0.08	0.04	0.02	0	0.01	0.01	0	0	0.0283333	0.005
gene-LOC112404391	LOC112404391	uncharacterized LOC112404391	0.167	-2.5858	0.000102986	0.000316356	yes	down	0.13	0.16	0.15	0.27	0.32	0.11	0.04	0	0	0.08	0.19	0.03
gene-LOC112404858	LOC112404858	uncharacterized LOC112404858, transcript variant X1	0.282	-1.82435	9.29434e-15	8.78015e-14	yes	down	4.11	2.99	6.46	5.49	0	4.96	2.06	0.72	1.33	0.25	4.00167	1.09
gene-LOC112404909	LOC112404909	uncharacterized protein FLJ26957	0.44	-1.18358	5.28548e-06	1.96262e-05	yes	down	0.48	0.46	0.49	0.41	0.19	0.33	0.34	0.02	0.2	0.1	0.393333	0.165
gene-LOC112405201	LOC112405201	-	5.435	2.44241	2.70529e-06	1.0498e-05	yes	up	0	0	0.38	0	0.35	0.32	0	0.35	0.36	1.09	0.175	0.45
gene-LOC112405310	LOC112405310	-	0.13	-2.94837	0.000118185	0.000359962	yes	down	0.57	0.04	0.03	0.21	0.11	0	0.04	0.04	0	0	0.16	0.02
gene-LOC112405629	LOC112405629	uncharacterized LOC112405629, transcript variant X1	0.457	-1.12891	1.35765e-09	7.8291e-09	yes	down	0.22	0.15	0.28	0.28	0.37	0.04	0.18	0.1	0.02	0.11	0.223333	0.1025
gene-LOC112406008	LOC112406008	-	0.499	-1.00267	0.000641886	0.0017416	yes	down	0.57	0.26	0.11	0.42	0.45	0.17	0.44	0.05	0.05	0.09	0.33	0.1575
gene-LOC112406024	LOC112406024	uncharacterized LOC112406024	0.207	-2.2703	0.000193301	0.000570456	yes	down	0.67	0.78	0.62	0.1	0	0.41	0	0.18	0.16	0	0.43	0.085
gene-LOC112406093	LOC112406093	-	39.83	5.31579	2.72651e-05	9.17592e-05	yes	up	0	0	0	0	0	0	0	0.11	0	0.48	0	0.1475
gene-LOC112406095	LOC112406095	-	0.297	-1.74976	7.93041e-08	3.77425e-07	yes	down	0.86	0.83	0.86	1.13	0.32	0.37	0.48	0	0.34	0	0.728333	0.205
gene-LOC112406338	LOC112406338	uncharacterized LOC112406338, transcript variant X2	0.45	-1.15348	0.000131922	0.000399448	yes	down	0.21	0.18	0.2	0.44	0.47	0.12	0.24	0.02	0	0.11	0.27	0.0925
gene-LOC112406388	LOC112406388	Ig mu chain C region membrane-bound form-like	0.402	-1.31496	0	0	yes	down	240.71	247.4	279.57	143.99	137.06	169.67	156.36	65.76	58.62	49.58	203.067	82.58
gene-LOC112406390	LOC112406390	immunoglobulin heavy variable 3-23-like isoform X1	0.278	-1.84442	7.92619e-88	7.78051e-86	yes	down	45.15	24.09	60.43	26.22	29.04	25.75	21.82	13.67	0.31	3.56	35.1133	9.84
gene-LOC112406392	LOC112406392	immunoglobulin heavy variable 4-38-2-like	0.23	-2.11931	1.81583e-20	2.56273e-19	yes	down	3.47	3.33	5.82	1.47	2.07	1.57	1.8	0.38	0	0.54	2.955	0.68
gene-LOC112406631	LOC112406631	acyl-protein thioesterase 1-like	0.384	-1.37929	0.00049947	0.00138077	yes	down	0.8	0.64	0.29	0.82	1.21	0.53	0.75	0.08	0.08	0.15	0.715	0.265
gene-LOC112406752	LOC112406752	NHP2-like protein 1 pseudogene	0.477	-1.06866	0.000634143	0.00172352	yes	down	0.32	0.18	0.07	0.23	0.08	0.07	0.15	0.05	0	0.08	0.158333	0.07
gene-LOC112407012	LOC112407012	uncharacterized LOC112407012	0.372	-1.42641	2.4216e-11	1.6719e-10	yes	down	0.75	0.76	0.44	0.45	0.19	0.62	0.38	0.17	0.05	0.17	0.535	0.1925
gene-LOC112407606	LOC112407606	uncharacterized LOC112407606	0.338	-1.56504	0.000323681	0.000922531	yes	down	0.75	0.4	0.41	0.45	0.17	0.48	0.18	0.12	0.21	0.05	0.443333	0.14
gene-LOC112408440	LOC112408440	uncharacterized LOC112408440	0.032	-4.94837	4.90322e-06	1.8319e-05	yes	down	0.09	0.17	0.38	0.14	0.12	0.08	0	0	0	0	0.163333	0
gene-LOC112408474	LOC112408474	T cell receptor alpha variable 9-2-like	0.489	-1.03162	6.54616e-12	4.78663e-11	yes	down	7.2	3.41	3.84	7.5	5.91	2.97	5.87	1.07	0.09	2.51	5.13833	2.385
gene-LOC112408476	LOC112408476	T-cell receptor beta chain V region PHDS203-like	0.286	-1.80635	6.86872e-28	1.49e-26	yes	down	5.23	5.9	6.34	4.78	4.68	3.15	2.8	0.81	0.48	1.45	5.01333	1.385
gene-LOC112408525	LOC112408525	immunoglobulin heavy constant epsilon-like	0.061	-4.04148	6.49399e-24	1.11323e-22	yes	down	0.57	0.77	0.72	0.68	0.32	0.14	0.05	0.08	0	0	0.533333	0.0325
gene-LOC112408536	LOC112408536	immunoglobulin heavy constant gamma 4-like	0.375	-1.41382	6.16621e-270	2.92828e-267	yes	down	31.81	18.99	86.57	13.67	17.13	39.31	23.26	7.33	13.31	8.84	34.58	13.185
gene-LOC112408618	LOC112408618	carbonyl reductase [NADPH] 1	0.495	-1.01396	1.13042e-05	4.0151e-05	yes	down	2.1	1.13	0.75	2.05	1.81	1.72	1.41	0.6	0.32	0.7	1.59333	0.7575
gene-LOC112409077	LOC112409077	-	0.431	-1.21446	1.26995e-11	9.00134e-11	yes	down	1.36	5.49	1.43	2.51	2.6	0.19	1.49	0.16	0.1	1.59	2.26333	0.835
gene-LOC112409183	LOC112409183	uncharacterized LOC112409183	0.049	-4.36341	0.000272197	0.000785477	yes	down	0.2	0	0.41	0.73	0.18	0	0	0	0	0	0.253333	0
gene-LOC112409978	LOC112409978	immunoglobulin heavy variable 3-23-like	0.38	-1.39469	4.7963e-39	1.66224e-37	yes	down	26.17	17.54	33.09	15.14	16.99	25.86	22.56	6.04	2.18	3.46	22.465	8.56
gene-LOC112410140	LOC112410140	uncharacterized LOC112410140	0.441	-1.18217	1.41883e-06	5.74164e-06	yes	down	1.3	0.59	0.31	1.37	0.71	0.45	0.43	0.13	0.5	0.38	0.788333	0.36
gene-LOC112410390	LOC112410390	alpha-N-acetylgalactosaminide alpha-2,6-sialyltransferase 2-like	0.453	-1.14101	0.000416109	0.00116647	yes	down	0.3	0.26	0.08	0.64	0.19	0.14	0.15	0.2	0	0.1	0.268333	0.1125
gene-LOC112410609	LOC112410609	T cell receptor alpha variable 14/delta variable 4-like	0.441	-1.18187	0.000256565	0.000742563	yes	down	1.16	1.23	1.74	1.49	1.23	1.09	1.67	0.34	0.1	0.21	1.32333	0.58
gene-LOC112410696	LOC112410696	L-threonine 3-dehydrogenase, mitochondrial	0.187	-2.4223	0.00040581	0.0011396	yes	down	0.03	0.11	0.29	0.03	0.08	0.1	0	0	0.05	0.03	0.106667	0.02
gene-LOC112411305	LOC112411305	-	0.463	-1.11211	2.83027e-09	1.58985e-08	yes	down	2.43	2.24	3	2.15	1.23	1.33	1.28	0.25	1.44	0.65	2.06333	0.905
gene-LOC112411741	LOC112411741	transducin-like enhancer protein 1, transcript variant X1	0.364	-1.45791	6.9376e-16	7.18754e-15	yes	down	0.45	0.15	0.85	0.62	0.26	0.11	0.35	0.17	0.05	0.03	0.406667	0.15
gene-LOC112412168	LOC112412168	immunoglobulin lambda variable 3-19-like	0.299	-1.74013	3.99513e-13	3.30501e-12	yes	down	5.17	1.14	1.46	0.58	8.61	9.77	2.3	1.89	0.3	0.76	4.455	1.3125
gene-LOC112412170	LOC112412170	immunoglobulin lambda variable 2-18-like	0.256	-1.96572	2.63441e-245	1.00629e-242	yes	down	115.57	71.56	177.28	65.03	45.47	2.51	39.92	14.67	9.89	14.83	79.57	19.8275
gene-LOC112412204	LOC112412204	immunoglobulin lambda variable 2-11-like	0.249	-2.00421	0	0	yes	down	245.93	132.47	429.21	183.66	278.57	377.4	131.2	82.65	31.01	25.78	274.54	67.66
gene-LOC112412207	LOC112412207	uncharacterized LOC112412207	0.471	-1.08588	3.00966e-05	0.000100404	yes	down	0.55	0.74	0.72	0.65	0.29	0.27	0.49	0.28	0.03	0.19	0.536667	0.2475
gene-LOC112412286	LOC112412286	immunoglobulin lambda-like polypeptide 5	0.347	-1.52856	0	0	yes	down	158.3	136.33	293.08	80.38	94.06	129.69	83.57	41.23	50.8	27.45	148.64	50.7625
gene-LOC112412296	LOC112412296	pre-B lymphocyte protein 3-like	0.148	-2.75572	7.14393e-15	6.80727e-14	yes	down	2.75	1.2	0.29	0.64	1.62	2.11	0.34	0.34	0	0.15	1.435	0.2075
gene-LOC112412353	LOC112412353	-	0.479	-1.06122	1.30785e-05	4.59606e-05	yes	down	0.49	0.53	1.21	1.38	0.67	0.38	0.62	0.39	0.07	0.35	0.776667	0.3575
gene-LOC112412725	LOC112412725	immunoglobulin lambda variable 2-8-like	0.314	-1.67011	0	0	yes	down	206.94	212.93	279.08	94.18	96.09	179.28	127.79	43.04	17.79	33.44	178.083	55.515
gene-LOC112412726	LOC112412726	immunoglobulin lambda variable 2-18-like	0.282	-1.82784	4.69044e-92	4.84798e-90	yes	down	60.16	45.02	103.45	27.05	26.01	35.33	38.63	9.6	5.6	3.02	49.5033	14.2125
gene-LOC112412727	LOC112412727	immunoglobulin lambda variable 2-18-like	0.205	-2.28324	0	0	yes	down	174.6	203.8	370.37	112.6	101.18	83.91	68.28	23.96	20.37	27.67	174.41	35.07
gene-LOC112412773	LOC112412773	uncharacterized LOC112412773	0.375	-1.41386	3.55787e-19	4.66185e-18	yes	down	1.34	0.3	0.54	1.2	0.85	0.25	0.55	0.23	0.11	0.16	0.746667	0.2625
gene-LOC112413472	LOC112413472	integrator complex subunit 8-like	0.355	-1.49269	1.37673e-09	7.93651e-09	yes	down	2.99	1.52	1.78	2.87	1.91	1.86	1.8	0.38	0.17	0.59	2.155	0.735
gene-LOC112413623	LOC112413623	5S ribosomal RNA	0.477	-1.06866	0.000634143	0.00172352	yes	down	628.29	359	192.79	278.02	442.98	302.66	148.31	311.31	136.07	0	367.29	148.923
gene-LOC112413862	LOC112413862	uncharacterized LOC112413862	0.228	-2.13599	2.71073e-05	9.1263e-05	yes	down	0.52	0.1	0.28	0.34	0.07	0.13	0	0	0.06	0.13	0.24	0.0475
gene-LOC112414126	LOC112414126	-	0.446	-1.16627	0.000110025	0.000336745	yes	down	0.32	0.23	0.18	0.28	0.16	0	0.08	0.12	0.05	0.07	0.195	0.08
gene-LOC112414483	LOC112414483	immunoglobulin heavy variable 4-38-2-like	0.262	-1.93472	3.41727e-46	1.46451e-44	yes	down	20.04	22.77	39.26	21.38	17.82	19.09	13.89	5.25	1.56	2.09	23.3933	5.6975
gene-LOC112414485	LOC112414485	immunoglobulin heavy variable 3-23-like	0.24	-2.05778	4.7435e-23	7.7461e-22	yes	down	7.11	7.31	10.21	2.8	7.33	9.84	4.98	0.68	0	1.54	7.43333	1.8
gene-LOC112414486	LOC112414486	immunoglobulin heavy variable 4-59-like	0.036	-4.789	1.69801e-05	5.87203e-05	yes	down	1.5	0.58	1.26	0	0	0.54	0	0	0	0	0.646667	0
gene-LOC112414546	LOC112414546	uncharacterized LOC112414546, transcript variant X2	2.042	1.03026	9.32153e-05	0.000288563	yes	up	0.63	0.82	0.33	0.17	0.32	0.17	0.95	0.24	0.62	1.42	0.406667	0.8075
gene-LOC112414796	LOC112414796	uncharacterized LOC112414796, transcript variant X1	0.183	-2.45087	3.67343e-07	1.61123e-06	yes	down	0.24	0.16	0.39	0.35	0.13	0.1	0.03	0	0.11	0.03	0.228333	0.0425
gene-LOC112414824	LOC112414824	zinc finger protein 260-like	0.476	-1.0712	9.08541e-48	4.05177e-46	yes	down	2.73	2.52	3.1	4.76	2.24	0.41	2.55	0.86	0.54	0.89	2.62667	1.21
gene-LOC112414840	LOC112414840	-	0.388	-1.36418	6.39597e-11	4.21702e-10	yes	down	0.78	0.57	1.05	0.47	0.33	0.36	0.32	0.12	0.07	0.37	0.593333	0.22
gene-LOC112415059	LOC112415059	cyclin-dependent kinase inhibitor 2A-like, transcript variant X1	2.518	1.33216	0.000634573	0.00172415	yes	up	0.46	0.62	0.19	0.53	0.09	0.29	1.16	0.58	1.63	0	0.363333	0.8425
gene-LOC112415134	LOC112415134	immunoglobulin lambda variable 5-39-like	0.233	-2.09882	1.02148e-05	3.65028e-05	yes	down	1.3	0	0.8	0.74	0.85	1.42	0.8	0	0	0	0.851667	0.2
gene-LOC112415135	LOC112415135	immunoglobulin lambda variable 1-40-like	0.317	-1.65886	1.9681e-12	1.51606e-11	yes	down	9.96	5.31	9.03	1.37	1.19	4.26	4.57	1	0.86	0.18	5.18667	1.6525
gene-LOC112415423	LOC112415423	zinc finger protein 615-like	0.408	-1.2922	2.26906e-16	2.44149e-15	yes	down	2.03	0.36	0.83	0.59	0.31	0.2	0.56	0.19	0.14	0.22	0.72	0.2775
gene-LOC112415427	LOC112415427	zinc finger protein 160-like	0.476	-1.07164	4.73651e-16	4.98654e-15	yes	down	1.33	0.95	0.45	0.62	0.48	0.63	0.72	0.2	0.09	0.34	0.743333	0.3375
gene-LOC112415463	LOC112415463	IgG receptor FcRn large subunit p51-like	3.644	1.86533	1.24843e-11	8.85594e-11	yes	up	0.77	0	0.44	0	0.44	0	2.06	0	1.34	0.4	0.275	0.95
gene-LOC112415584	LOC112415584	uncharacterized LOC112415584	2.276	1.18679	0.000610306	0.0016613	yes	up	0.19	0.08	0.02	0.04	0.14	0.09	0.42	0.2	0.09	0.09	0.0933333	0.2
gene-LOC112415973	LOC112415973	granzyme B-like, transcript variant X1	0.354	-1.49833	1.53569e-14	1.42318e-13	yes	down	0.54	1.1	4.68	2.4	0.67	0.7	0.37	0.8	0.64	0.55	1.68167	0.59
gene-LRMDA	LRMDA	leucine rich melanocyte differentiation associated, transcript variant X1	2.195	1.13409	0.000349057	0.000990678	yes	up	0.66	1.89	1.08	0.17	1.52	0.96	1.51	4.12	0.95	0.88	1.04667	1.865
gene-LRRC43	LRRC43	leucine rich repeat containing 43	0.348	-1.52487	1.62315e-06	6.51596e-06	yes	down	0.58	0.2	0.32	0.2	0.26	0.15	0.27	0.08	0.02	0.02	0.285	0.0975
gene-LRRC58	LRRC58	leucine rich repeat containing 58, transcript variant X2	0.371	-1.42993	4.9227e-05	0.000159148	yes	down	0.13	0.09	0.17	0.44	0.37	0.11	0.24	0	0	0.07	0.218333	0.0775
gene-LRRN4CL	LRRN4CL	LRRN4 C-terminal like	0.041	-4.5929	2.00507e-07	9.10127e-07	yes	down	0	0.07	0	0.47	0	0.12	0	0.02	0	0	0.11	0.005
gene-LSM11	LSM11	LSM11, U7 small nuclear RNA associated	0.327	-1.61133	1.3097e-07	6.07036e-07	yes	down	0.24	0.13	0.12	0.35	0.18	0.09	0.19	0.02	0	0.02	0.185	0.0575
gene-LYPLAL1	LYPLAL1	lysophospholipase like 1, transcript variant X1	0.473	-1.07961	1.99081e-05	6.8135e-05	yes	down	0.24	0.04	0.11	0.15	0.25	0.09	0.12	0.05	0.01	0.09	0.146667	0.0675
gene-MARVELD2	MARVELD2	MARVEL domain containing 2, transcript variant X2	0.428	-1.2247	8.17591e-11	5.3286e-10	yes	down	0.49	0.49	0.49	0.58	0.36	0.17	0.32	0.14	0.08	0.13	0.43	0.1675
gene-MCM5	MCM5	minichromosome maintenance complex component 5, transcript variant X3	0.497	-1.01001	5.68191e-18	6.85222e-17	yes	down	1.56	1.54	1.83	1.6	1.49	0.52	1.27	0.39	0.41	0.6	1.42333	0.6675
gene-MECR	MECR	mitochondrial trans-2-enoyl-CoA reductase, transcript variant X1	0.483	-1.0493	0.000827514	0.00219708	yes	down	0.56	0.12	0.39	0.51	0.27	0.2	0.55	0.07	0.07	0.03	0.341667	0.18
gene-MEGF6	MEGF6	multiple EGF like domains 6, transcript variant X1	0.179	-2.47888	0.000257643	0.000745439	yes	down	0	0.05	0.06	0.04	0.04	0.01	0.02	0	0.01	0	0.0333333	0.0075
gene-MEX3D	MEX3D	mex-3 RNA binding family member D	0.403	-1.31094	0.000649416	0.00175768	yes	down	0.68	0.51	0.23	0.86	0.36	0.24	0.43	0.21	0	0.1	0.48	0.185
gene-MFHAS1	MFHAS1	malignant fibrous histiocytoma amplified sequence 1, transcript variant X1	0.436	-1.19605	6.67965e-17	7.49477e-16	yes	down	0.86	0.39	0.87	0.64	0.97	0.46	0.66	0.14	0.13	0.25	0.698333	0.295
gene-MIXL1	MIXL1	Mix paired-like homeobox, transcript variant X1	0.337	-1.56776	4.62836e-08	2.2584e-07	yes	down	0.82	0.39	0.48	0.4	0.24	0.26	0.28	0.1	0.07	0.11	0.431667	0.14
gene-MKI67	MKI67	marker of proliferation Ki-67	0.398	-1.32985	5.06909e-18	6.13846e-17	yes	down	0.38	0.19	0.33	0.22	0.24	0.15	0.18	0.05	0.04	0.11	0.251667	0.095
gene-MPP2	MPP2	membrane palmitoylated protein 2, transcript variant X2	2.358	1.2375	1.31236e-07	6.0795e-07	yes	up	0.07	0.08	0.01	0.09	0.07	0.23	0.13	0.24	0.07	0.4	0.0916667	0.21
gene-MPP5	MPP5	membrane palmitoylated protein 5	0.436	-1.19694	3.48679e-07	1.53434e-06	yes	down	0.16	0.17	0.12	0.23	0.3	0.06	0.15	0.05	0.02	0.06	0.173333	0.07
gene-MRC2	MRC2	mannose receptor C type 2	0.225	-2.15348	1.95511e-09	1.11032e-08	yes	down	0.11	0.05	0.19	0.05	0.08	0.08	0.04	0.01	0.04	0	0.0933333	0.0225
gene-MREG	MREG	melanoregulin, transcript variant X1	0.485	-1.04458	0.000188191	0.000556309	yes	down	0.32	0.25	0.13	0.76	0.27	0.07	0.24	0.15	0.07	0.1	0.3	0.14
gene-MRI1	MRI1	methylthioribose-1-phosphate isomerase 1	0.259	-1.95101	3.59898e-11	2.43596e-10	yes	down	0.31	0.68	0.43	0.85	0.3	0.45	0.19	0.22	0.1	0	0.503333	0.1275
gene-MRPL57	MRPL57	mitochondrial ribosomal protein L57	0.355	-1.49434	3.37009e-14	3.03049e-13	yes	down	1.3	3.2	9.7	9.56	2.24	2.45	1.24	2.16	2.37	0.6	4.74167	1.5925
gene-MSMP	MSMP	microseminoprotein, prostate associated	0.437	-1.19392	1.98893e-06	7.88881e-06	yes	down	1.11	0.47	1.09	1.3	0.69	0.73	0.35	0.2	0.35	0.57	0.898333	0.3675
gene-MSRA	MSRA	methionine sulfoxide reductase A	0.392	-1.35077	1.80334e-18	2.24887e-17	yes	down	2.09	1.3	1.42	2.67	1.16	0.64	0.88	0.31	0.56	0.53	1.54667	0.57
gene-MTFP1	MTFP1	mitochondrial fission process 1	0.497	-1.00977	6.20931e-06	2.27822e-05	yes	down	0.93	0.64	0.75	1.11	0.61	0.42	0.6	0.13	0.38	0.29	0.743333	0.35
gene-MTMR7	MTMR7	myotubularin related protein 7	0.272	-1.87798	0.000138434	0.000417941	yes	down	0.11	0.08	0.04	0.17	0.11	0.06	0.06	0.03	0	0.01	0.095	0.025
gene-MTRR	MTRR	5-methyltetrahydrofolate-homocysteine methyltransferase reductase	0.491	-1.02513	1.17547e-07	5.48148e-07	yes	down	0.9	0.61	0.68	0.47	0.6	0.21	0.72	0.04	0.12	0.22	0.578333	0.275
gene-MUC1	MUC1	mucin 1, cell surface associated	0.339	-1.5598	8.7813e-05	0.000273236	yes	down	0.27	0.09	0.15	0.08	0.14	0.08	0.12	0.02	0	0.04	0.135	0.045
gene-MUC5B	MUC5B	mucin 5B, oligomeric mucus/gel-forming	0.486	-1.04148	0.000153788	0.000460734	yes	down	0.04	0.06	0.04	0.06	0.03	0.04	0.05	0	0.02	0.01	0.045	0.02
gene-MYBL2	MYBL2	MYB proto-oncogene like 2	0.451	-1.14897	2.49245e-50	1.18685e-48	yes	down	4.4	4.11	2.94	2.85	2.41	2.97	3.11	0.82	0.77	1.21	3.28	1.4775
gene-MYBPC2	MYBPC2	myosin binding protein C, fast type	0.299	-1.74192	3.68332e-05	0.000121357	yes	down	0.15	0.16	0.06	0.08	0.07	0.04	0.1	0	0.01	0	0.0933333	0.0275
gene-MYH7B	MYH7B	myosin heavy chain 7B, transcript variant X3	0.421	-1.24793	6.08288e-10	3.63792e-09	yes	down	0.39	0.3	0.27	0.15	0.08	0.09	0.19	0.07	0.05	0.04	0.213333	0.0875
gene-MYL6B	MYL6B	myosin light chain 6B, transcript variant X2	2.995	1.5824	2.36756e-06	9.26306e-06	yes	up	0.27	0.06	0.27	0.36	0.05	0.75	0.54	0.79	2.55	0.72	0.293333	1.15
gene-MYO1B	MYO1B	myosin IB, transcript variant X1	0.086	-3.53333	3.29261e-07	1.45509e-06	yes	down	0.1	0.01	0.01	0.09	0.04	0.01	0	0.01	0	0.01	0.0433333	0.005
gene-MYO7A	MYO7A	myosin VIIA	0.396	-1.33741	0.000474158	0.00131556	yes	down	0.1	0.03	0.04	0.06	0.02	0.03	0.04	0.02	0	0.01	0.0466667	0.0175
gene-NACAD	NACAD	NAC alpha domain containing	0.344	-1.53926	7.25615e-09	3.90619e-08	yes	down	0.19	0.16	0.09	0.09	0.15	0.05	0.1	0.01	0.01	0.03	0.121667	0.0375
gene-NALCN	NALCN	sodium leak channel, non-selective	0.371	-1.43115	2.21764e-07	1.00119e-06	yes	down	0.19	0.08	0.12	0.12	0.08	0.05	0.04	0.07	0.02	0.03	0.106667	0.04
gene-NAPSA	NAPSA	napsin A aspartic peptidase	0.262	-1.93439	2.07154e-08	1.06058e-07	yes	down	1.3	1.56	1.52	0.94	1.11	0.51	0.68	0.05	0.19	0	1.15667	0.23
gene-NCALD	NCALD	neurocalcin delta, transcript variant X3	0.462	-1.11491	2.75399e-11	1.89025e-10	yes	down	0.68	0.35	0.45	0.94	0.58	0.26	0.64	0.1	0.08	0.14	0.543333	0.24
gene-NCR3	NCR3	natural cytotoxicity triggering receptor 3, transcript variant X2	0.487	-1.03801	0.000448673	0.00124998	yes	down	1.19	0.64	0.58	0.42	0.37	0.7	0.46	0.3	0.36	0.13	0.65	0.3125
gene-NDN	NDN	necdin, MAGE family member	0.361	-1.47032	0.000151396	0.000454033	yes	down	0.06	0.08	0.23	0.54	0.36	0.19	0.08	0	0.15	0.1	0.243333	0.0825
gene-NEK2	NEK2	NIMA related kinase 2	0.19	-2.39903	6.69185e-06	2.44251e-05	yes	down	0.13	0.19	0.29	0.11	0.02	0.22	0.05	0.03	0	0.05	0.16	0.0325
gene-NEMP1	NEMP1	nuclear envelope integral membrane protein 1	0.428	-1.2247	4.34199e-06	1.63368e-05	yes	down	0.29	0.23	0.35	0.42	0.36	0.26	0.31	0.05	0.02	0.15	0.318333	0.1325
gene-NKG7	NKG7	natural killer cell granule protein 7	0.479	-1.06115	2.01624e-50	9.67959e-49	yes	down	12.7	8.29	17.13	15.75	10.26	5.58	14.28	2.44	1.33	3.63	11.6183	5.42
gene-NLGN2	NLGN2	neuroligin 2	0.47	-1.08863	5.23653e-05	0.000168642	yes	down	0.43	0.36	0.43	0.8	0.61	0.26	0.49	0.09	0.05	0.23	0.481667	0.215
gene-NLGN3	NLGN3	neuroligin 3, transcript variant X1	0.296	-1.75572	0.000192231	0.000567489	yes	down	0.12	0.04	0.07	0.11	0.05	0.05	0.07	0.01	0	0	0.0733333	0.02
gene-NLRP6	NLRP6	NLR family pyrin domain containing 6	0.413	-1.27487	5.43076e-05	0.000174641	yes	down	0.11	0.12	0.13	0.09	0.11	0.08	0.08	0.08	0	0.02	0.106667	0.045
gene-NPAS2	NPAS2	neuronal PAS domain protein 2	0.422	-1.24382	6.09694e-05	0.000194321	yes	down	0.18	0.09	0.19	0.14	0.21	0.03	0.08	0.03	0.07	0.04	0.14	0.055
gene-NPDC1	NPDC1	neural proliferation, differentiation and control 1	0.363	-1.46294	1.7086e-06	6.84181e-06	yes	down	0.51	0.29	0.87	0.55	0.29	0.11	0.18	0.18	0.08	0.16	0.436667	0.15
gene-NPM2	NPM2	nucleophosmin/nucleoplasmin 2, transcript variant X1	2.081	1.05744	8.87163e-06	3.19368e-05	yes	up	1.04	0.17	0.5	1.12	0.22	0.52	1.8	0.55	1.74	0.47	0.595	1.14
gene-NSUN4	NSUN4	NOP2/Sun RNA methyltransferase family member 4, transcript variant X1	0.473	-1.07961	1.04454e-08	5.5282e-08	yes	down	0.91	0.86	0.79	0.81	0.81	0.32	0.82	0.11	0.06	0.31	0.75	0.325
gene-NTN4	NTN4	netrin 4, transcript variant X1	0.311	-1.68533	1.48542e-05	5.17965e-05	yes	down	0.2	0.05	0.12	0.12	0.11	0.05	0.09	0	0.01	0.03	0.108333	0.0325
gene-NUAK2	NUAK2	NUAK family kinase 2	0.417	-1.26288	1.47427e-14	1.36988e-13	yes	down	0.89	0.6	0.26	0.59	0.51	0.6	0.76	0.07	0.03	0.07	0.575	0.2325
gene-OCA2	OCA2	OCA2 melanosomal transmembrane protein, transcript variant X4	0.422	-1.24476	0.000192178	0.000567427	yes	down	0.21	0.11	0.06	0.16	0.2	0.12	0.11	0.03	0.02	0.07	0.143333	0.0575
gene-ORC1	ORC1	origin recognition complex subunit 1, transcript variant X1	0.49	-1.03058	1.31452e-12	1.03068e-11	yes	down	0.81	0.7	0.96	0.81	0.71	0.29	0.79	0.21	0.26	0.09	0.713333	0.3375
gene-ORC6	ORC6	origin recognition complex subunit 6, transcript variant X1	0.382	-1.38773	1.01629e-06	4.19183e-06	yes	down	0.84	0.72	0.82	0.58	0.61	0.16	0.39	0	0.19	0.2	0.621667	0.195
gene-PACSIN1	PACSIN1	protein kinase C and casein kinase substrate in neurons 1	0.168	-2.57286	3.05858e-10	1.88636e-09	yes	down	0.3	0.5	0.25	0.47	0.1	0.25	0.15	0.03	0	0.02	0.311667	0.05
gene-PANX1	PANX1	pannexin 1	0.444	-1.17076	0.000194498	0.000573795	yes	down	0.22	0.07	0.14	0.36	0.48	0.08	0.19	0.07	0	0.11	0.225	0.0925
gene-PARD6B	PARD6B	par-6 family cell polarity regulator beta	0.366	-1.45087	0.000343746	0.000976709	yes	down	0.05	0.09	0.25	0.43	0.19	0.1	0.22	0.02	0	0.02	0.185	0.065
gene-PAX5	PAX5	paired box 5, transcript variant X1	0.458	-1.12525	5.64431e-19	7.26565e-18	yes	down	0.54	0.6	0.27	0.2	0.37	0.25	0.47	0.12	0.03	0.05	0.371667	0.1675
gene-PCDH1	PCDH1	protocadherin 1, transcript variant X1	0.148	-2.75572	0.000501088	0.00138459	yes	down	0.01	0.07	0.04	0	0.04	0.01	0	0.01	0	0.01	0.0283333	0.005
gene-PCDH18	PCDH18	protocadherin 18, transcript variant X1	0.105	-3.24605	2.76252e-10	1.71339e-09	yes	down	0.04	0.11	0.04	0.16	0.03	0.07	0.01	0.01	0	0.01	0.075	0.0075
gene-PDE1C	PDE1C	phosphodiesterase 1C, transcript variant X4	0.469	-1.09361	3.62131e-14	3.23323e-13	yes	down	0.72	0.57	0.34	0.31	0.63	0.56	0.6	0.11	0.08	0.11	0.521667	0.225
gene-PDE4C	PDE4C	phosphodiesterase 4C	0.439	-1.18783	7.48889e-05	0.000235271	yes	down	0.3	0.22	0.08	0.12	0.16	0.07	0.16	0.05	0.04	0.02	0.158333	0.0675
gene-PDE6C	PDE6C	phosphodiesterase 6C, transcript variant X1	0.416	-1.26387	0.000737084	0.00197368	yes	down	0.09	0.03	0.1	0.03	0.11	0.03	0.05	0.03	0	0.02	0.065	0.025
gene-PDYN	PDYN	prodynorphin, transcript variant X2	3.249	1.70002	1.11053e-21	1.69092e-20	yes	up	0.75	0.05	0.2	0.41	0.1	0.06	1.64	0.22	0.44	0.81	0.261667	0.7775
gene-PER2	PER2	period circadian regulator 2, transcript variant X1	0.481	-1.0573	6.60117e-09	3.5667e-08	yes	down	0.32	0.25	0.28	0.22	0.12	0.18	0.23	0.05	0.1	0.05	0.228333	0.1075
gene-PGP	PGP	phosphoglycolate phosphatase	0.004	-7.88955	7.61478e-34	2.15805e-32	yes	down	0	0	1.1	1.38	0	0	0	0	0	0	0.413333	0
gene-PIAS3	PIAS3	protein inhibitor of activated STAT 3, transcript variant X1	0.465	-1.10465	3.2825e-07	1.45099e-06	yes	down	0.61	0.3	0.4	0.46	0.28	0.2	0.32	0.08	0.09	0.16	0.375	0.1625
gene-PIGO	PIGO	phosphatidylinositol glycan anchor biosynthesis class O, transcript variant X1	0.454	-1.13873	1.13667e-13	9.79036e-13	yes	down	0.82	0.35	0.56	0.93	0.59	0.12	0.55	0.07	0.16	0.12	0.561667	0.225
gene-PIWIL2	PIWIL2	piwi like RNA-mediated gene silencing 2, transcript variant X1	0.041	-4.61133	5.91553e-05	0.000189123	yes	down	0	0.25	0	0	0	0	0	0	0	0	0.0416667	0
gene-PIWIL4	PIWIL4	piwi like RNA-mediated gene silencing 4	0.236	-2.08587	0.000208397	0.000612331	yes	down	0.07	0.03	0.05	0.16	0.12	0.02	0.03	0	0.03	0.01	0.075	0.0175
gene-PLA2G4F	PLA2G4F	phospholipase A2 group IVF, transcript variant X1	0.335	-1.5764	0.000141276	0.000425937	yes	down	0.17	0.06	0.1	0.1	0.07	0.11	0.05	0.02	0	0.05	0.101667	0.03
gene-PLB1	PLB1	phospholipase B1	0.382	-1.38985	1.35437e-51	6.76067e-50	yes	down	2.97	0.15	0.7	2.7	1.55	0.11	1.15	0.4	0.13	0.2	1.36333	0.47
gene-PLCD4	PLCD4	phospholipase C delta 4	0.434	-1.20471	5.62027e-05	0.000180306	yes	down	0.16	0.21	0.23	0.13	0.09	0.08	0.14	0.04	0.04	0.03	0.15	0.0625
gene-PLEKHD1	PLEKHD1	pleckstrin homology and coiled-coil domain containing D1	0.325	-1.61975	4.6519e-07	2.01674e-06	yes	down	0.25	0.1	0.27	0.15	0.09	0.07	0.09	0.03	0.04	0.03	0.155	0.0475
gene-PLEKHG5	PLEKHG5	pleckstrin homology and RhoGEF domain containing G5, transcript variant X1	0.488	-1.03427	3.57334e-35	1.06781e-33	yes	down	2.06	1.45	1.84	2.17	1.5	1.61	1.4	0.68	0.34	0.92	1.77167	0.835
gene-PMEL	PMEL	premelanosome protein	0.325	-1.62214	8.45194e-06	3.04947e-05	yes	down	0.29	0.04	0.45	0.13	0.28	0.07	0.16	0.04	0	0.07	0.21	0.0675
gene-POU2AF1	POU2AF1	POU class 2 associating factor 1	0.454	-1.13785	2.0661e-38	6.96802e-37	yes	down	3.62	2.88	3.42	1.83	1.97	1.98	2.77	0.71	0.64	0.55	2.61667	1.1675
gene-PRAG1	PRAG1	PEAK1 related, kinase-activating pseudokinase 1, transcript variant X1	0.473	-1.08076	6.42093e-33	1.7601e-31	yes	down	1.1	0.97	0.45	0.5	0.66	0.69	0.76	0.22	0.13	0.23	0.728333	0.335
gene-PRKD2	PRKD2	protein kinase D2	0.48	-1.05913	9.31633e-29	2.10679e-27	yes	down	2.83	1.82	1.88	1.93	1.61	1.09	1.72	0.52	0.55	0.63	1.86	0.855
gene-PROC	PROC	protein C, inactivator of coagulation factors Va and VIIIa	0.283	-1.82284	8.97145e-05	0.000278708	yes	down	0.15	0.25	0.37	0.15	0.11	0.15	0.14	0	0.08	0	0.196667	0.055
gene-PRRT2	PRRT2	proline rich transmembrane protein 2, transcript variant X1	0.389	-1.36341	4.94603e-05	0.000159843	yes	down	0.32	0.09	0.38	0.34	0.24	0.05	0.27	0.05	0.02	0	0.236667	0.085
gene-PTCH2	PTCH2	patched 2, transcript variant X1	0.434	-1.20471	5.62027e-05	0.000180306	yes	down	0.15	0.11	0.18	0.15	0.11	0.08	0.07	0.02	0.05	0.09	0.13	0.0575
gene-PTER	PTER	phosphotriesterase related	0.252	-1.9879	0.000140901	0.00042488	yes	down	0.17	0.05	0.14	0.15	0.08	0.05	0.02	0	0.07	0.02	0.106667	0.0275
gene-PTGES3L	PTGES3L	prostaglandin E synthase 3 like, transcript variant X2	0.368	-1.44187	6.41453e-07	2.72443e-06	yes	down	0.91	0.62	0.34	1.31	0.44	0.55	0.65	0.31	0	0.17	0.695	0.2825
gene-PTGIS	PTGIS	prostaglandin I2 synthase, transcript variant X1	0.401	-1.31946	4.36219e-06	1.64058e-05	yes	down	0.18	0.18	0.06	0.13	0.11	0.12	0.15	0.04	0.01	0.01	0.13	0.0525
gene-PTK7	PTK7	protein tyrosine kinase 7 (inactive)	0.283	-1.82284	1.19133e-05	4.21269e-05	yes	down	0.06	0.07	0.08	0.12	0.16	0.02	0.01	0.04	0	0.04	0.085	0.0225
gene-PTPRB	PTPRB	protein tyrosine phosphatase, receptor type B, transcript variant X1	0.274	-1.86591	0.000468329	0.00130062	yes	down	0.05	0.01	0.01	0.05	0.03	0.02	0.02	0	0	0.01	0.0283333	0.0075
gene-PTPRD	PTPRD	protein tyrosine phosphatase, receptor type D, transcript variant X2	0.276	-1.85631	1.80034e-05	6.19784e-05	yes	down	1.05	3.81	4.33	4.72	8.48	0.88	1.1	2.31	0	0.72	3.87833	1.0325
gene-PTPRS	PTPRS	protein tyrosine phosphatase, receptor type S	0.474	-1.0771	3.68253e-07	1.61482e-06	yes	down	0.24	0.1	0.2	0.25	0.14	0.03	0.23	0.02	0	0.04	0.16	0.0725
gene-PVR	PVR	poliovirus receptor, transcript variant X1	0.255	-1.97006	3.54049e-07	1.55603e-06	yes	down	0.24	0.22	0.22	0.57	0.12	0.06	0.02	0.06	0	0.15	0.238333	0.0575
gene-PXDN	PXDN	peroxidasin	0.028	-5.17076	6.98418e-07	2.95211e-06	yes	down	0	0	0	0.03	0.1	0	0	0	0	0	0.0216667	0
gene-RAB15	RAB15	RAB15, member RAS oncogene family, transcript variant X1	0.451	-1.14768	5.57121e-05	0.000178896	yes	down	0.53	1.19	0.51	0.41	0.33	0.52	0.62	0.16	0	0.24	0.581667	0.255
gene-RAB40B	RAB40B	RAB40B, member RAS oncogene family, transcript variant X1	0.349	-1.51868	0.00028332	0.000815166	yes	down	0.37	0.1	0.37	0.19	0.17	0	0.1	0	0.05	0.11	0.2	0.065
gene-RACGAP1	RACGAP1	Rac GTPase activating protein 1, transcript variant X4	0.495	-1.01586	8.62763e-19	1.09852e-17	yes	down	1.54	0.98	1.39	1.42	1.08	0.75	1.36	0.28	0.26	0.43	1.19333	0.5825
gene-RANBP17	RANBP17	RAN binding protein 17, transcript variant X1	0.389	-1.36341	1.16886e-05	4.14324e-05	yes	down	0.03	0.1	0.13	0.13	0.12	0.13	0.05	0.06	0.02	0.04	0.106667	0.0425
gene-RASL11B	RASL11B	RAS like family 11 member B	0.448	-1.15754	7.77267e-08	3.70319e-07	yes	down	0.73	0.25	0.53	1	0.58	0.39	0.56	0.13	0.04	0.26	0.58	0.2475
gene-RBM41	RBM41	RNA binding motif protein 41	0.111	-3.17076	1.6856e-05	5.83254e-05	yes	down	0.16	0.04	0.07	0.16	0.36	0.24	0.04	0	0	0.03	0.171667	0.0175
gene-RETREG1	RETREG1	reticulophagy regulator 1, transcript variant X1	0.454	-1.13951	3.63296e-17	4.14781e-16	yes	down	1.34	0.98	1.08	0.88	0.85	0.41	0.89	0.28	0.23	0.21	0.923333	0.4025
gene-RNF217	RNF217	ring finger protein 217	0.355	-1.49269	1.83747e-05	6.32319e-05	yes	down	0.2	0.12	0.15	0.33	0.24	0.04	0.14	0.03	0.01	0.06	0.18	0.06
gene-RORC	RORC	RAR related orphan receptor C, transcript variant X1	0.407	-1.29629	2.4187e-07	1.08499e-06	yes	down	0.3	0.48	0.55	0.77	0.54	0.31	0.29	0.18	0	0.31	0.491667	0.195
gene-RPP25	RPP25	ribonuclease P and MRP subunit p25	0.318	-1.65291	0.000254333	0.000736347	yes	down	0.31	0.17	0.21	0.19	0.26	0.13	0.03	0.09	0.11	0.03	0.211667	0.065
gene-RRM2	RRM2	ribonucleotide reductase regulatory subunit M2, transcript variant X1	0.394	-1.34404	3.99608e-16	4.24004e-15	yes	down	0.9	1.64	1.96	0.83	0.63	0.67	0.7	0.38	0.26	0.36	1.105	0.425
gene-RSAD2	RSAD2	radical S-adenosyl methionine domain containing 2	0.222	-2.17076	8.97552e-05	0.000278785	yes	down	0.09	0.01	0.06	0.17	0.16	0	0.03	0	0.01	0.03	0.0816667	0.0175
gene-RSBN1	RSBN1	round spermatid basic protein 1, transcript variant X1	0.408	-1.29235	1.05179e-10	6.77951e-10	yes	down	0.18	0.05	0.08	0.56	0.18	0.08	0.18	0	0	0.1	0.188333	0.07
gene-RSC1A1	RSC1A1	regulator of solute carriers 1	0.463	-1.10965	3.35409e-05	0.000111135	yes	down	0.26	0.15	0.17	0.55	0.76	0.09	0.21	0.06	0.04	0.26	0.33	0.1425
gene-RTN4RL2	RTN4RL2	reticulon 4 receptor like 2	0.449	-1.15549	2.50384e-14	2.27717e-13	yes	down	0.53	0.34	0.36	0.2	0.2	0.24	0.36	0.1	0.02	0.07	0.311667	0.1375
gene-RUFY2	RUFY2	RUN and FYVE domain containing 2, transcript variant X1	0.478	-1.06518	1.01108e-10	6.52432e-10	yes	down	0.66	0.49	0.61	0.63	0.27	0.19	0.48	0.02	0.19	0.15	0.475	0.21
gene-RUNDC3A	RUNDC3A	RUN domain containing 3A	2.097	1.06859	2.23251e-33	6.20686e-32	yes	up	4.89	4.74	4.67	4.84	3.38	4.18	7.23	8.19	4.27	15.52	4.45	8.8025
gene-RUSC1	RUSC1	RUN and SH3 domain containing 1	0.47	-1.09003	2.28206e-06	8.96045e-06	yes	down	0.19	0.21	0.34	0.27	0.25	0.17	0.22	0.02	0.09	0.1	0.238333	0.1075
gene-RYR1	RYR1	ryanodine receptor 1	0.469	-1.0938	0.000592552	0.00161748	yes	down	0.02	0.06	0.02	0.03	0.04	0.02	0.01	0.01	0.01	0.03	0.0316667	0.015
gene-SAT2	SAT2	spermidine/spermine N1-acetyltransferase family member 2, transcript variant X1	0.115	-3.11829	2.74779e-05	9.244e-05	yes	down	0.19	0	0.13	0.19	0.09	0.18	0.03	0.03	0	0	0.13	0.015
gene-SBK1	SBK1	SH3 domain binding kinase 1	0.337	-1.56776	4.62836e-08	2.2584e-07	yes	down	0.6	0.57	0.26	0.4	0.31	0.42	0.37	0.08	0	0.11	0.426667	0.14
gene-SCML2	SCML2	Scm polycomb group protein like 2	0.424	-1.23787	9.85631e-05	0.000303781	yes	down	0.17	0.11	0.09	0.23	0.19	0.05	0.12	0.02	0.05	0.03	0.14	0.055
gene-SCML4	SCML4	Scm polycomb group protein like 4, transcript variant X1	0.48	-1.06025	4.25293e-144	8.58945e-142	yes	down	7.68	2.07	9.56	8.33	5.12	1.45	6.51	2.15	1.05	1.68	5.70167	2.8475
gene-SCN4A	SCN4A	sodium voltage-gated channel alpha subunit 4	0.097	-3.36341	0.000846737	0.00224472	yes	down	0.02	0.03	0	0.02	0.02	0.03	0	0.01	0	0	0.02	0.0025
gene-SCRN1	SCRN1	secernin 1	0.424	-1.23787	0.000311867	0.000890738	yes	down	0.02	0.14	0.03	0.14	0.11	0.04	0.04	0.02	0.01	0.06	0.08	0.0325
gene-SEPT4	2024-09-04	septin 4, transcript variant X2	0.358	-1.48009	2.89346e-24	5.0588e-23	yes	down	0.61	0.68	0.44	0.72	9.74	0.48	0.84	0.39	0.44	1.2	2.11167	0.7175
gene-SERPINF1	SERPINF1	serpin family F member 1	0.478	-1.06385	7.74506e-26	1.47922e-24	yes	down	2.64	1.28	2.96	2.45	1.77	0.99	1.89	0.68	0.39	0.7	2.015	0.915
gene-SETBP1	SETBP1	SET binding protein 1	0.344	-1.53885	2.05623e-09	1.16586e-08	yes	down	0.18	0.07	0.06	0.09	0.09	0.04	0.07	0.04	0	0.01	0.0883333	0.03
gene-SGO2	SGO2	shugoshin 2	0.408	-1.29502	3.08169e-06	1.18409e-05	yes	down	0.14	0.15	0.27	0.2	0.12	0.02	0.13	0.03	0.04	0.03	0.15	0.0575
gene-SIPA1L2	SIPA1L2	signal induced proliferation associated 1 like 2, transcript variant X4	0.437	-1.19348	0.000562032	0.00153919	yes	down	0.1	0.05	0.04	0.1	0.06	0.04	0.07	0.01	0	0.03	0.065	0.0275
gene-SLC10A1	SLC10A1	solute carrier family 10 member 1	0.492	-1.02333	0.000713765	0.0019165	yes	down	0.71	0.85	0.45	1.65	0.63	0.05	0.41	0.26	0.21	0.48	0.723333	0.34
gene-SLC16A13	SLC16A13	solute carrier family 16 member 13	0.456	-1.13279	0.000341524	0.000970707	yes	down	0.27	0.15	0.28	0.36	0.26	0.12	0.22	0.04	0.13	0.04	0.24	0.1075
gene-SLC24A4	SLC24A4	solute carrier family 24 member 4	0.444	-1.17076	0.000194498	0.000573795	yes	down	0.27	0.09	0.1	0.2	0.13	0.01	0.15	0.04	0	0.03	0.133333	0.055
gene-SLC4A10	SLC4A10	solute carrier family 4 member 10, transcript variant X1	0.356	-1.49052	3.16832e-06	1.21525e-05	yes	down	0.04	0.18	0.12	0.13	0.07	0.12	0.09	0.01	0.04	0.02	0.11	0.04
gene-SLC4A11	SLC4A11	solute carrier family 4 member 11, transcript variant X1	0.107	-3.22139	1.03301e-05	3.68999e-05	yes	down	0.16	0.12	0.02	0	0.04	0.04	0.01	0.01	0	0	0.0633333	0.005
gene-SMTNL2	SMTNL2	smoothelin like 2	2.963	1.56705	3.72842e-17	4.24576e-16	yes	up	1.46	1.35	0.58	0.05	0.04	0.14	0.15	1.74	2.18	3.13	0.603333	1.8
gene-SPAG5	SPAG5	sperm associated antigen 5	0.473	-1.07961	0.000135878	0.000410578	yes	down	0.25	0.13	0.2	0.19	0.1	0.06	0.11	0.12	0.03	0.03	0.155	0.0725
gene-SPDL1	SPDL1	spindle apparatus coiled-coil protein 1, transcript variant X1	0.485	-1.04458	0.000188191	0.000556309	yes	down	0.34	0.28	0.3	0.36	0.32	0.08	0.34	0.07	0.02	0.08	0.28	0.1275
gene-SPIB	SPIB	Spi-B transcription factor, transcript variant X1	0.42	-1.25067	2.83601e-74	2.12049e-72	yes	down	7.25	6.62	4.28	2.66	3.48	3.62	4.34	1.66	0.74	0.93	4.65167	1.9175
gene-SPIRE1	SPIRE1	spire type actin nucleation factor 1, transcript variant X1	0.475	-1.07358	1.1621e-15	1.17826e-14	yes	down	1.31	0.72	0.58	0.68	0.95	0.65	0.85	0.15	0.06	0.42	0.815	0.37
gene-SPRY1	SPRY1	sprouty RTK signaling antagonist 1, transcript variant X1	0.398	-1.33024	1.34752e-05	4.72413e-05	yes	down	0.17	0.14	0.07	0.11	0.22	0.2	0.16	0	0.02	0.05	0.151667	0.0575
gene-SSC4D	SSC4D	scavenger receptor cysteine rich family member with 4 domains	0.071	-3.82284	4.00506e-05	0.000131317	yes	down	0.05	0.03	0.09	0.09	0.04	0.01	0	0	0	0.01	0.0516667	0.0025
gene-STAC2	STAC2	SH3 and cysteine rich domain 2, transcript variant X1	0.374	-1.41785	0.000294033	0.000843915	yes	down	0.2	0.33	0.14	0.07	0.03	0.06	0.13	0.05	0	0.03	0.138333	0.0525
gene-STK17B	STK17B	serine/threonine kinase 17b	0.37	-1.43356	5.1368e-13	4.20787e-12	yes	down	0	0	0	0.55	1.87	0	0	0	0	0.54	0.403333	0.135
gene-STOML3	STOML3	stomatin like 3	0.283	-1.82284	0.000693619	0.00186583	yes	down	0.2	0	0.19	0.2	0.04	0.06	0.11	0	0	0.02	0.115	0.0325
gene-STX17	STX17	syntaxin 17, transcript variant X3	0.464	-1.10713	1.21881e-96	1.32196e-94	yes	down	1.45	1.39	1.03	2.82	2.75	1.28	1.17	0.58	0.48	1.16	1.78667	0.8475
gene-SUPT7L	SUPT7L	SPT7 like, STAGA complex gamma subunit, transcript variant X4	0.444	-1.17284	2.35476e-15	2.31925e-14	yes	down	1.25	0.92	1.25	0.93	0.84	0.54	0.83	0.22	0.32	0.29	0.955	0.415
gene-SYNGAP1	SYNGAP1	synaptic Ras GTPase activating protein 1	0.402	-1.31558	1.13433e-05	4.02653e-05	yes	down	0.2	0.13	0.11	0.19	0.07	0.05	0.11	0.05	0	0.03	0.125	0.0475
gene-TAGLN	TAGLN	transgelin, transcript variant X3	0.42	-1.25093	0.000118584	0.000361054	yes	down	0.35	0.61	0.84	0.17	0.06	0.41	0.32	0.16	0.09	0.13	0.406667	0.175
gene-TBXA2R	TBXA2R	thromboxane A2 receptor, transcript variant X1	0.424	-1.23888	3.06296e-22	4.82251e-21	yes	down	2.14	1.69	2.9	2.59	1.75	1.02	1.55	0.32	0.76	0.54	2.015	0.7925
gene-TCEA3	TCEA3	transcription elongation factor A3	10.883	3.44395	8.4924e-05	0.00026495	yes	up	0	0	0.01	0	0.02	0	0.05	0.08	0	0.09	0.005	0.055
gene-TCF19	TCF19	transcription factor 19, transcript variant X2	0.452	-1.14477	1.21841e-05	4.30325e-05	yes	down	0.27	0.33	0.51	0.52	0.35	0.3	0.29	0.18	0.11	0.12	0.38	0.175
gene-TCF7L1	TCF7L1	transcription factor 7 like 1, transcript variant X1	0.381	-1.39399	6.00761e-09	3.25601e-08	yes	down	0.3	0.48	0.38	0.61	0.54	0.26	0.25	0.12	0.08	0.19	0.428333	0.16
gene-TCIM	TCIM	transcriptional and immune response regulator	0.287	-1.80081	2.44431e-11	1.68626e-10	yes	down	1.41	0.58	0.56	0.55	0.49	0.3	0.39	0.18	0.06	0.08	0.648333	0.1775
gene-TERT	TERT	telomerase reverse transcriptase, transcript variant X1	0.403	-1.31094	2.43661e-14	2.21947e-13	yes	down	0.67	0.31	0.53	0.48	0.25	0.21	0.4	0.02	0.1	0.1	0.408333	0.155
gene-TFPI2	TFPI2	tissue factor pathway inhibitor 2	0.495	-1.01456	1.64468e-08	8.50961e-08	yes	down	0.34	1.69	0.66	1.42	1.01	0.33	1.15	0.25	0.21	0.14	0.908333	0.4375
gene-TG	TG	thyroglobulin	0.476	-1.07122	9.11198e-05	0.000282525	yes	down	0.08	0.09	0.08	0.07	0.05	0.06	0.06	0.03	0.03	0.02	0.0716667	0.035
gene-TGFB1I1	TGFB1I1	transforming growth factor beta 1 induced transcript 1, transcript variant X1	0.482	-1.05307	9.69648e-05	0.000299169	yes	down	0.27	0.1	0.32	0.25	0.15	0.15	0.13	0.09	0.04	0.13	0.206667	0.0975
gene-TGFB3	TGFB3	transforming growth factor beta 3	0.302	-1.72598	0.000646204	0.00175061	yes	down	0.14	0.07	0.15	0.05	0.06	0.04	0.04	0.03	0.03	0	0.085	0.025
gene-TICRR	TICRR	TOPBP1 interacting checkpoint and replication regulator	0.497	-1.00977	6.20931e-06	2.27822e-05	yes	down	0.21	0.12	0.13	0.17	0.11	0.08	0.13	0.05	0.02	0.06	0.136667	0.065
gene-TIGIT	TIGIT	T cell immunoreceptor with Ig and ITIM domains	0.373	-1.42328	9.20486e-15	8.70498e-14	yes	down	0.64	0.48	0.86	0.5	0.49	0.38	0.28	0.06	0.34	0.12	0.558333	0.2
gene-TIPIN	TIPIN	TIMELESS interacting protein, transcript variant X1	0.439	-1.18737	3.63637e-12	2.72472e-11	yes	down	1.21	0.73	0.97	0.97	0.79	0.33	0.76	0.16	0.15	0.33	0.833333	0.35
gene-TMEM63C	TMEM63C	transmembrane protein 63C	0.386	-1.37499	7.37739e-08	3.52346e-07	yes	down	0.26	0.29	0.1	0.09	0.06	0.1	0.15	0.04	0.01	0.03	0.15	0.0575
gene-TMOD4	TMOD4	tropomodulin 4	0.329	-1.60441	9.92537e-05	0.000305695	yes	down	0.41	0.13	0.32	0.17	0.2	0.09	0.05	0.03	0.1	0.09	0.22	0.0675
gene-TNFRSF17	TNFRSF17	TNF receptor superfamily member 17, transcript variant X1	0.397	-1.33303	2.92981e-15	2.86795e-14	yes	down	2.59	1.74	2.91	1	1.39	2.2	1.22	0.62	0.68	0.52	1.97167	0.76
gene-TOP2A	TOP2A	DNA topoisomerase II alpha	0.356	-1.48864	4.31924e-27	8.93915e-26	yes	down	0.44	0.38	0.94	0.4	0.44	0.29	0.28	0.19	0.08	0.12	0.481667	0.1675
gene-TOX	TOX	thymocyte selection associated high mobility group box	0.472	-1.08222	4.03746e-18	4.9163e-17	yes	down	1.57	1.02	1.5	1.34	1.31	0.75	1.28	0.25	0.24	0.51	1.24833	0.57
gene-TP73	TP73	tumor protein p73, transcript variant X2	0.439	-1.18672	1.72301e-25	3.21733e-24	yes	down	1.55	1.57	1.43	1.02	1.07	0.94	1.26	0.31	0.33	0.34	1.26333	0.56
gene-TRIB3	TRIB3	tribbles pseudokinase 3	0.426	-1.22939	2.70629e-06	1.04995e-05	yes	down	0.6	0.19	0.23	0.35	0.21	0.27	0.28	0.03	0.08	0.11	0.308333	0.125
gene-TRIM46	TRIM46	tripartite motif containing 46	0.442	-1.17699	6.39874e-30	1.52554e-28	yes	down	1.93	0.86	1.57	1.42	0.92	0.41	0.96	0.46	0.22	0.38	1.185	0.505
gene-TROAP	TROAP	trophinin associated protein, transcript variant X1	0.424	-1.23787	1.00778e-05	3.60353e-05	yes	down	0.34	0.3	0.41	0.46	0.04	0.12	0.31	0	0	0.15	0.278333	0.115
gene-TRPM6	TRPM6	transient receptor potential cation channel subfamily M member 6	0.141	-2.82284	0.000310195	0.000886826	yes	down	0.07	0	0.02	0.02	0.01	0	0.01	0	0	0	0.02	0.0025
gene-TTK	TTK	TTK protein kinase, transcript variant X1	0.218	-2.19991	2.35437e-06	9.21554e-06	yes	down	0.13	0.03	0.17	0.25	0.07	0.04	0.04	0.01	0.04	0	0.115	0.0225
gene-TTN	TTN	titin	0.404	-1.30739	6.24397e-29	1.42669e-27	yes	down	0.06	0.02	0.02	0.03	0.06	0.01	0.03	0.01	0	0.01	0.0333333	0.0125
gene-TTYH1	TTYH1	tweety family member 1, transcript variant X9	0.496	-1.01228	9.77436e-78	7.95117e-76	yes	down	16.51	4.66	4.8	5.67	5.86	3.23	2.85	2.76	1.93	4.65	6.78833	3.0475
gene-TUB	TUB	tubby bipartite transcription factor	0.492	-1.02414	2.31556e-08	1.17899e-07	yes	down	0.32	0.21	0.2	0.19	0.24	0.15	0.25	0.07	0.02	0.07	0.218333	0.1025
gene-TUBB4A	TUBB4A	tubulin beta 4A class IVa, transcript variant X1	0.477	-1.06879	1.17396e-05	4.15796e-05	yes	down	0.38	0.56	0.6	0.26	0.41	0.38	0.43	0	0.13	0.25	0.431667	0.2025
gene-TUBG2	TUBG2	tubulin gamma 2	0.444	-1.17076	0.00075074	0.00200658	yes	down	0.3	1.02	0.28	0.51	0.05	0.12	0.28	0.06	0	0.08	0.38	0.105
gene-TULP4	TULP4	tubby like protein 4	0.425	-1.23377	1.28118e-11	9.07726e-11	yes	down	0.16	0.11	0.17	0.14	0.15	0.08	0.1	0.05	0.01	0.07	0.135	0.0575
gene-TYMS	TYMS	thymidylate synthetase	0.357	-1.48679	6.68613e-05	0.000211451	yes	down	0.24	0.25	0.46	0.59	0.19	0.2	0.23	0.03	0.12	0.06	0.321667	0.11
gene-UBE2T	UBE2T	ubiquitin conjugating enzyme E2 T	0.219	-2.19348	9.77801e-08	4.60738e-07	yes	down	0.95	0.96	0.27	0.74	0.3	0.14	0.21	0	0.19	0.05	0.56	0.1125
gene-UHRF1	UHRF1	ubiquitin like with PHD and ring finger domains 1, transcript variant X2	0.464	-1.10859	2.43425e-14	2.21847e-13	yes	down	0.83	1.02	0.83	1.35	0.79	0.81	0.76	0.25	0.23	0.42	0.938333	0.415
gene-UNC79	UNC79	unc-79 homolog, NALCN channel complex subunit, transcript variant X2	0.423	-1.2421	2.0251e-06	8.01963e-06	yes	down	0.15	0.11	0.1	0.08	0.07	0.07	0.08	0.04	0.01	0.03	0.0966667	0.04
gene-UPRT	UPRT	uracil phosphoribosyltransferase homolog	0.414	-1.27361	2.16415e-06	8.53182e-06	yes	down	1.21	0.64	1.05	1.63	1.28	0.65	1.03	0.37	0.11	0.22	1.07667	0.4325
gene-VANGL1	VANGL1	VANGL planar cell polarity protein 1	0.366	-1.45087	0.000343746	0.000976709	yes	down	0.23	0.11	0.13	0.06	0.05	0.1	0.07	0.03	0	0.06	0.113333	0.04
gene-VASH1	VASH1	vasohibin 1	0.313	-1.67629	2.16749e-12	1.66382e-11	yes	down	0.24	0.21	0.11	0.15	0.26	0.03	0.05	0.07	0.05	0.03	0.166667	0.05
gene-VASH2	VASH2	vasohibin 2	0.433	-1.20908	6.87949e-12	5.00744e-11	yes	down	0.57	0.32	0.53	0.33	0.38	0.18	0.23	0.18	0.1	0.14	0.385	0.1625
gene-VIL1	VIL1	villin 1	0.448	-1.15782	9.24247e-06	3.31969e-05	yes	down	0.2	0.33	0.16	0.23	0.11	0.19	0.19	0.1	0.03	0.03	0.203333	0.0875
gene-WNT5B	WNT5B	Wnt family member 5B	0.298	-1.74807	8.39779e-05	0.000262092	yes	down	0.2	0.28	0.2	0.16	0	0.03	0.08	0.02	0.02	0.05	0.145	0.0425
gene-WNT8B	WNT8B	Wnt family member 8B	0.097	-3.36341	0.000846737	0.00224472	yes	down	0.14	0	0.12	0.18	0.1	0	0	0	0	0.03	0.09	0.0075
gene-WWOX	WWOX	WW domain containing oxidoreductase, transcript variant X1	0.469	-1.0938	0.000592552	0.00161748	yes	down	0.23	0.24	0.42	0.25	0.28	0.08	0.26	0.05	0.1	0.13	0.25	0.135
gene-YARS2	YARS2	tyrosyl-tRNA synthetase 2	0.256	-1.96431	3.16002e-09	1.76269e-08	yes	down	0.51	0.23	0.37	0.59	0.73	0.27	0.24	0.06	0.03	0.11	0.45	0.11
gene-YBX2	YBX2	Y-box binding protein 2	0.187	-2.4223	5.70188e-07	2.43885e-06	yes	down	0.26	0.13	0.38	0.26	0.23	0.05	0.05	0.05	0	0.05	0.218333	0.0375
gene-ZDHHC14	ZDHHC14	zinc finger DHHC-type containing 14	0.194	-2.36341	0.000637199	0.00173022	yes	down	0.01	0.09	0.01	0.11	0.08	0.01	0.01	0	0.02	0	0.0516667	0.0075
gene-ZDHHC21	ZDHHC21	zinc finger DHHC-type containing 21, transcript variant X1	0.311	-1.68533	0.000940543	0.00246882	yes	down	0.11	0.04	0.04	0.11	0.38	0.04	0.1	0.02	0	0.02	0.12	0.035
gene-ZNF146	ZNF146	zinc finger protein 146	0.45	-1.15082	1.78139e-06	7.11382e-06	yes	down	1.43	0.91	0.87	1.37	0.93	0.54	1.31	0.03	0.13	0.28	1.00833	0.4375
gene-ZNF232	ZNF232	zinc finger protein 232	0.383	-1.38278	8.503e-13	6.81909e-12	yes	down	0.99	0.44	0.85	0.76	0.55	0.33	0.46	0.15	0.14	0.22	0.653333	0.2425
gene-ZNF275	ZNF275	zinc finger protein 275	0.492	-1.02237	5.24612e-13	4.29341e-12	yes	down	0.69	0.22	0.36	0.44	0.4	0.2	0.48	0.09	0.06	0.1	0.385	0.1825
gene-ZNF283	ZNF283	zinc finger protein 283	0.496	-1.0111	2.35053e-07	1.05657e-06	yes	down	0.51	0.41	0.36	0.49	0.5	0.15	0.28	0.17	0.07	0.24	0.403333	0.19
gene-ZNF383	ZNF383	zinc finger protein 383	0.486	-1.04148	2.97945e-07	1.32302e-06	yes	down	0.74	0.28	0.42	0.59	0.43	0.2	0.29	0.14	0.1	0.28	0.443333	0.2025
gene-ZNF404	ZNF404	zinc finger protein 404, transcript variant X1	0.466	-1.10037	0.000724756	0.00194423	yes	down	0.28	0.26	0.29	0.42	0.13	0.14	0.26	0.02	0.06	0.09	0.253333	0.1075
gene-ZNF469	ZNF469	zinc finger protein 469	0.302	-1.72598	0.000646204	0.00175061	yes	down	0.05	0.01	0	0.02	0.02	0.02	0.02	0	0	0.01	0.02	0.0075
gene-ZNF496	ZNF496	zinc finger protein 496, transcript variant X1	0.498	-1.00585	2.16612e-05	7.38045e-05	yes	down	0.47	0.24	0.3	0.46	0.43	0.31	0.28	0.09	0.05	0.28	0.368333	0.175
gene-ZNF529	ZNF529	zinc finger protein 529	0.436	-1.1974	9.05919e-05	0.000280987	yes	down	0.27	0.15	0.17	0.55	0.32	0.14	0.2	0.16	0.04	0.05	0.266667	0.1125
gene-ZNF683	ZNF683	zinc finger protein 683	0.276	-1.85526	6.09832e-05	0.00019433	yes	down	0.17	0.29	0.12	0.27	0.21	0.15	0.14	0	0.05	0.03	0.201667	0.055
gene-ZNF76	ZNF76	zinc finger protein 76, transcript variant X1	0.499	-1.00227	4.76553e-28	1.04408e-26	yes	down	1.19	0.83	0.73	0.99	1.47	0.42	1.01	0.17	0.16	0.5	0.938333	0.46
gene-ZNF77	ZNF77	zinc finger protein 77	0.054	-4.22139	1.17575e-06	4.81454e-06	yes	down	0.05	0.07	0.19	0.18	0.07	0.11	0.02	0	0	0	0.111667	0.005
gene-ZNF784	ZNF784	zinc finger protein 784	0.438	-1.18938	0.000146143	0.000439553	yes	down	0.72	0.52	0.64	1.47	0.38	0.09	0.39	0.15	0.18	0.31	0.636667	0.2575
gene-ZNF865	ZNF865	zinc finger protein 865	0.404	-1.30682	1.43063e-08	7.45039e-08	yes	down	0.71	0.62	0.94	0.86	0.52	0.26	0.46	0.27	0.22	0.07	0.651667	0.255
gene-ZWINT	ZWINT	ZW10 interacting kinetochore protein	0.187	-2.4223	0.00040581	0.0011396	yes	down	0.16	0.05	0.22	0.43	0.14	0.22	0.05	0.05	0	0.05	0.203333	0.0375

## Sheet: Table S3
Table S3: DEGs among the calf vs. old Yangtze finless porpoise.
Gene_id	Gene name	Gene description	FC(Old/Calf)	Log2FC(Old/Calf)	Pvalue	Padjust	Significant	Regulate	T21F01	T21F02	T21F04	T21M03	T21M05	T21M06	T21F18	T21F19	T21M17	Calf	Old
gene-ABCC4	ABCC4	ATP binding cassette subfamily C member 4, transcript variant X1	2.293	1.19706	1.62836e-81	6.83213e-80	yes	up	0.66	0.98	1.45	1.5	1.12	0.79	3.76	1.49	1.88	1.08333	2.37667
gene-ACKR4	ACKR4	atypical chemokine receptor 4, transcript variant X2	0.078	-3.68723	3.30131e-05	0.000150746	yes	down	0.16	0.08	0.13	0.11	0.04	0.07	0	0.03	0	0.0983333	0.01
gene-ADA	ADA	adenosine deaminase, transcript variant X1	0.481	-1.05718	5.27668e-08	3.35494e-07	yes	down	1.29	0.63	1.02	1.66	1.05	0.5	0.38	0.43	0.7	1.025	0.503333
gene-ADAMTS20	ADAMTS20	ADAM metallopeptidase with thrombospondin type 1 motif 20	3.604	1.84971	4.73591e-05	0.000211313	yes	up	0	0.02	0.04	0.01	0.01	0	0	0.12	0.04	0.0133333	0.0533333
gene-ADAMTS9	ADAMTS9	ADAM metallopeptidase with thrombospondin type 1 motif 9	0.057	-4.13084	0.000382884	0.0014716	yes	down	0.01	0	0	0.09	0	0	0	0	0	0.0166667	0
gene-ADAMTSL2	ADAMTSL2	ADAMTS like 2	0.46	-1.12019	4.80951e-06	2.48169e-05	yes	down	0.26	0.38	0.31	0.2	0.14	0.16	0.02	0.1	0.24	0.241667	0.12
gene-ADGB	ADGB	androglobin, transcript variant X1	2.018	1.01301	1.95121e-37	4.07391e-36	yes	up	0.91	0.98	0.32	1.27	0.82	0.32	1.2	1.06	2.26	0.77	1.50667
gene-ADRB2	ADRB2	adrenoceptor beta 2, transcript variant X3	0.435	-1.20091	7.4196e-06	3.73103e-05	yes	down	0.47	0.36	0.16	0.92	0.25	0.32	0.24	0.22	0.06	0.413333	0.173333
gene-AEBP1	AEBP1	AE binding protein 1	0.312	-1.67896	5.90131e-07	3.37382e-06	yes	down	0.29	0.09	0.1	0.24	0.09	0.03	0.02	0.09	0.03	0.14	0.0466667
gene-AFMID	AFMID	arylformamidase, transcript variant X1	0.272	-1.87987	4.23471e-05	0.000190546	yes	down	0.32	0.27	0.18	0.33	0.4	0.09	0.02	0.08	0.08	0.265	0.06
gene-AGBL3	AGBL3	ATP/GTP binding protein like 3	0.069	-3.85021	4.72115e-19	5.68479e-18	yes	down	1.76	0.61	0.28	0.81	1.2	0	0	0.05	0.04	0.776667	0.03
gene-ALKBH6	ALKBH6	alkB homolog 6, transcript variant X2	0.462	-1.11376	0.000330073	0.00128349	yes	down	0.71	0.53	0.83	1.33	0.43	0.39	0.16	0.4	0.58	0.703333	0.38
gene-AMN	AMN	amnion associated transmembrane protein	0.355	-1.49403	8.38067e-06	4.17727e-05	yes	down	1.53	1.48	0.48	1.62	0.43	1.85	0.05	0.05	2.34	1.23167	0.813333
gene-ANK2	ANK2	ankyrin 2, transcript variant X4	0.494	-1.01828	0.000101074	0.000426929	yes	down	0.1	0.04	0.03	0.04	0.06	0.03	0.01	0.02	0.04	0.05	0.0233333
gene-ANKRD24	ANKRD24	ankyrin repeat domain 24	0.489	-1.03206	3.33494e-05	0.000152163	yes	down	0.31	0.12	0.18	0.31	0.11	0.11	0.04	0.07	0.18	0.19	0.0966667
gene-ARHGAP24	ARHGAP24	Rho GTPase activating protein 24, transcript variant X1	0.226	-2.14573	2.41749e-14	2.33129e-13	yes	down	0.45	0.3	0.29	0.15	0.21	0.19	0.02	0.01	0.15	0.265	0.06
gene-ARHGAP29	ARHGAP29	Rho GTPase activating protein 29	6.685	2.7409	1.69442e-08	1.12238e-07	yes	up	0.02	0	0	0.03	0	0.01	0.05	0.02	0.14	0.01	0.07
gene-ARHGEF39	ARHGEF39	Rho guanine nucleotide exchange factor 39, transcript variant X2	0.232	-2.10946	3.20668e-07	1.87912e-06	yes	down	0.41	0.26	0.37	0.2	0.2	0.11	0.02	0.05	0.12	0.258333	0.0633333
gene-ARMC12	ARMC12	armadillo repeat containing 12, transcript variant X8	2.247	1.16824	1.18035e-51	3.33611e-50	yes	up	1.93	0.88	1.04	1.68	0.72	0.36	3.74	1.44	1.62	1.10167	2.26667
gene-ASF1B	ASF1B	anti-silencing function 1B histone chaperone	0.45	-1.153	0.000264741	0.00104705	yes	down	0.3	0.48	0.52	0.3	0.11	0.15	0.02	0.28	0.14	0.31	0.146667
gene-ASIC3	ASIC3	acid sensing ion channel subunit 3	0.402	-1.31346	5.31672e-05	0.000235199	yes	down	0.37	0.12	0.21	0.16	0.07	0.08	0.01	0.09	0.12	0.168333	0.0733333
gene-ASTN1	ASTN1	astrotactin 1	2.426	1.27856	6.31667e-06	3.21596e-05	yes	up	0.07	0.02	0.02	0.09	0.05	0.02	0.12	0.12	0.07	0.045	0.103333
gene-ATP1A3	ATP1A3	ATPase Na+/K+ transporting subunit alpha 3	0.108	-3.2133	0.000859951	0.00308655	yes	down	0.01	0	0.11	0	0.08	0.03	0	0.01	0	0.0383333	0.00333333
gene-ATP6V1E2	ATP6V1E2	ATPase H+ transporting V1 subunit E2	0.452	-1.1449	1.3601e-12	1.19434e-11	yes	down	0.84	0.42	0.87	0.41	0.69	0.19	0.08	0.19	0.56	0.57	0.276667
gene-ATP8A2	ATP8A2	ATPase phospholipid transporting 8A2	0.409	-1.2913	0.000883408	0.00315978	yes	down	0.16	0.11	0.07	0.12	0.11	0.07	0.07	0.04	0.02	0.106667	0.0433333
gene-AURKB	AURKB	aurora kinase B, transcript variant X1	0.35	-1.51468	0.000103685	0.000437222	yes	down	0.39	0.35	0.46	0.23	0.18	0.13	0.05	0.08	0.14	0.29	0.09
gene-BFSP1	BFSP1	beaded filament structural protein 1	4.097	2.03463	0.000211542	0.000849259	yes	up	0.04	0.02	0.02	0	0.1	0	0.12	0.21	0.04	0.03	0.123333
gene-BMP1	BMP1	bone morphogenetic protein 1	0.199	-2.32877	3.40997e-05	0.000155424	yes	down	0.22	0.01	0.06	0.15	0.01	0.01	0	0.03	0.01	0.0766667	0.0133333
gene-BUB1B	BUB1B	BUB1 mitotic checkpoint serine/threonine kinase B	0.393	-1.34918	1.72331e-05	8.18363e-05	yes	down	0.1	0.14	0.18	0.28	0.07	0.14	0	0.11	0.09	0.151667	0.0666667
gene-C4BPB	C4BPB	complement component 4 binding protein beta, transcript variant X2	2.911	1.54159	0.000589835	0.00218808	yes	up	0.09	0.04	0.16	0.1	0.08	0.1	0.48	0.11	0.19	0.095	0.26
gene-C7	C7	complement C7	2.362	1.23993	1.46243e-11	1.21271e-10	yes	up	0.07	0.09	0.05	0.2	0.22	0.11	0.3	0.16	0.4	0.123333	0.286667
gene-CA6	CA6	carbonic anhydrase 6	38.815	5.27856	7.05068e-05	0.000306203	yes	up	0	0	0	0	0	0	0.13	0.21	0.16	0	0.166667
gene-CACNG4	CACNG4	calcium voltage-gated channel auxiliary subunit gamma 4	0.339	-1.56043	5.95309e-11	4.76573e-10	yes	down	1.07	0.47	0.41	0.94	0.4	0.21	0.09	0.44	0.06	0.583333	0.196667
gene-CALB2	CALB2	calbindin 2	0.282	-1.82473	2.66065e-09	1.88226e-08	yes	down	0.07	0.55	0.5	0.07	0.97	1.25	0.11	0.34	0.07	0.568333	0.173333
gene-CALHM6	CALHM6	calcium homeostasis modulator family member 6, transcript variant X1	0.474	-1.07786	1.71423e-05	8.14712e-05	yes	down	1.53	1.18	1.04	0.93	1.21	0.8	0.31	0.45	0.82	1.115	0.526667
gene-CAMK2B	CAMK2B	calcium/calmodulin dependent protein kinase II beta	0.218	-2.19718	1.51371e-09	1.0933e-08	yes	down	0.01	0.2	0.11	0.17	0.21	0.1	0	0.03	0.07	0.133333	0.0333333
gene-CAPN2	CAPN2	calpain 2, transcript variant X1	3.099	1.6319	0	0	yes	up	3.85	3.26	10.29	4.16	3.35	1.62	14.87	4.02	23.52	4.42167	14.1367
gene-CARD6	CARD6	caspase recruitment domain family member 6	2.717	1.44205	0.000411916	0.00157184	yes	up	0	0.05	0.02	0.03	0.02	0.11	0.07	0.12	0.14	0.0383333	0.11
gene-CCDC146	CCDC146	coiled-coil domain containing 146	4.059	2.02123	1.06049e-10	8.37905e-10	yes	up	0.03	0.15	0.04	0.02	0.01	0.02	0.09	0.02	0.47	0.045	0.193333
gene-CCNJL	CCNJL	cyclin J like	2.017	1.01189	5.28868e-55	1.5866e-53	yes	up	1.96	2.2	2.12	2.45	2.5	0.81	6.26	2.14	3.24	2.00667	3.88
gene-CCR10	CCR10	C-C motif chemokine receptor 10	0.102	-3.2913	0.00053998	0.00201718	yes	down	0.04	0	0.29	0.23	0.03	0.06	0	0.04	0	0.108333	0.0133333
gene-CCR7	CCR7	C-C motif chemokine receptor 7	0.482	-1.05344	7.86806e-125	5.36126e-123	yes	down	19.88	8.74	14.79	13.81	13.83	6.58	2.05	11.98	5.35	12.9383	6.46
gene-CD19	CD19	CD19 molecule, transcript variant X3	0.419	-1.2554	2.06335e-47	5.38986e-46	yes	down	5.43	5.4	2.8	2.05	2.88	2.44	0.97	1.03	2.5	3.5	1.5
gene-CD274	CD274	CD274 molecule, transcript variant X1	2.105	1.07404	3.26115e-11	2.65545e-10	yes	up	0.45	0.32	0.1	1.19	2.17	0.28	2.46	0.54	1.43	0.751667	1.47667
gene-CD79B	CD79B	CD79b molecule, transcript variant X1	0.428	-1.22278	8.1754e-85	3.63857e-83	yes	down	18.73	18.6	10.96	7.56	9.51	8.76	2.61	4.32	9.55	12.3533	5.49333
gene-CDC42EP5	CDC42EP5	CDC42 effector protein 5	3.252	1.70115	9.51921e-50	2.59454e-48	yes	up	0.38	0.54	2.09	0.34	0.93	1.69	3.04	0.66	6.95	0.995	3.55
gene-CDCA5	CDCA5	cell division cycle associated 5	0.243	-2.04337	2.24862e-05	0.000105387	yes	down	0.13	0.1	0.22	0.13	0.19	0.05	0	0.07	0.04	0.136667	0.0366667
gene-CDCA7	CDCA7	cell division cycle associated 7, transcript variant X3	0.241	-2.05236	6.97944e-15	6.87387e-14	yes	down	0.31	0.67	0.76	0.46	0.45	0.34	0.08	0.15	0.08	0.498333	0.103333
gene-CDH1	CDH1	cadherin 1, transcript variant X1	2.245	1.16695	4.68498e-23	6.55226e-22	yes	up	0.29	0.24	0.17	0.24	0.35	0.16	0.76	0.35	0.48	0.241667	0.53
gene-CDKL5	CDKL5	cyclin dependent kinase like 5	2.277	1.18693	7.28192e-06	3.66914e-05	yes	up	0.14	0.06	0.03	0.23	0.22	0.08	0.17	0.29	0.39	0.126667	0.283333
gene-CDON	CDON	cell adhesion associated, oncogene regulated	0.441	-1.18088	0.000851822	0.00306113	yes	down	0.17	0.02	0.04	0.08	0.06	0	0.01	0.03	0.04	0.0616667	0.0266667
gene-CEBPB	CEBPB	CCAAT enhancer binding protein beta, transcript variant X1	2.778	1.47416	0	0	yes	up	14.5	4.49	20.7	29.19	13.57	5.36	57.66	23.31	35.12	14.635	38.6967
gene-CENPL	CENPL	centromere protein L	0.25	-1.99757	0.000789292	0.00285627	yes	down	0.16	0.07	0.16	0.11	0.1	0.16	0.07	0	0.03	0.126667	0.0333333
gene-CENPT	CENPT	centromere protein T, transcript variant X1	0.395	-1.33883	0.000874221	0.0031301	yes	down	0.19	0.26	0.3	0.22	0.13	0.08	0	0.14	0.11	0.196667	0.0833333
gene-CERKL	CERKL	ceramide kinase like, transcript variant X1	2.258	1.17524	5.6987e-20	7.18159e-19	yes	up	0.07	2.21	0	0	0	0	2.3	0	0	0.38	0.766667
gene-CGNL1	CGNL1	cingulin like 1, transcript variant X1	0.277	-1.85073	0.000700226	0.00255978	yes	down	0.06	0.02	0.03	0.02	0.03	0.02	0	0.01	0.01	0.03	0.00666667
gene-CHN1	CHN1	chimerin 1, transcript variant X1	0.442	-1.17889	7.92764e-07	4.47984e-06	yes	down	0.64	0.2	0.42	0.66	0.3	0.22	0.1	0.23	0.2	0.406667	0.176667
gene-CHRM3	CHRM3	cholinergic receptor muscarinic 3, transcript variant X2	2.2	1.13745	2.01605e-27	3.27561e-26	yes	up	0.6	0.77	0.54	0.57	0.82	0.36	1.65	1.36	0.95	0.61	1.32
gene-CHST2	CHST2	carbohydrate sulfotransferase 2	0.358	-1.48118	3.20339e-17	3.53741e-16	yes	down	1.59	0.52	1.55	1.4	1.26	0.71	0.12	0.78	0.42	1.17167	0.44
gene-CILP2	CILP2	cartilage intermediate layer protein 2	2.588	1.37167	2.01196e-05	9.50047e-05	yes	up	0.04	0.09	0.04	0.05	0.05	0.04	0.19	0.06	0.16	0.0516667	0.136667
gene-CLBA1	CLBA1	clathrin binding box of aftiphilin containing 1	0.466	-1.10227	0.000767214	0.00278267	yes	down	0.22	0.31	0.45	0.37	0.25	0.08	0.14	0.09	0.16	0.28	0.13
gene-CLCN2	CLCN2	chloride voltage-gated channel 2, transcript variant X1	0.243	-2.04337	0.000538477	0.00201242	yes	down	0.11	0.04	0.08	0.07	0.06	0.04	0.01	0.01	0.03	0.0666667	0.0166667
gene-CLEC10A	CLEC10A	C-type lectin domain containing 10A, transcript variant X1	2.154	1.10687	2.21694e-07	1.32025e-06	yes	up	0.63	0.15	0.2	0.58	0.37	0.18	0.61	0.49	1.15	0.351667	0.75
gene-CLVS2	CLVS2	clavesin 2, transcript variant X3	2.643	1.40212	4.12657e-76	1.65251e-74	yes	up	0.5	0.42	0.64	0.79	0.81	0.4	2.49	0.75	0.9	0.593333	1.38
gene-CMKLR1	CMKLR1	chemerin chemokine-like receptor 1, transcript variant X4	2.246	1.16727	2.83029e-20	3.60032e-19	yes	up	0.49	0.32	0.78	0.48	0.31	0.16	1.08	0.4	1.28	0.423333	0.92
gene-CNBD1	CNBD1	cyclic nucleotide binding domain containing 1	2.771	1.47021	1.31419e-05	6.3506e-05	yes	up	15.94	9.16	4.15	10.92	5.25	6.33	11.83	34.06	28.65	8.625	24.8467
gene-CNGA4	CNGA4	cyclic nucleotide gated channel alpha 4	2.291	1.19582	1.03727e-43	2.51174e-42	yes	up	0.69	0.39	1.56	1.4	1.22	1.03	3.19	1.92	1.46	1.04833	2.19
gene-CNTNAP1	CNTNAP1	contactin associated protein 1	0.088	-3.5028	0.000133496	0.000553898	yes	down	0.02	0.01	0.01	0.03	0.02	0.06	0	0.01	0	0.025	0.00333333
gene-CNTNAP2	CNTNAP2	contactin associated protein like 2	0.318	-1.65283	1.00947e-10	7.99031e-10	yes	down	3.54	0.12	8.5	0	0.13	4.72	0	3.12	0	2.835	1.04
gene-COL18A1	COL18A1	collagen type XVIII alpha 1 chain	0.354	-1.49744	1.11775e-58	3.54694e-57	yes	down	2.66	1.82	1.17	3.2	0.96	0.65	0.21	0.93	0.73	1.74333	0.623333
gene-COL22A1	COL22A1	collagen type XXII alpha 1 chain	0.216	-2.2133	0.000827467	0.00298275	yes	down	0.11	0	0.01	0.02	0.04	0.03	0.01	0	0.02	0.035	0.01
gene-COLGALT2	COLGALT2	collagen beta(1-O)galactosyltransferase 2	2.435	1.28379	3.9002e-07	2.27339e-06	yes	up	0.04	0.02	0.02	0.13	0.07	0.19	0.07	0.32	0.22	0.0783333	0.203333
gene-COQ9	COQ9	coenzyme Q9	15.386	3.94353	4.35377e-17	4.76881e-16	yes	up	0.11	0	0	0	0.06	0	0.27	0.23	0.76	0.0283333	0.42
gene-COX2	COX2	cytochrome c oxidase subunit II	2.529	1.3385	3.52454e-05	0.000160231	yes	up	0.18	0.73	0.44	0.74	0.41	0.23	1.14	0.77	1.55	0.455	1.15333
gene-CRIP3	CRIP3	cysteine rich protein 3	0.25	-1.99757	0.000789292	0.00285627	yes	down	0.25	0.19	0.15	0.07	0.13	0.21	0.03	0	0.1	0.166667	0.0433333
gene-CRISPLD2	CRISPLD2	cysteine rich secretory protein LCCL domain containing 2	2.278	1.18774	0	0	yes	up	7.83	7.43	6.24	9.52	8.62	4.47	25.37	8.13	15	7.35167	16.1667
gene-CTSL	CTSL	cathepsin L, transcript variant X1	2.089	1.0629	1.56527e-19	1.93241e-18	yes	up	0.58	1.02	1.13	2.92	1.79	0.72	4.44	0.56	2.87	1.36	2.62333
gene-CUNH11orf49	CUNH11orf49	chromosome unknown C11orf49 homolog, transcript variant X1	0.442	-1.17802	3.81987e-05	0.000173031	yes	down	0.56	0.47	0.41	0.46	0.5	0.31	0.1	0.21	0.31	0.451667	0.206667
gene-CUNH17orf113	CUNH17orf113	chromosome unknown C17orf113 homolog	0.216	-2.2133	0.000827467	0.00298275	yes	down	0.06	0.06	0.06	0.05	0.08	0	0	0.03	0	0.0516667	0.01
gene-CUNH19orf24	CUNH19orf24	chromosome unknown C19orf24 homolog	5.225	2.38547	2.38974e-05	0.000111644	yes	up	0	0	0	0	0	0.39	0.64	0.41	0	0.065	0.35
gene-CUNH4orf48	CUNH4orf48	chromosome unknown C4orf48 homolog	0.366	-1.44936	0.000462296	0.00174628	yes	down	0.84	0.59	2.8	2.09	0.46	1.14	0.66	0.64	0.16	1.32	0.486667
gene-CXCL8	CXCL8	C-X-C motif chemokine ligand 8	2.29	1.19535	0	0	yes	up	32.53	14.98	33.28	37.28	42.81	17.19	70.57	42.49	95.04	29.6783	69.3667
gene-DACT2	DACT2	dishevelled binding antagonist of beta catenin 2	0.213	-2.2278	1.04458e-10	8.26079e-10	yes	down	0.16	0.14	0.19	0.41	0.35	0.14	0.05	0.03	0.07	0.231667	0.05
gene-DGKG	DGKG	diacylglycerol kinase gamma, transcript variant X16	2.149	1.10399	1.04381e-96	5.34991e-95	yes	up	1.25	1.79	1.62	2.38	1.9	1.39	5.13	2.6	2.7	1.72167	3.47667
gene-DNASE1	DNASE1	deoxyribonuclease 1	0.491	-1.02523	4.16655e-06	2.16518e-05	yes	down	1.05	0.68	1.03	1.22	0.64	0.37	0.23	0.44	0.61	0.831667	0.426667
gene-DNER	DNER	delta/notch like EGF repeat containing	0.065	-3.95026	3.23659e-06	1.70153e-05	yes	down	0	0.09	0.11	0	0.19	0	0.01	0	0	0.065	0.00333333
gene-DNTT	DNTT	DNA nucleotidylexotransferase	0.108	-3.2133	0.000859951	0.00308655	yes	down	0.02	0.04	0	0.05	0.17	0.1	0	0.02	0	0.0633333	0.00666667
gene-DONSON	DONSON	downstream neighbor of SON	3.901	1.96386	1.10973e-05	5.42822e-05	yes	up	0	0	0	0.17	0	0	0	0.31	0	0.0283333	0.103333
gene-DPEP1	DPEP1	dipeptidase 1, transcript variant X2	0.487	-1.03725	9.56158e-23	1.32356e-21	yes	down	4.54	5.26	2.66	2.51	1.74	2.75	1.21	1.15	2.46	3.24333	1.60667
gene-DPYSL5	DPYSL5	dihydropyrimidinase like 5	0.38	-1.39616	1.28561e-10	1.01123e-09	yes	down	0.37	0.24	0.43	0.16	0.2	0.14	0.09	0.08	0.13	0.256667	0.1
gene-DTX3	DTX3	deltex E3 ubiquitin ligase 3	0.463	-1.11084	4.09152e-08	2.62706e-07	yes	down	1.6	1.82	2.01	3.52	1.08	1.11	0.35	0.87	1.22	1.85667	0.813333
gene-DUSP1	DUSP1	dual specificity phosphatase 1	2.261	1.17689	0	0	yes	up	24.59	16.04	18.45	21.8	20.98	12.12	63.36	25.19	35.81	18.9967	41.4533
gene-DYNLRB2	DYNLRB2	dynein light chain roadblock-type 2	0.413	-1.27717	8.60048e-07	4.84139e-06	yes	down	2.44	2.55	2.3	2.29	0.65	1.55	0.4	0.97	1.16	1.96333	0.843333
gene-E2F8	E2F8	E2F transcription factor 8	0.165	-2.59796	1.27247e-06	7.02138e-06	yes	down	0.15	0.14	0.12	0.12	0.03	0.09	0.01	0.03	0.01	0.108333	0.0166667
gene-EARS2	EARS2	glutamyl-tRNA synthetase 2, mitochondrial	0.372	-1.42584	4.91894e-05	0.000218703	yes	down	0.31	0.13	0.09	0.2	0.36	0.14	0.04	0.07	0.12	0.205	0.0766667
gene-EEF1A2	EEF1A2	eukaryotic translation elongation factor 1 alpha 2	0.135	-2.88467	9.81703e-07	5.49104e-06	yes	down	0.23	0	0.18	0.16	0.04	0.16	0.03	0.02	0	0.128333	0.0166667
gene-EFEMP1	EFEMP1	EGF containing fibulin extracellular matrix protein 1, transcript variant X2	0.044	-4.5028	5.2345e-09	3.62151e-08	yes	down	0.11	0.2	0.04	0.04	0.23	0.23	0	0.02	0	0.141667	0.00666667
gene-EFHC2	EFHC2	EF-hand domain containing 2	3.746	1.90525	4.80407e-20	6.0672e-19	yes	up	0.23	0.23	0.3	0.13	0.16	0.15	1.56	0.16	0.37	0.2	0.696667
gene-EMB	EMB	embigin	2.374	1.24705	0	0	yes	up	9.95	9.81	9.62	14.26	13.07	6.01	33.07	12.3	24.82	10.4533	23.3967
gene-ENAH	ENAH	ENAH, actin regulator	5.046	2.33514	0.000841803	0.00302884	yes	up	0.03	0	0	0	0	0.01	0.03	0.03	0.01	0.00666667	0.0233333
gene-ENTPD2	ENTPD2	ectonucleoside triphosphate diphosphohydrolase 2, transcript variant X2	0.152	-2.72144	6.79635e-09	4.65627e-08	yes	down	0	0.02	0.36	0.91	0.23	0	0	0.02	0.08	0.253333	0.0333333
gene-EPB41L3	EPB41L3	erythrocyte membrane protein band 4.1 like 3, transcript variant X5	2.289	1.19479	9.02454e-05	0.00038433	yes	up	0.07	0	0.09	0.1	0.06	0.1	0.17	0.16	0.16	0.07	0.163333
gene-EPHB4	EPHB4	EPH receptor B4	0.425	-1.23602	0.000661317	0.00243017	yes	down	0.13	0.24	0.07	0.06	0.03	0.07	0.02	0.04	0.07	0.1	0.0433333
gene-EPS8L1	EPS8L1	EPS8 like 1	2.426	1.27856	0.000315627	0.00123223	yes	up	0.03	0.1	0.08	0.05	0.06	0.08	0.08	0.34	0.11	0.0666667	0.176667
gene-ERI3	ERI3	ERI1 exoribonuclease family member 3, transcript variant X1	0.413	-1.27603	2.33334e-13	2.13091e-12	yes	down	1.88	1.83	2.86	3.29	2.67	0.75	0.48	0.62	1.46	2.21333	0.853333
gene-ESM1	ESM1	endothelial cell specific molecule 1	2.183	1.12655	0.000950391	0.00338216	yes	up	0	0.05	0.23	0.14	0.04	0.1	0.02	0.41	0.25	0.0933333	0.226667
gene-EVI5	EVI5	ecotropic viral integration site 5, transcript variant X1	2.113	1.07925	6.35029e-10	4.73846e-09	yes	up	0.19	0.03	0.08	0.24	0.12	0.06	0.14	0.24	0.39	0.12	0.256667
gene-FAM47E	FAM47E	family with sequence similarity 47 member E	3.058	1.61267	1.72779e-07	1.03987e-06	yes	up	0.15	0.13	0.07	0.09	0.37	0.07	0.46	0.39	0.5	0.146667	0.45
gene-FANCD2	FANCD2	Fanconi anemia complementation group D2	0.359	-1.47633	4.0218e-07	2.34117e-06	yes	down	0.11	0.13	0.21	0.17	0.13	0.09	0.04	0.06	0.05	0.14	0.05
gene-FBN3	FBN3	fibrillin 3	0.369	-1.44026	2.0901e-05	9.84565e-05	yes	down	0.08	0.03	0.1	0.05	0.04	0.04	0.01	0.04	0.02	0.0566667	0.0233333
gene-FER1L6	FER1L6	fer-1 like family member 6	2.021	1.01473	4.47802e-10	3.37435e-09	yes	up	0.21	0.12	0.07	0.15	0.19	0.11	0.28	0.32	0.25	0.141667	0.283333
gene-FKBP5	FKBP5	FK506 binding protein 5, transcript variant X6	2.917	1.54453	0	0	yes	up	12.98	3.26	24.5	19.97	12.66	1.69	66.41	12.42	24.07	12.51	34.3
gene-FNDC3B	FNDC3B	fibronectin type III domain containing 3B, transcript variant X1	2.072	1.05121	7.76894e-83	3.3723e-81	yes	up	1.41	0.9	0.95	1.79	1.58	0.59	2.66	1.35	3.35	1.20333	2.45333
gene-FOXM1	FOXM1	forkhead box M1, transcript variant X1	0.323	-1.62833	0.00068583	0.00251133	yes	down	0.07	0.05	0.13	0.05	0.08	0.02	0	0.05	0.02	0.0666667	0.0233333
gene-FOXRED2	FOXRED2	FAD dependent oxidoreductase domain containing 2, transcript variant X2	2.515	1.33042	5.07332e-117	3.19674e-115	yes	up	1.98	1.83	2.17	1.76	1.42	1.01	3.73	2.01	5.09	1.695	3.61
gene-FSIP1	FSIP1	fibrous sheath interacting protein 1	31.052	4.95663	0.000416083	0.00158637	yes	up	0	0	0	0	0	0	0	0.18	0	0	0.06
gene-GALNT4	GALNT4	polypeptide N-acetylgalactosaminyltransferase 4	2.039	1.02799	1.38406e-52	3.98229e-51	yes	up	1.17	0.59	1.17	1.73	1.09	0.61	1.66	2.66	2.21	1.06	2.17667
gene-GFOD1	GFOD1	glucose-fructose oxidoreductase domain containing 1	2.896	1.53381	1.99983e-21	2.64338e-20	yes	up	0.69	0.32	0.26	0.57	1.12	0.64	1.73	2.27	1.21	0.6	1.73667
gene-GIPC3	GIPC3	GIPC PDZ domain containing family member 3, transcript variant X1	0.051	-4.2913	0.000148475	0.000613009	yes	down	0.3	0.36	0.15	0.18	0.05	0	0	0	0	0.173333	0
gene-GNG12	GNG12	G protein subunit gamma 12, transcript variant X1	2.018	1.01277	7.45434e-09	5.09713e-08	yes	up	0.22	0.13	0.14	0.3	0.27	0.07	0.53	0.18	0.39	0.188333	0.366667
gene-GPR141	GPR141	G protein-coupled receptor 141	2.365	1.2416	2.6301e-26	4.14684e-25	yes	up	0.71	0.26	0.67	0.73	0.51	0.4	2.26	0.57	0.86	0.546667	1.23
gene-GPR87	GPR87	G protein-coupled receptor 87, transcript variant X4	2.166	1.11517	4.60191e-16	4.80413e-15	yes	up	0.87	1.23	0.61	1.03	0.46	0.46	1.34	1.52	1.97	0.776667	1.61
gene-GRAMD1C	GRAMD1C	GRAM domain containing 1C	0.359	-1.47633	0.00033894	0.0013142	yes	down	0.15	0.06	0.1	0.21	0.07	0.04	0	0.04	0.08	0.105	0.04
gene-GRK5	GRK5	G protein-coupled receptor kinase 5, transcript variant X1	2.305	1.20456	1.58637e-25	2.44421e-24	yes	up	0.98	0.72	0.5	1.05	0.75	0.52	2.35	1.05	1.49	0.753333	1.63
gene-GRM4	GRM4	glutamate metabotropic receptor 4, transcript variant X1	0.065	-3.95026	3.23659e-06	1.70153e-05	yes	down	0.01	0	0.06	0.21	0.01	0.07	0	0	0.01	0.06	0.00333333
gene-HCN3	HCN3	hyperpolarization activated cyclic nucleotide gated potassium channel 3	2.74	1.45413	0.00099907	0.00354035	yes	up	0.02	0.02	0.03	0.05	0.13	0.03	0.18	0.07	0.12	0.0466667	0.123333
gene-HDAC11	HDAC11	histone deacetylase 11	0.408	-1.29491	1.01501e-05	4.99271e-05	yes	down	0.54	0.2	0.23	0.24	0.29	0.22	0.06	0.18	0.12	0.286667	0.12
gene-HJURP	HJURP	Holliday junction recognition protein	0.435	-1.20257	0.000650931	0.00239752	yes	down	0.15	0.37	0.21	0.16	0.05	0.17	0.12	0.03	0.09	0.185	0.08
gene-HSF4	HSF4	heat shock transcription factor 4, transcript variant X1	0.409	-1.2913	0.000123203	0.000513494	yes	down	0.79	0.26	0.43	0.11	0.22	0.12	0	0.08	0.33	0.321667	0.136667
gene-ID3	ID3	inhibitor of DNA binding 3, HLH protein	0.48	-1.05992	1.04267e-09	7.63117e-09	yes	down	1.69	3.41	1.43	1.52	1.07	2.1	0.85	0.89	0.99	1.87	0.91
gene-IGFALS	IGFALS	insulin like growth factor binding protein acid labile subunit	0.404	-1.30668	1.74255e-07	1.04803e-06	yes	down	0.44	0.2	0.42	0.32	0.24	0.13	0.05	0.24	0.08	0.291667	0.123333
gene-IGFBP4	IGFBP4	insulin like growth factor binding protein 4	0.467	-1.09782	1.9839e-10	1.53846e-09	yes	down	0.54	0.38	0.55	0.6	0.48	0.25	0.13	0.33	0.21	0.466667	0.223333
gene-IGFBP6	IGFBP6	insulin like growth factor binding protein 6	2.175	1.12101	9.72835e-06	4.79463e-05	yes	up	0.33	0.6	0.51	0.17	0.26	0.28	1.44	0.59	0.24	0.358333	0.756667
gene-IGSF6	IGSF6	immunoglobulin superfamily member 6	2.235	1.16004	0	0	yes	up	36.12	37.38	39.58	55.14	47.25	22.89	121.69	51.17	86.09	39.7267	86.3167
gene-IL18RAP	IL18RAP	interleukin 18 receptor accessory protein, transcript variant X3	2.011	1.00813	0	0	yes	up	12.27	9.24	12.41	11.73	6.8	5.41	32.05	9.69	12.86	9.64333	18.2
gene-IL1R1	IL1R1	interleukin 1 receptor type 1, transcript variant X1	5.934	2.56891	1.60641e-176	1.55168e-174	yes	up	0.38	0.46	0.79	0.45	0.34	0.26	6.21	0.83	0.79	0.446667	2.61
gene-IL1R2	IL1R2	interleukin 1 receptor type 2, transcript variant X1	6.096	2.60775	0	0	yes	up	1.78	6.09	7.1	4.4	0.91	2.9	52.9	4.69	7.44	3.86333	21.6767
gene-IRS2	IRS2	insulin receptor substrate 2	2.847	1.50943	6.5169e-78	2.64589e-76	yes	up	1.08	0.56	1.32	1.81	1.81	0.45	4.58	2.51	2.59	1.17167	3.22667
gene-ISM2	ISM2	isthmin 2	4.076	2.02702	0.000102128	0.000430967	yes	up	0.02	0.02	0.06	0.04	0.02	0.02	0.06	0.06	0.26	0.03	0.126667
gene-ISYNA1	ISYNA1	inositol-3-phosphate synthase 1	0.268	-1.90135	8.85085e-06	4.39046e-05	yes	down	0.17	0.24	0.24	0.22	0.26	0.14	0.06	0.09	0.02	0.211667	0.0566667
gene-JAM2	JAM2	junctional adhesion molecule 2	0.293	-1.77129	5.1814e-05	0.000229617	yes	down	0.21	0.14	0.52	0.11	0.07	0.18	0.08	0.05	0.05	0.205	0.06
gene-JCHAIN	JCHAIN	joining chain of multimeric IgA and IgM, transcript variant X1	0.374	-1.42011	0	0	yes	down	38.61	35.48	68.52	26.41	31.75	35.05	8.43	17.02	20.98	39.3033	15.4767
gene-JPH1	JPH1	junctophilin 1, transcript variant X1	4.852	2.27856	0.000409495	0.00156328	yes	up	0	0.03	0.04	0.02	0	0	0.18	0.02	0.02	0.015	0.0733333
gene-KCNH3	KCNH3	potassium voltage-gated channel subfamily H member 3	0.351	-1.51152	6.15341e-06	3.13647e-05	yes	down	0.2	0.13	0.17	0.29	0.07	0.04	0.04	0.08	0.04	0.15	0.0533333
gene-KCNT1	KCNT1	potassium sodium-activated channel subfamily T member 1	0.228	-2.13084	0.000248212	0.000985225	yes	down	0.11	0.03	0.11	0.03	0.03	0.01	0.01	0.02	0.01	0.0533333	0.0133333
gene-KHDRBS3	KHDRBS3	KH RNA binding domain containing, signal transduction associated 3, transcript variant X1	2.514	1.33009	1.10969e-55	3.39274e-54	yes	up	2.74	2.09	2.05	3.57	2.78	1.62	8.18	5.11	4.39	2.475	5.89333
gene-KIF22	KIF22	kinesin family member 22	0.347	-1.52646	2.96169e-08	1.91844e-07	yes	down	0.36	0.48	0.76	0.21	0.21	0.28	0.07	0.2	0.16	0.383333	0.143333
gene-KIF26A	KIF26A	kinesin family member 26A	0.366	-1.45055	1.06062e-07	6.53774e-07	yes	down	0.15	0.2	0.05	0.11	0.08	0.08	0.01	0.03	0.09	0.111667	0.0433333
gene-KIF2C	KIF2C	kinesin family member 2C	0.219	-2.19021	4.80982e-07	2.7769e-06	yes	down	0.08	0.1	0.29	0.11	0.18	0.09	0.01	0.04	0.04	0.141667	0.03
gene-KIF4A	KIF4A	kinesin family member 4A	0.374	-1.41777	2.17196e-08	1.42368e-07	yes	down	0.32	0.17	0.27	0.24	0.15	0.15	0.07	0.09	0.09	0.216667	0.0833333
gene-KIFC1	KIFC1	kinesin family member C1, transcript variant X1	0.334	-1.58253	7.45166e-07	4.21765e-06	yes	down	0.47	0.43	0.27	0.27	0.13	0.19	0.06	0.15	0.08	0.293333	0.0966667
gene-KIFC3	KIFC3	kinesin family member C3, transcript variant X1	0.366	-1.44847	4.80931e-26	7.52203e-25	yes	down	1.16	0.91	0.8	0.94	0.74	0.61	0.21	0.41	0.38	0.86	0.333333
gene-KLHL28	KLHL28	kelch like family member 28	2.19	1.13096	8.90428e-10	6.55516e-09	yes	up	0.33	0.3	0.22	0.49	0.74	0.15	0.64	0.91	0.88	0.371667	0.81
gene-LAMA5	LAMA5	laminin subunit alpha 5	2.518	1.33229	1.5522e-23	2.2167e-22	yes	up	0.11	0.08	0.14	0.15	0.08	0.11	0.13	0.22	0.53	0.111667	0.293333
gene-LIN7A	LIN7A	lin-7 homolog A, crumbs cell polarity complex component	2.152	1.10549	0.000107023	0.000450005	yes	up	0.08	0.05	0.12	0.12	0.06	0.12	0.25	0.06	0.26	0.0916667	0.19
gene-LIN7B	LIN7B	lin-7 homolog B, crumbs cell polarity complex component	0.414	-1.27367	0.000665628	0.00244499	yes	down	0.32	0.4	0.52	0.52	0.14	0.3	0.09	0.07	0.3	0.366667	0.153333
gene-LMNTD2	LMNTD2	lamin tail domain containing 2, transcript variant X1	0.461	-1.11772	6.09848e-09	4.20107e-08	yes	down	0.62	0.62	0.69	0.33	0.29	0.21	0.09	0.22	0.28	0.46	0.196667
gene-LOC112390633	LOC112390633	uncharacterized LOC112390633	0.486	-1.04202	8.3183e-14	7.75375e-13	yes	down	2.35	1.58	0.77	1.83	1.1	0.74	0.11	1.34	0.54	1.395	0.663333
gene-LOC112390652	LOC112390652	-	2.326	1.21764	5.6452e-06	2.89e-05	yes	up	0.16	1.29	1.93	0.52	1.62	1.51	5.99	0.62	1.38	1.17167	2.66333
gene-LOC112390749	LOC112390749	folate receptor alpha-like	0.235	-2.08777	0.000366159	0.00141319	yes	down	0.07	0.1	0.29	0.11	0.39	0.09	0	0.07	0.07	0.175	0.0466667
gene-LOC112390801	LOC112390801	-	5.499	2.45913	8.31374e-05	0.00035639	yes	up	0	0.04	0.07	0.08	0.04	0	0.22	0.15	0.23	0.0383333	0.2
gene-LOC112391161	LOC112391161	-	0.238	-2.07005	7.08803e-05	0.000307673	yes	down	0.57	0.38	0.43	0.35	0.44	0.11	0	0.06	0.23	0.38	0.0966667
gene-LOC112391171	LOC112391171	-	2.181	1.12526	0.000369141	0.00142407	yes	up	0.21	0.35	0.62	0.08	0.34	0.24	0.53	0.97	0.62	0.306667	0.706667
gene-LOC112391343	LOC112391343	uncharacterized LOC112391343	2.181	1.12489	5.63231e-32	1.0282e-30	yes	up	0.64	0.46	0.54	0.76	0.65	0.34	1.94	0.71	0.87	0.565	1.17333
gene-LOC112391564	LOC112391564	uncharacterized LOC112391564	3.493	1.80462	0.000873417	0.00312977	yes	up	0	0.23	0.1	0.53	0.23	0.11	0.6	0.85	0.61	0.2	0.686667
gene-LOC112391827	LOC112391827	uncharacterized LOC112391827	2.174	1.1206	1.60892e-09	1.15874e-08	yes	up	0.14	0.27	0.31	0.18	0.13	0.03	0.4	0.27	0.48	0.176667	0.383333
gene-LOC112392004	LOC112392004	heat shock 70 kDa protein 1B-like	2.154	1.10696	1.56538e-67	5.57071e-66	yes	up	35.84	35.71	29.95	40.16	39.56	19.78	112.39	37.17	59.47	33.5	69.6767
gene-LOC112392009	LOC112392009	heat shock 70 kDa protein	2.23	1.15709	4.08177e-40	9.08322e-39	yes	up	17.16	11.99	12.91	15.68	17	4.88	41.4	18.12	26.54	13.27	28.6867
gene-LOC112392016	LOC112392016	heat shock 70 kDa protein 1B	2.118	1.08253	1.33719e-88	6.25207e-87	yes	up	24.59	16.96	14.84	22.27	25.52	14.25	58.95	28.89	33.49	19.7383	40.4433
gene-LOC112392031	LOC112392031	-	42.503	5.40949	3.09141e-05	0.000142084	yes	up	0	0	0	0	0	0	0.16	0.39	0	0	0.183333
gene-LOC112392044	LOC112392044	ubiquitin-like protein ATG12	3.315	1.72922	1.07846e-06	5.99598e-06	yes	up	0.58	2.03	0.61	0.4	0.18	0.33	2.89	2.77	1.28	0.688333	2.31333
gene-LOC112392047	LOC112392047	G-protein coupled receptor-associated sorting protein 2-like	2.434	1.28359	0.000801214	0.00289345	yes	up	0.18	0	0.02	0.08	0.14	0.15	0.2	0.19	0.29	0.095	0.226667
gene-LOC112392055	LOC112392055	acyl-coenzyme A synthetase ACSM1, mitochondrial-like	17.467	4.12655	0.000319457	0.00124607	yes	up	0.16	0	0	0	0	0	0.37	0.75	0.15	0.0266667	0.423333
gene-LOC112392368	LOC112392368	zinc finger protein 256-like	4.658	2.21966	1.08659e-05	5.32242e-05	yes	up	0.03	0.06	0	0.03	0	0.03	0.03	0.17	0.17	0.025	0.123333
gene-LOC112392436	LOC112392436	-	2.274	1.18511	0.000824176	0.00297211	yes	up	0	1.16	0.73	0.94	0.12	0.44	1.95	0.62	1.24	0.565	1.27
gene-LOC112392465	LOC112392465	-	4.744	2.24613	1.97346e-09	1.40973e-08	yes	up	0.05	0.03	0.01	0.09	0.11	0	0.43	0.08	0.11	0.0483333	0.206667
gene-LOC112392525	LOC112392525	-	2.451	1.29366	2.07132e-05	9.75982e-05	yes	up	0.05	0.07	0.06	0.14	0.06	0.03	0.19	0.13	0.18	0.0683333	0.166667
gene-LOC112392860	LOC112392860	uncharacterized LOC112392860	2.014	1.01032	1.15435e-17	1.29837e-16	yes	up	1.31	2.37	1.24	1.2	1.08	0.55	3.28	2.15	3.08	1.29167	2.83667
gene-LOC112393284	LOC112393284	-	0.277	-1.853	7.23765e-79	2.97981e-77	yes	down	9.83	0.61	21.06	0.61	20.84	0.23	6.89	0.84	0.56	8.86333	2.76333
gene-LOC112393388	LOC112393388	uncharacterized LOC112393388	2.949	1.56014	1.25578e-18	1.48564e-17	yes	up	0.94	0.57	1.08	0.92	3	0.96	4.1	1.47	3.25	1.245	2.94
gene-LOC112393675	LOC112393675	uncharacterized LOC112393675	2.652	1.40729	2.71015e-05	0.000125281	yes	up	0.31	0.28	0.31	0.62	0.49	0.13	0.85	0.51	1.46	0.356667	0.94
gene-LOC112393790	LOC112393790	uncharacterized LOC112393790, transcript variant X1	2.469	1.304	3.48051e-146	2.67194e-144	yes	up	10.85	1.51	5.89	7.88	5.62	0.74	26.37	8.77	6.74	5.415	13.96
gene-LOC112393978	LOC112393978	-	19.408	4.27856	0.000127544	0.000530702	yes	up	0	0	0	0	0	0.04	0.07	0.22	0.13	0.00666667	0.14
gene-LOC112394749	LOC112394749	-	2.507	1.32586	0.000488883	0.0018388	yes	up	0.11	0.1	0.11	0.11	0.12	0.05	0.2	0.23	0.34	0.1	0.256667
gene-LOC112395031	LOC112395031	uncharacterized LOC112395031	2.407	1.26697	0.000762466	0.00276716	yes	up	0.22	0.14	0.03	0.34	0.07	0.09	0.18	0.53	0.35	0.148333	0.353333
gene-LOC112395301	LOC112395301	uncharacterized LOC112395301	2.174	1.12013	4.08033e-05	0.000183976	yes	up	0.07	0.1	0.41	0.65	0.26	0.15	0.34	0.37	1.12	0.273333	0.61
gene-LOC112395328	LOC112395328	40S ribosomal protein S3 pseudogene	0.441	-1.18036	0.000820423	0.00295979	yes	down	0.67	0.67	0.38	0.54	0.91	0.85	0.32	0.57	0	0.67	0.296667
gene-LOC112395437	LOC112395437	uncharacterized LOC112395437, transcript variant X1	0.169	-2.56693	0.000762183	0.00276728	yes	down	0.62	0.33	0.17	0.42	0.38	0.26	0.07	0.1	0	0.363333	0.0566667
gene-LOC112395540	LOC112395540	-	2.533	1.34062	4.98891e-74	1.94038e-72	yes	up	1.17	0.25	0.59	0.69	0.91	0.2	1.69	1.02	2.03	0.635	1.58
gene-LOC112395583	LOC112395583	uncharacterized LOC112395583	2.811	1.49096	9.19941e-06	4.5518e-05	yes	up	0.06	0.14	0.13	0.16	0.23	0.11	0.35	0.42	0.42	0.138333	0.396667
gene-LOC112395850	LOC112395850	cytochrome P450 4A11-like	0.036	-4.77618	4.12622e-20	5.22238e-19	yes	down	2.26	2.61	0	0.26	0	1.58	0	0.02	0.02	1.11833	0.0133333
gene-LOC112395939	LOC112395939	metallothionein-1E pseudogene	5.038	2.33292	0.000855417	0.00307216	yes	up	0.67	0	0.51	0	0.31	0	0.53	0.97	2.53	0.248333	1.34333
gene-LOC112396378	LOC112396378	uncharacterized LOC112396378, transcript variant X1	0.412	-1.28041	4.98021e-07	2.87056e-06	yes	down	1.77	1.62	0.99	1.16	3.11	1.4	0.47	1.62	0.53	1.675	0.873333
gene-LOC112396399	LOC112396399	uncharacterized LOC112396399, transcript variant X3	0.453	-1.1414	2.91523e-06	1.54042e-05	yes	down	0.48	0.4	0.43	0.53	0.26	0.19	0.12	0.15	0.26	0.381667	0.176667
gene-LOC112396446	LOC112396446	uncharacterized LOC112396446	0.11	-3.18493	0.000377159	0.00145277	yes	down	0.38	0.19	0.06	0.27	0.29	0.05	0	0	0.07	0.206667	0.0233333
gene-LOC112397096	LOC112397096	uncharacterized LOC112397096	0.081	-3.61868	5.66533e-05	0.00024974	yes	down	1.81	0.2	1.45	1.22	0.21	0.2	0	0	0.22	0.848333	0.0733333
gene-LOC112397252	LOC112397252	uncharacterized LOC112397252	2.515	1.3306	1.40346e-23	2.01083e-22	yes	up	0.64	0.89	0.4	1.21	0.73	0.38	2.48	0.84	1.64	0.708333	1.65333
gene-LOC112397339	LOC112397339	-	12.093	3.59609	2.11195e-07	1.25986e-06	yes	up	0	0.13	0	0	0	0.01	0	0.9	0	0.0233333	0.3
gene-LOC112397933	LOC112397933	T-cell receptor gamma chain V region V108B-like	0.272	-1.87626	1.26638e-05	6.13305e-05	yes	down	0.63	0.5	0.86	0.78	0.38	0.47	0	0.33	0.2	0.603333	0.176667
gene-LOC112398303	LOC112398303	-	3.442	1.78313	1.86764e-32	3.46706e-31	yes	up	0.81	0.79	0.83	1.13	0.46	0.35	3.38	1.25	2.76	0.728333	2.46333
gene-LOC112398787	LOC112398787	uncharacterized LOC112398787, transcript variant X1	2.775	1.47247	4.85715e-18	5.55193e-17	yes	up	0.51	0.24	0.19	0.54	0.37	0.08	0.3	1.69	0.78	0.321667	0.923333
gene-LOC112398833	LOC112398833	uncharacterized LOC112398833	3.558	1.8311	1.47179e-07	8.91288e-07	yes	up	0.11	0.06	0.13	0	0.01	0.03	0.26	0.13	0.19	0.0566667	0.193333
gene-LOC112398941	LOC112398941	immunoglobulin kappa variable 2-29-like isoform X2	0.291	-1.77989	1.3857e-74	5.42551e-73	yes	down	7.33	6.77	15.66	2.9	8.08	7.47	1.46	1.56	3.76	8.035	2.26
gene-LOC112399166	LOC112399166	-	4.852	2.27856	0.000409495	0.00156328	yes	up	0.04	0	0.07	0	0.11	0	0	0.38	0.19	0.0366667	0.19
gene-LOC112399455	LOC112399455	uncharacterized LOC112399455, transcript variant X2	0.27	-1.89137	0.000485911	0.0018288	yes	down	0.64	0	0.18	0.45	0.03	0	0.03	0.14	0	0.216667	0.0566667
gene-LOC112399582	LOC112399582	lipase member K-like, transcript variant X2	2.473	1.30605	6.96238e-49	1.87154e-47	yes	up	1.61	1.73	0.49	0.36	0.47	0.73	3.14	0.9	2.24	0.898333	2.09333
gene-LOC112399585	LOC112399585	uncharacterized LOC112399585, transcript variant X3	2.282	1.19017	5.3035e-10	3.97593e-09	yes	up	0.23	0.33	0.05	0.11	0.22	0.12	0.73	0.19	0.54	0.176667	0.486667
gene-LOC112399661	LOC112399661	uncharacterized LOC112399661, transcript variant X1	35.167	5.13614	0.000161257	0.000661588	yes	up	0	0	0	0	0	0	0.29	0	0	0	0.0966667
gene-LOC112399784	LOC112399784	uncharacterized LOC112399784, transcript variant X3	3.628	1.85933	1.51811e-07	9.17758e-07	yes	up	0.24	0.09	0.16	0.75	0.23	0.08	1.2	0.28	1.13	0.258333	0.87
gene-LOC112399836	LOC112399836	immunoglobulin lambda variable 2-18-like	0.361	-1.47142	1.35185e-60	4.40104e-59	yes	down	47.23	40.92	31.96	7.87	5.45	17.48	4.52	11.77	12.42	25.1517	9.57
gene-LOC112399837	LOC112399837	immunoglobulin lambda variable 2-18-like	0.387	-1.36868	2.84713e-24	4.19552e-23	yes	down	16.06	14.4	22.22	7.8	9.53	14.73	2.6	10.63	4.46	14.1233	5.89667
gene-LOC112399850	LOC112399850	uncharacterized LOC112399850	2.426	1.27856	1.04222e-33	1.98938e-32	yes	up	1.85	0.74	1.26	0.41	0.64	0.51	2.07	1.9	2.16	0.901667	2.04333
gene-LOC112399872	LOC112399872	zinc finger protein 239-like	0.497	-1.00767	0.000205257	0.000826105	yes	down	2.16	0.91	0.82	0.61	1.32	0.44	0.46	0.29	0.81	1.04333	0.52
gene-LOC112399997	LOC112399997	ras GTPase-activating protein 4, transcript variant X1	0.444	-1.17266	0.000635673	0.00234476	yes	down	0.34	0.16	0.12	0.16	0.21	0.16	0.07	0.1	0.08	0.191667	0.0833333
gene-LOC112400374	LOC112400374	immunoglobulin heavy variable 4-38-2-like	0.323	-1.62922	2.62815e-227	3.14305e-225	yes	down	105.32	84.37	121.87	47.14	51.61	61.33	15.63	30.48	34.22	78.6067	26.7767
gene-LOC112400375	LOC112400375	immunoglobulin heavy variable 3-23-like	0.307	-1.70424	1.03344e-169	9.6126e-168	yes	down	102	75.19	110.02	41.8	82.83	76.17	10.97	38.13	31.17	81.335	26.7567
gene-LOC112400384	LOC112400384	uncharacterized LOC112400384, transcript variant X2	2.588	1.37167	4.9259e-08	3.13986e-07	yes	up	1.12	0.96	1.77	0.8	1.83	0.43	4.5	1.33	3.38	1.15167	3.07
gene-LOC112400710	LOC112400710	-	3.751	1.90733	0	0	yes	up	648.1	0	0	0	0	1542.77	3018.55	951.31	0	365.145	1323.29
gene-LOC112401054	LOC112401054	-	2.385	1.25426	4.30149e-05	0.000193254	yes	up	0.76	0.41	0.63	0.51	0.86	0.23	1.91	0.53	1.53	0.566667	1.32333
gene-LOC112401424	LOC112401424	uncharacterized LOC112401424	2.231	1.15754	1.8102e-08	1.19681e-07	yes	up	0.5	0.6	0.35	0.4	0.42	0.36	0.97	0.91	1.07	0.438333	0.983333
gene-LOC112401641	LOC112401641	-	3.89	1.95984	0.000436768	0.00165768	yes	up	0.04	0.03	0.06	0.04	0.03	0.09	0.06	0.31	0.24	0.0483333	0.203333
gene-LOC112401809	LOC112401809	protein S100-A9-like	2.148	1.10314	0	0	yes	up	295.15	405.72	369.99	370.77	346.89	235.75	1241.6	186.45	664.2	337.378	697.417
gene-LOC112401928	LOC112401928	uncharacterized LOC112401928	7.763	2.95663	0.000265589	0.00105017	yes	up	0	0.15	0	0.09	0	0	0.4	0.08	0.4	0.04	0.293333
gene-LOC112402267	LOC112402267	tumor necrosis factor receptor superfamily member 22-like	0.231	-2.11376	5.08345e-05	0.000225504	yes	down	0.28	0.07	0.55	0.2	0.14	0.23	0.03	0.15	0	0.245	0.06
gene-LOC112402582	LOC112402582	uncharacterized LOC112402582	2.139	1.09711	1.09614e-07	6.74724e-07	yes	up	0.27	0.09	0.1	0.26	0.28	0.11	0.31	0.38	0.49	0.185	0.393333
gene-LOC112403069	LOC112403069	-	2.576	1.36506	1.21717e-07	7.4557e-07	yes	up	0.1	0.23	0.25	1.17	0.28	0.29	1.18	0.69	1.01	0.386667	0.96
gene-LOC112403297	LOC112403297	histone H2A type 3	3.575	1.83798	2.60415e-06	1.38395e-05	yes	up	0	0.02	0.05	0.09	0.18	0.04	0.2	0.08	0.39	0.0633333	0.223333
gene-LOC112403392	LOC112403392	uncharacterized LOC112403392, transcript variant X1	0.338	-1.56319	6.40013e-15	6.31748e-14	yes	down	0.42	0.64	0.34	0.03	0.36	0.14	0	0.18	0.18	0.321667	0.12
gene-LOC112403899	LOC112403899	low affinity immunoglobulin gamma Fc region receptor II-like, transcript variant X1	2.278	1.18761	8.49919e-188	8.8938e-186	yes	up	7.14	4.41	2.52	5.18	6.65	2.75	5.6	9.63	16.98	4.775	10.7367
gene-LOC112404106	LOC112404106	histone H4	2.001	1.00102	4.8329e-05	0.00021504	yes	up	0.35	0.64	0.62	1.07	0.32	0.44	1.48	0.72	1.28	0.573333	1.16
gene-LOC112404405	LOC112404405	uncharacterized LOC112404405, transcript variant X1	2.721	1.44407	1.33746e-15	1.36622e-14	yes	up	0.17	0.18	0.21	0.16	0.24	0.04	0.76	0.12	0.43	0.166667	0.436667
gene-LOC112404843	LOC112404843	uncharacterized LOC112404843	2.816	1.49366	5.46601e-70	2.0103e-68	yes	up	2.21	1.54	1.34	0.84	0.88	1.01	6.97	1.35	2.34	1.30333	3.55333
gene-LOC112404973	LOC112404973	uncharacterized LOC112404973, transcript variant X2	2.464	1.30082	3.40174e-08	2.1962e-07	yes	up	0.22	0.29	0.29	0.08	0.43	0.1	0.52	0.36	0.61	0.235	0.496667
gene-LOC112405452	LOC112405452	-	3.382	1.75779	0.00016998	0.000694619	yes	up	0.23	0.16	0.09	0.17	0.05	0.05	0.91	0.11	0.11	0.125	0.376667
gene-LOC112405603	LOC112405603	growth-regulated alpha protein-like	3.418	1.7732	3.806e-151	3.05523e-149	yes	up	5.79	1.09	5.99	4.28	3.59	1.49	15.8	8.8	14.23	3.705	12.9433
gene-LOC112405604	LOC112405604	uncharacterized LOC112405604, transcript variant X9	3.492	1.80411	1.23274e-108	7.10542e-107	yes	up	0.99	0.98	2.04	1.28	0.81	0.45	4.75	2.14	3.65	1.09167	3.51333
gene-LOC112405635	LOC112405635	growth-regulated alpha protein-like	3.883	1.95723	2.5667e-225	3.04882e-223	yes	up	3.1	1.66	3.36	4.88	5.98	1.8	16.26	7.16	14.94	3.46333	12.7867
gene-LOC112405640	LOC112405640	C-X-C motif chemokine 6	3.404	1.76736	1.25438e-15	1.28284e-14	yes	up	0.41	0.19	0.22	0.41	0.4	0.05	1	0.61	1.18	0.28	0.93
gene-LOC112405679	LOC112405679	-	2.188	1.12946	1.38617e-05	6.68191e-05	yes	up	0.07	0.06	0.01	0.16	0.18	0.06	0.12	0.21	0.26	0.09	0.196667
gene-LOC112405965	LOC112405965	kelch-like protein 23, transcript variant X1	4.043	2.01552	2.4025e-05	0.000112121	yes	up	0.25	0.04	0.04	0.09	0.2	0	0.17	0.17	0.18	0.103333	0.173333
gene-LOC112406260	LOC112406260	uncharacterized LOC112406260	2.333	1.22197	4.97129e-11	4.00345e-10	yes	up	0.34	0.36	0.13	0.24	0.27	0.17	0.36	0.75	0.67	0.251667	0.593333
gene-LOC112406286	LOC112406286	uncharacterized LOC112406286	17.467	4.12655	0.000319457	0.00124607	yes	up	0	0	0	0	0.06	0	0.11	0.33	0.13	0.01	0.19
gene-LOC112406388	LOC112406388	Ig mu chain C region membrane-bound form-like	0.388	-1.36683	0	0	yes	down	240.71	247.4	279.57	143.99	137.06	169.67	39.09	96.14	116.78	203.067	84.0033
gene-LOC112406390	LOC112406390	immunoglobulin heavy variable 3-23-like isoform X1	0.302	-1.72515	3.8306e-74	1.49649e-72	yes	down	45.15	24.09	60.43	26.22	29.04	25.75	6.74	12.56	14.47	35.1133	11.2567
gene-LOC112406392	LOC112406392	immunoglobulin heavy variable 4-38-2-like	0.201	-2.31599	5.22502e-21	6.8703e-20	yes	down	3.47	3.33	5.82	1.47	2.07	1.57	0.36	0.5	1.04	2.955	0.633333
gene-LOC112406582	LOC112406582	uncharacterized LOC112406582	2.42	1.2748	3.84687e-17	4.22675e-16	yes	up	0.33	0.52	0.79	0.46	0.38	0.65	0.91	0.83	2.43	0.521667	1.39
gene-LOC112406843	LOC112406843	-	3.073	1.61959	7.40713e-06	3.72795e-05	yes	up	0.08	0.14	0.03	0.15	0.21	0.22	0.21	0.43	0.69	0.138333	0.443333
gene-LOC112407078	LOC112407078	uncharacterized LOC112407078	3.318	1.73031	1.45259e-18	1.70813e-17	yes	up	0.24	0.17	0.23	0.25	0.12	0.32	1.01	0.52	0.66	0.221667	0.73
gene-LOC112407391	LOC112407391	uncharacterized LOC112407391	3.512	1.81224	1.23415e-06	6.8249e-06	yes	up	0.27	0.22	0.26	0.28	0.13	0.26	1.09	0.21	1.77	0.236667	1.02333
gene-LOC112407448	LOC112407448	uncharacterized LOC112407448	2.178	1.12292	5.08075e-18	5.80374e-17	yes	up	0.32	0.18	0.16	0.42	0.3	0.11	0.44	0.34	0.83	0.248333	0.536667
gene-LOC112407466	LOC112407466	60S ribosomal protein L17, transcript variant X1	12.901	3.68943	0	0	yes	up	300.36	267.53	299.99	331.61	253.57	407.34	10088.6	411.18	489.94	310.067	3663.23
gene-LOC112407600	LOC112407600	olfactory receptor 52W1	2.226	1.15457	6.99932e-07	3.97186e-06	yes	up	0.16	0.08	0.06	0.08	0.1	0.05	0.26	0.12	0.19	0.0883333	0.19
gene-LOC112407754	LOC112407754	-	2.916	1.54423	2.10392e-07	1.2555e-06	yes	up	0.78	0.88	0.48	0.2	0.56	0.33	1.86	1.28	1.57	0.538333	1.57
gene-LOC112408476	LOC112408476	T-cell receptor beta chain V region PHDS203-like	0.496	-1.01058	1.4716e-11	1.21974e-10	yes	down	5.23	5.9	6.34	4.78	4.68	3.15	1.58	3.8	2.36	5.01333	2.58
gene-LOC112408525	LOC112408525	immunoglobulin heavy constant epsilon-like	0.303	-1.72144	7.01519e-10	5.21467e-09	yes	down	0.57	0.77	0.72	0.68	0.32	0.14	0	0.1	0.42	0.533333	0.173333
gene-LOC112408536	LOC112408536	immunoglobulin heavy constant gamma 4-like	0.451	-1.14783	1.30084e-180	1.28476e-178	yes	down	31.81	18.99	86.57	13.67	17.13	39.31	17.35	11.2	20.62	34.58	16.39
gene-LOC112408768	LOC112408768	uncharacterized LOC112408768, transcript variant X1	3.493	1.80462	0.000873417	0.00312977	yes	up	0.1	0.22	0	0.11	0.05	0	0.4	0.05	0.32	0.08	0.256667
gene-LOC112409836	LOC112409836	-	0.434	-1.20442	0.000274216	0.00108258	yes	down	2.07	1.24	2.2	1.85	1.77	0.86	0.34	1.1	0.82	1.665	0.753333
gene-LOC112409978	LOC112409978	immunoglobulin heavy variable 3-23-like	0.42	-1.25015	8.62287e-31	1.52352e-29	yes	down	26.17	17.54	33.09	15.14	16.99	25.86	5.47	8.9	15.77	22.465	10.0467
gene-LOC112410155	LOC112410155	uncharacterized LOC112410155	5.357	2.4213	0.000441536	0.00167433	yes	up	0.52	0.23	0.2	0.28	0	0	1.2	2.01	0	0.205	1.07
gene-LOC112410755	LOC112410755	uncharacterized LOC112410755	2.013	1.0091	0.000164565	0.000674214	yes	up	0.21	0.28	0.21	0.21	0.31	0.07	0.25	0.49	0.59	0.215	0.443333
gene-LOC112410761	LOC112410761	uncharacterized LOC112410761, transcript variant X1	2.846	1.50917	4.63844e-06	2.39835e-05	yes	up	0.59	0.4	0.12	0.61	0.2	0.11	1.45	0.47	0.78	0.338333	0.9
gene-LOC112410767	LOC112410767	uncharacterized LOC112410767	2.86	1.51606	0.000246106	0.00097731	yes	up	0.28	0.31	0.34	0	0.25	0	1.04	0.13	0.46	0.196667	0.543333
gene-LOC112410780	LOC112410780	uncharacterized LOC112410780, transcript variant X2	3.379	1.75679	6.01722e-07	3.43562e-06	yes	up	0.49	0.18	0.19	0.24	0.18	0.1	0.82	0.31	1.28	0.23	0.803333
gene-LOC112410850	LOC112410850	casein kinase I, transcript variant X1	2.086	1.06069	0	0	yes	up	31.1	6.01	30.53	26.91	29.2	5.02	65.53	28.42	36.52	21.4617	43.49
gene-LOC112410917	LOC112410917	-	2.656	1.40914	0.000822318	0.00296601	yes	up	0.26	0.59	0.21	0.41	0.36	0.45	1.15	0.63	1.26	0.38	1.01333
gene-LOC112411305	LOC112411305	-	0.45	-1.15296	4.28137e-09	2.97849e-08	yes	down	2.43	2.24	3	2.15	1.23	1.33	1.49	0.51	0.69	2.06333	0.896667
gene-LOC112411635	LOC112411635	-	2.087	1.06132	7.42544e-05	0.000320499	yes	up	0.32	0.07	0.1	0.35	0.13	0.05	0.39	0.21	0.43	0.17	0.343333
gene-LOC112411639	LOC112411639	trichohyalin-like	2.36	1.23903	6.73793e-05	0.000293927	yes	up	0.09	0.08	0.15	0.05	0.39	0	0.61	0.04	0.2	0.126667	0.283333
gene-LOC112411719	LOC112411719	spermatogenesis-associated protein 31D1-like	0.434	-1.20564	5.19708e-05	0.000230196	yes	down	0.35	0.07	0.17	0.28	0.07	0.08	0.04	0.16	0.02	0.17	0.0733333
gene-LOC112412044	LOC112412044	trinucleotide repeat-containing gene 18 protein-like	2.054	1.0385	1.63931e-18	1.92512e-17	yes	up	1.31	0.63	0.51	1.69	1.6	1.04	1.75	3.64	1.77	1.13	2.38667
gene-LOC112412168	LOC112412168	immunoglobulin lambda variable 3-19-like	0.446	-1.16484	2.56446e-07	1.51846e-06	yes	down	5.17	1.14	1.46	0.58	8.61	9.77	0	1.41	5.09	4.455	2.16667
gene-LOC112412169	LOC112412169	Ig lambda-1 chain V regions MOPC 104E/RPC20/J558/S104-like	0.299	-1.74381	1.55474e-07	9.38612e-07	yes	down	0.53	0.83	2.31	0.08	0.56	1.68	0.12	0.36	0.51	0.998333	0.33
gene-LOC112412170	LOC112412170	immunoglobulin lambda variable 2-18-like	0.36	-1.47453	1.0615e-151	8.67958e-150	yes	down	115.57	71.56	177.28	65.03	45.47	2.51	18.21	17.94	54.02	79.57	30.0567
gene-LOC112412204	LOC112412204	immunoglobulin lambda variable 2-11-like	0.317	-1.65755	0	0	yes	down	245.93	132.47	429.21	183.66	278.57	377.4	41.74	109.56	129.92	274.54	93.74
gene-LOC112412286	LOC112412286	immunoglobulin lambda-like polypeptide 5	0.349	-1.52072	0	0	yes	down	158.3	136.33	293.08	80.38	94.06	129.69	32.4	57.76	75.17	148.64	55.11
gene-LOC112412287	LOC112412287	immunoglobulin iota chain-like	0.051	-4.2913	0.000148475	0.000613009	yes	down	0.25	0.33	0.9	0	0.11	0.42	0	0	0	0.335	0
gene-LOC112412296	LOC112412296	pre-B lymphocyte protein 3-like	0.092	-3.43569	1.22077e-16	1.30304e-15	yes	down	2.75	1.2	0.29	0.64	1.62	2.11	0.07	0.08	0.25	1.435	0.133333
gene-LOC112412381	LOC112412381	abnormal spindle-like microcephaly-associated protein homolog	0.439	-1.18842	9.64054e-06	4.75936e-05	yes	down	0.07	0.08	0.13	0.04	0.05	0.03	0.01	0.05	0.04	0.0666667	0.0333333
gene-LOC112412528	LOC112412528	-	3.583	1.84115	9.76444e-05	0.000413735	yes	up	0	0.15	0.53	0.69	0.15	0.42	2.49	0.48	0.32	0.323333	1.09667
gene-LOC112412725	LOC112412725	immunoglobulin lambda variable 2-8-like	0.248	-2.014	0	0	yes	down	206.94	212.93	279.08	94.18	96.09	179.28	19.87	76.26	48.7	178.083	48.2767
gene-LOC112412726	LOC112412726	immunoglobulin lambda variable 2-18-like	0.3	-1.7363	2.47092e-79	1.0245e-77	yes	down	60.16	45.02	103.45	27.05	26.01	35.33	5.87	18.06	25.11	49.5033	16.3467
gene-LOC112412727	LOC112412727	immunoglobulin lambda variable 2-18-like	0.371	-1.42931	6.72843e-233	8.15764e-231	yes	down	174.6	203.8	370.37	112.6	101.18	83.91	46.51	74.26	89.71	174.41	70.16
gene-LOC112412773	LOC112412773	uncharacterized LOC112412773	0.346	-1.53312	6.93704e-20	8.71093e-19	yes	down	1.34	0.3	0.54	1.2	0.85	0.25	0.19	0.3	0.27	0.746667	0.253333
gene-LOC112412914	LOC112412914	uncharacterized LOC112412914	2.534	1.34129	1.47979e-05	7.09623e-05	yes	up	0.09	0.2	0.15	0.37	0.14	0.08	0.39	0.26	0.65	0.171667	0.433333
gene-LOC112412926	LOC112412926	transcription initiation factor TFIID subunit 13-like	2.55	1.35059	4.58804e-18	5.26143e-17	yes	up	0.28	0.2	0.14	0.35	0.6	0.13	0.52	0.58	1.07	0.283333	0.723333
gene-LOC112413167	LOC112413167	uncharacterized LOC112413167	2.179	1.12396	0.000431024	0.00163836	yes	up	0.16	0.13	0.22	0.19	0.1	0.12	0.39	0.08	0.53	0.153333	0.333333
gene-LOC112413385	LOC112413385	uncharacterized LOC112413385	3.188	1.67283	0.000359439	0.00138878	yes	up	0.97	0.15	0.22	0.54	0.63	0	1.21	0.66	2.48	0.418333	1.45
gene-LOC112413623	LOC112413623	5S ribosomal RNA	0.466	-1.10227	0.000767214	0.00278267	yes	down	628.29	359	192.79	278.02	442.98	302.66	346.98	0	172.46	367.29	173.147
gene-LOC112413701	LOC112413701	uncharacterized LOC112413701, transcript variant X1	2.868	1.51994	8.89985e-45	2.20676e-43	yes	up	0.21	0.15	0.2	0.2	0.25	0.09	0.77	0.12	0.63	0.183333	0.506667
gene-LOC112413766	LOC112413766	histone H3.v1-like	2.237	1.16169	3.23546e-06	1.70145e-05	yes	up	0.15	0.05	0.14	0.35	0.18	0.14	0.33	0.22	0.56	0.168333	0.37
gene-LOC112414037	LOC112414037	uncharacterized LOC112414037	3.145	1.65324	4.23355e-07	2.45468e-06	yes	up	0.03	0	0.06	0.12	0.19	0	0.42	0.11	0.04	0.0666667	0.19
gene-LOC112414200	LOC112414200	uncharacterized LOC112414200	2.329	1.21966	0.000430423	0.00163678	yes	up	0.18	0.12	0.15	0.37	0.37	0.08	0.11	0.86	0.57	0.211667	0.513333
gene-LOC112414433	LOC112414433	-	5.562	2.47553	1.43948e-23	2.06075e-22	yes	up	0.32	0.36	0.95	0	0	0	1.75	1.11	1.9	0.271667	1.58667
gene-LOC112414483	LOC112414483	immunoglobulin heavy variable 4-38-2-like	0.316	-1.66028	6.15868e-35	1.21925e-33	yes	down	20.04	22.77	39.26	21.38	17.82	19.09	6.49	10.5	6.65	23.3933	7.88
gene-LOC112414485	LOC112414485	immunoglobulin heavy variable 3-23-like	0.31	-1.69078	9.32166e-17	1.00107e-15	yes	down	7.11	7.31	10.21	2.8	7.33	9.84	2.9	2.3	1.92	7.43333	2.37333
gene-LOC112414486	LOC112414486	immunoglobulin heavy variable 4-59-like	0.123	-3.02536	0.000397048	0.00152105	yes	down	1.5	0.58	1.26	0	0	0.54	0	0.27	0	0.646667	0.09
gene-LOC112414500	LOC112414500	uncharacterized LOC112414500	2.407	1.26727	6.44353e-17	6.94527e-16	yes	up	7.7	4.46	0.86	8.66	4.9	2.96	7.28	10.49	14.12	4.92333	10.63
gene-LOC112414840	LOC112414840	-	0.35	-1.51344	1.17393e-11	9.7716e-11	yes	down	0.78	0.57	1.05	0.47	0.33	0.36	0.01	0.3	0.36	0.593333	0.223333
gene-LOC112415110	LOC112415110	uncharacterized LOC112415110, transcript variant X3	2.271	1.18314	5.79025e-10	4.3316e-09	yes	up	0.22	0.42	0.08	0.18	0.27	0.07	0.32	0.33	0.21	0.206667	0.286667
gene-LOC112415134	LOC112415134	immunoglobulin lambda variable 5-39-like	0.196	-2.35445	5.43128e-06	2.78617e-05	yes	down	1.3	0	0.8	0.74	0.85	1.42	0.22	0.12	0.15	0.851667	0.163333
gene-LOC112415135	LOC112415135	immunoglobulin lambda variable 1-40-like	0.264	-1.92379	7.17059e-14	6.72314e-13	yes	down	9.96	5.31	9.03	1.37	1.19	4.26	0.17	2.91	1.44	5.18667	1.50667
gene-LOC112415722	LOC112415722	uncharacterized LOC112415722	2.31	1.208	5.92789e-59	1.8879e-57	yes	up	1.34	1.01	1.99	1.31	0.98	0.58	4.87	1.48	1.5	1.20167	2.61667
gene-LOC112415738	LOC112415738	-	2.218	1.14927	0.000105433	0.000444167	yes	up	0.08	0.87	0.09	0	0.24	0.16	0.33	1.27	0.07	0.24	0.556667
gene-LRFN3	LRFN3	leucine rich repeat and fibronectin type III domain containing 3	0.377	-1.40902	0.000116022	0.000485982	yes	down	0.26	0.16	0.06	0.3	0.09	0.06	0.02	0.06	0.1	0.155	0.06
gene-LRP6	LRP6	LDL receptor related protein 6, transcript variant X1	2.109	1.07654	9.13741e-22	1.22623e-20	yes	up	0.2	0.18	0.14	0.36	0.33	0.1	0.57	0.27	0.5	0.218333	0.446667
gene-LRRC73	LRRC73	leucine rich repeat containing 73, transcript variant X1	2.245	1.16685	1.35132e-05	6.52286e-05	yes	up	0.2	0.3	0.36	0.62	0.18	0.25	0	1.55	0.76	0.318333	0.77
gene-LTBP2	LTBP2	latent transforming growth factor beta binding protein 2	0.376	-1.41151	0.000172734	0.000705052	yes	down	0.05	0.04	0.03	0.07	0.04	0.04	0	0.01	0.05	0.045	0.02
gene-LY96	LY96	lymphocyte antigen 96	2.031	1.02222	1.53239e-47	4.00883e-46	yes	up	8.55	15.25	12.97	12.8	8.3	7.62	32.29	11.9	21.32	10.915	21.8367
gene-MAD2L1	MAD2L1	mitotic arrest deficient 2 like 1	0.46	-1.11972	0.000106638	0.000448601	yes	down	0.43	0.3	0.88	0.74	0.24	0.34	0.21	0.19	0.29	0.488333	0.23
gene-MAP10	MAP10	microtubule associated protein 10	2.992	1.58112	1.38576e-05	6.68177e-05	yes	up	0.02	0	0.04	0.04	0.09	0.03	0.11	0.09	0.15	0.0366667	0.116667
gene-MAP6D1	MAP6D1	MAP6 domain containing 1	2.145	1.10102	1.28387e-09	9.33048e-09	yes	up	0.21	0.09	0.27	0.19	0.21	0.1	0.26	0.49	0.43	0.178333	0.393333
gene-MASP1	MASP1	mannan binding lectin serine peptidase 1, transcript variant X1	0.451	-1.14957	5.64555e-07	3.23602e-06	yes	down	0.38	0.29	0.27	0.38	0.29	0.06	0.07	0.22	0.1	0.278333	0.13
gene-METTL6	METTL6	methyltransferase like 6, transcript variant X1	0.426	-1.231	0.000122015	0.000509266	yes	down	0.73	0.3	0.44	0.9	0.47	0.54	0.08	0.28	0.19	0.563333	0.183333
gene-MIA	MIA	melanoma inhibitory activity, transcript variant X1	0.299	-1.73948	7.59167e-06	3.80992e-05	yes	down	0.84	0.31	0.54	0.44	0	0	0	0	0.34	0.355	0.113333
gene-MKI67	MKI67	marker of proliferation Ki-67	0.422	-1.24331	3.15067e-15	3.17051e-14	yes	down	0.38	0.19	0.33	0.22	0.24	0.15	0.06	0.18	0.08	0.251667	0.106667
gene-MRC2	MRC2	mannose receptor C type 2	0.374	-1.41841	1.62107e-05	7.73571e-05	yes	down	0.11	0.05	0.19	0.05	0.08	0.08	0.04	0.01	0.05	0.0933333	0.0333333
gene-MYL7	MYL7	myosin light chain 7, transcript variant X1	0.19	-2.39387	1.45802e-06	8.00252e-06	yes	down	1.68	0.41	0.42	0.31	0.46	0.31	0	0.14	0.22	0.598333	0.12
gene-MYO3A	MYO3A	myosin IIIA	0.059	-4.08777	8.08071e-07	4.56341e-06	yes	down	0.02	0.11	0.05	0	0.04	0.01	0	0.01	0	0.0383333	0.00333333
gene-MYO3B	MYO3B	myosin IIIB	34.934	5.12655	0.000170071	0.00069483	yes	up	0	0	0	0	0	0	0.05	0	0.01	0	0.02
gene-MYOM1	MYOM1	myomesin 1, transcript variant X1	4.14	2.04974	8.36637e-12	7.03399e-11	yes	up	0.04	0.03	0.13	0.01	0	0.01	0.27	0.11	0.04	0.0366667	0.14
gene-NACC2	NACC2	NACC family member 2	2.148	1.10285	2.74333e-28	4.54978e-27	yes	up	0.34	0.33	0.35	0.59	0.33	0.16	0.65	0.63	1.06	0.35	0.78
gene-NAIP	NAIP	NLR family apoptosis inhibitory protein, transcript variant X2	2.08	1.05672	0	0	yes	up	23.09	12.13	17.36	19.92	19.36	7.83	48.2	15.37	36.71	16.615	33.4267
gene-NCALD	NCALD	neurocalcin delta, transcript variant X3	0.467	-1.09865	2.62983e-10	2.01536e-09	yes	down	0.68	0.35	0.45	0.94	0.58	0.26	0.2	0.27	0.29	0.543333	0.253333
gene-NDNF	NDNF	neuron derived neurotrophic factor	8.949	3.16174	4.24759e-23	5.95001e-22	yes	up	0.08	0.03	0.09	0.03	0.03	0	0.8	0.21	0.09	0.0433333	0.366667
gene-NDUFAF6	NDUFAF6	NADH:ubiquinone oxidoreductase complex assembly factor 6, transcript variant X1	0.495	-1.01423	0.000326875	0.00127219	yes	down	0.73	0.47	1.07	1.29	0.78	0.41	0.05	0.55	0.65	0.791667	0.416667
gene-NET1	NET1	neuroepithelial cell transforming 1, transcript variant X1	3.152	1.6563	0	0	yes	up	5.01	1.45	5	5.54	5.11	0.94	16.35	9.04	9.78	3.84167	11.7233
gene-NFASC	NFASC	neurofascin, transcript variant X1	11.645	3.54159	7.90872e-05	0.000340189	yes	up	0	0.01	0.01	0	0	0	0.01	0.07	0.06	0.00333333	0.0466667
gene-NHLRC1	NHLRC1	NHL repeat containing E3 ubiquitin protein ligase 1	7.116	2.8311	0.00063369	0.00233843	yes	up	0	0	0	0.07	0.03	0	0	0.2	0.17	0.0166667	0.123333
gene-NLE1	NLE1	notchless homolog 1, transcript variant X1	0.477	-1.06764	3.75725e-20	4.76225e-19	yes	down	2.21	1.31	2.15	2.13	1.88	0.91	0.29	1.03	1.52	1.765	0.946667
gene-NLGN3	NLGN3	neuroligin 3, transcript variant X1	0.323	-1.62833	0.00068583	0.00251133	yes	down	0.12	0.04	0.07	0.11	0.05	0.05	0	0.03	0.04	0.0733333	0.0233333
gene-NOS1	NOS1	nitric oxide synthase 1	3.105	1.6347	0.000336472	0.00130664	yes	up	0.02	0	0.03	0	0.05	0.01	0.03	0.09	0.04	0.0183333	0.0533333
gene-NPM2	NPM2	nucleophosmin/nucleoplasmin 2, transcript variant X1	3.036	1.60234	1.20105e-12	1.05678e-11	yes	up	1.04	0.17	0.5	1.12	0.22	0.52	1.65	1.45	2.23	0.595	1.77667
gene-OASL	OASL	2'-5'-oligoadenylate synthetase like	0.463	-1.11049	2.16184e-07	1.28831e-06	yes	down	0.4	0.24	0.55	0.27	0.26	0.2	0.12	0.19	0.14	0.32	0.15
gene-OBSCN	OBSCN	obscurin, cytoskeletal calmodulin and titin-interacting RhoGEF	0.228	-2.13084	0.000248212	0.000985225	yes	down	0.01	0.01	0.01	0.02	0.02	0	0	0	0.01	0.0116667	0.00333333
gene-OGFRL1	OGFRL1	opioid growth factor receptor like 1, transcript variant X1	2.139	1.09702	1.4019e-302	2.16187e-300	yes	up	6.39	7.03	8.55	13.45	8.29	5.75	18.91	14.55	15.37	8.24333	16.2767
gene-OSM	OSM	oncostatin M	4.043	2.01552	2.4025e-05	0.000112121	yes	up	0	0.09	0.04	0.05	0.07	0.02	0.2	0.14	0.21	0.045	0.183333
gene-OSR2	OSR2	odd-skipped related transciption factor 2, transcript variant X1	0.293	-1.77129	5.1814e-05	0.000229617	yes	down	0.29	0.13	0.22	0.1	0.21	0.19	0.02	0.07	0.09	0.19	0.06
gene-OTOA	OTOA	otoancorin	2.588	1.37167	0.000671046	0.00246232	yes	up	0.03	0.03	0.05	0.04	0.03	0.02	0.13	0.08	0.05	0.0333333	0.0866667
gene-PALM	PALM	paralemmin, transcript variant X1	0.485	-1.04337	8.28697e-07	4.67089e-06	yes	down	0.41	0.46	0.44	0.35	0.47	0.37	0.2	0.3	0.12	0.416667	0.206667
gene-PDF	PDF	peptide deformylase, mitochondrial, transcript variant X1	0.272	-1.87763	1.62953e-08	1.08102e-07	yes	down	1.02	0.43	0.46	1.04	0.74	0.22	0	0.25	0.29	0.651667	0.18
gene-PDXK	PDXK	pyridoxal kinase, transcript variant X1	2.364	1.24121	0	0	yes	up	12.04	7.17	10.63	12.97	11.86	4.72	33.78	13.23	20.8	9.89833	22.6033
gene-PDZD8	PDZD8	PDZ domain containing 8, transcript variant X1	2.055	1.03904	2.27853e-53	6.65391e-52	yes	up	1.39	1	0.85	1.63	2.07	0.42	2.94	1.83	2.6	1.22667	2.45667
gene-PER1	PER1	period circadian regulator 1, transcript variant X4	2.653	1.40756	5.51393e-182	5.57097e-180	yes	up	2.89	0.3	3.62	2.42	2.43	0.3	8.86	2.22	4.08	1.99333	5.05333
gene-PERP	PERP	PERP, TP53 apoptosis effector	0.169	-2.56693	0.000762183	0.00276728	yes	down	0.29	0.08	0	0	0.1	0.02	0	0.02	0.02	0.0816667	0.0133333
gene-PFKFB3	PFKFB3	6-phosphofructo-2-kinase/fructose-2,6-biphosphatase 3, transcript variant X1	2.202	1.13858	1.43884e-258	1.97615e-256	yes	up	6.55	2.53	5.86	7.28	6.65	1.66	14.79	6.56	10.84	5.08833	10.73
gene-PGP	PGP	phosphoglycolate phosphatase	0.152	-2.71552	8.79774e-23	1.22264e-21	yes	down	0	0	1.1	1.38	0	0	0	0.2	0	0.413333	0.0666667
gene-PIWIL2	PIWIL2	piwi like RNA-mediated gene silencing 2, transcript variant X1	5.516	2.46359	2.20581e-12	1.91403e-11	yes	up	0	0.25	0	0	0	0	0	0.75	0	0.0416667	0.25
gene-PJA1	PJA1	praja ring finger ubiquitin ligase 1, transcript variant X2	0.424	-1.23892	3.7452e-07	2.18595e-06	yes	down	0.65	0.49	0.72	0.42	0.33	0.21	0.19	0.26	0.16	0.47	0.203333
gene-PKDREJ	PKDREJ	polycystin family receptor for egg jelly	0.155	-2.68723	0.000320486	0.00124953	yes	down	0.03	0.01	0.01	0.03	0.03	0.02	0	0.01	0	0.0216667	0.00333333
gene-PLA2G4F	PLA2G4F	phospholipase A2 group IVF, transcript variant X1	0.342	-1.54587	0.000314614	0.00122909	yes	down	0.17	0.06	0.1	0.1	0.07	0.11	0.02	0.05	0.04	0.101667	0.0366667
gene-PLAUR	PLAUR	plasminogen activator, urokinase receptor, transcript variant X1	2.127	1.08895	2.21205e-94	1.11427e-92	yes	up	2.71	1.78	2.4	3.25	1.78	1.27	8.87	2.38	3.06	2.19833	4.77
gene-PLB1	PLB1	phospholipase B1	0.224	-2.15728	1.46981e-86	6.69409e-85	yes	down	2.97	0.15	0.7	2.7	1.55	0.11	0.46	0.09	0.2	1.36333	0.25
gene-PLS3	PLS3	plastin 3	7.763	2.95663	2.50257e-06	1.33359e-05	yes	up	0.04	0.01	0.01	0	0	0	0.01	0	0.27	0.01	0.0933333
gene-PMEL	PMEL	premelanosome protein	0.377	-1.40902	0.000116022	0.000485982	yes	down	0.29	0.04	0.45	0.13	0.28	0.07	0	0.12	0.14	0.21	0.0866667
gene-PPFIA2	PPFIA2	PTPRF interacting protein alpha 2, transcript variant X1	22.781	4.50974	5.63624e-25	8.53445e-24	yes	up	0	0.01	0	0	0	0.02	0.24	0.03	0.09	0.005	0.12
gene-PRDM1	PRDM1	PR/SET domain 1	2.208	1.14299	2.76103e-68	9.90591e-67	yes	up	1.25	0.8	1.31	1.55	1.28	0.65	3.28	2.12	2.01	1.14	2.47
gene-PRRT2	PRRT2	proline rich transmembrane protein 2, transcript variant X1	0.35	-1.51286	2.51372e-05	0.000116692	yes	down	0.32	0.09	0.38	0.34	0.24	0.05	0.07	0.09	0.09	0.236667	0.0833333
gene-PTCH2	PTCH2	patched 2, transcript variant X1	0.496	-1.01021	0.000794091	0.0028695	yes	down	0.15	0.11	0.18	0.15	0.11	0.08	0	0.12	0.1	0.13	0.0733333
gene-PTGER2	PTGER2	prostaglandin E receptor 2	2.515	1.33076	1.16668e-120	7.68174e-119	yes	up	2.05	1.28	1.43	1.63	2	1.16	4.67	3.33	4.14	1.59167	4.04667
gene-PTK7	PTK7	protein tyrosine kinase 7 (inactive)	0.106	-3.23977	5.01145e-09	3.47129e-08	yes	down	0.06	0.07	0.08	0.12	0.16	0.02	0	0	0.03	0.085	0.01
gene-PTTG1	PTTG1	pituitary tumor-transforming 1, transcript variant X2	0.246	-2.02319	3.02202e-07	1.77921e-06	yes	down	0.7	1.06	1.28	0.69	0.5	0.73	0.12	0.07	0.45	0.826667	0.213333
gene-PVR	PVR	poliovirus receptor, transcript variant X1	0.203	-2.30211	6.87148e-08	4.31739e-07	yes	down	0.24	0.22	0.22	0.57	0.12	0.06	0.03	0.04	0.07	0.238333	0.0466667
gene-PXDN	PXDN	peroxidasin	0.139	-2.85073	8.60952e-05	0.000368261	yes	down	0	0	0	0.03	0.1	0	0	0.01	0	0.0216667	0.00333333
gene-QTRT1	QTRT1	queuine tRNA-ribosyltransferase catalytic subunit 1	0.388	-1.3653	0.000210066	0.000844104	yes	down	0.4	0.24	0.54	0.71	0.36	0.37	0.03	0.29	0.21	0.436667	0.176667
gene-RAB40B	RAB40B	RAB40B, member RAS oncogene family, transcript variant X1	0.119	-3.07312	7.11787e-08	4.45945e-07	yes	down	0.37	0.1	0.37	0.19	0.17	0	0.05	0.06	0	0.2	0.0366667
gene-RAB7B	RAB7B	RAB7B, member RAS oncogene family, transcript variant X1	2.273	1.1849	0.000240474	0.000955591	yes	up	0.09	0.03	0.08	0.2	0.06	0.08	0.11	0.18	0.32	0.09	0.203333
gene-RANBP17	RANBP17	RAN binding protein 17, transcript variant X1	0.439	-1.18776	0.000156672	0.000644128	yes	down	0.03	0.1	0.13	0.13	0.12	0.13	0.03	0.02	0.1	0.106667	0.05
gene-RASGEF1B	RASGEF1B	RasGEF domain family member 1B, transcript variant X3	2.068	1.04792	3.95683e-14	3.74992e-13	yes	up	0.58	0.16	0.37	0.74	0.6	0.25	0.93	1.15	0.65	0.45	0.91
gene-RASL12	RASL12	RAS like family 12, transcript variant X1	3.082	1.6239	0	0	yes	up	3.04	2.93	8.27	10.29	8.04	1.13	20.6	7.55	23.19	5.61667	17.1133
gene-RAX2	RAX2	retina and anterior neural fold homeobox 2, transcript variant X2	2.093	1.06556	9.43182e-05	0.000400704	yes	up	0.43	0.22	0.02	0.38	0.16	0.17	0.23	0.81	0.38	0.23	0.473333
gene-RBP1	RBP1	retinol binding protein 1	2.141	1.09844	1.94703e-78	7.97874e-77	yes	up	9.63	13.12	17.37	10.1	15.53	7.05	40.41	14.01	21.58	12.1333	25.3333
gene-RHBDL1	RHBDL1	rhomboid like 1, transcript variant X1	0.046	-4.43569	5.80499e-05	0.000255577	yes	down	0	0.43	0.25	0.24	0	0.08	0	0	0	0.166667	0
gene-RNF144A	RNF144A	ring finger protein 144A, transcript variant X1	0.48	-1.05832	1.44125e-10	1.12961e-09	yes	down	0.5	0.51	0.26	0.28	0.38	0.28	0.06	0.15	0.33	0.368333	0.18
gene-RNF17	RNF17	ring finger protein 17	0.416	-1.26576	7.39133e-08	4.62254e-07	yes	down	0.18	0.11	0.13	0.22	0.13	0.09	0.02	0.11	0.06	0.143333	0.0633333
gene-RRM2	RRM2	ribonucleotide reductase regulatory subunit M2, transcript variant X1	0.433	-1.20843	6.29698e-13	5.63364e-12	yes	down	0.9	1.64	1.96	0.83	0.63	0.67	0.16	0.66	0.71	1.105	0.51
gene-RSBN1	RSBN1	round spermatid basic protein 1, transcript variant X1	0.356	-1.48824	5.03874e-12	4.29797e-11	yes	down	0.18	0.05	0.08	0.56	0.18	0.08	0	0.08	0.13	0.188333	0.07
gene-S100A12	S100A12	S100 calcium binding protein A12	2.025	1.01799	0	0	yes	up	165.93	282.05	250.79	295.24	243.33	127.78	878.57	85.29	343.9	227.52	435.92
gene-S100A8	S100A8	S100 calcium binding protein A8	2.08	1.05634	0	0	yes	up	138.23	173.48	171.59	191.12	136.54	104.49	523.86	87.05	304.89	152.575	305.267
gene-SAMD10	SAMD10	sterile alpha motif domain containing 10	0.498	-1.00448	1.11069e-06	6.16541e-06	yes	down	0.97	0.6	0.73	0.45	0.61	0.42	0.34	0.32	0.28	0.63	0.313333
gene-SAMSN1	SAMSN1	SAM domain, SH3 domain and nuclear localization signals 1	2.074	1.05244	3.73016e-240	4.71771e-238	yes	up	15.74	9.44	14.26	19.96	19.07	6.13	34.16	23.05	28.9	14.1	28.7033
gene-SCG5	SCG5	secretogranin V, transcript variant X1	0.429	-1.22171	9.18264e-05	0.000390685	yes	down	1.06	0.66	0.53	0.65	0.26	0.33	0.18	0.34	0.24	0.581667	0.253333
gene-SEMA3C	SEMA3C	semaphorin 3C	2.617	1.38797	9.44574e-10	6.94215e-09	yes	up	0.13	0.01	0.05	0.23	0.07	0.03	0.16	0.12	0.38	0.0866667	0.22
gene-SEPT10	2024-09-10	septin 10	2.57	1.36188	7.64882e-06	3.83641e-05	yes	up	0.07	0.12	0.15	0.07	0.12	0.08	0.25	0.26	0.3	0.101667	0.27
gene-SEPT4	2024-09-04	septin 4, transcript variant X2	0.399	-1.32607	2.69834e-19	3.29652e-18	yes	down	0.61	0.68	0.44	0.72	9.74	0.48	0.69	0.84	1	2.11167	0.843333
gene-SHROOM4	SHROOM4	shroom family member 4, transcript variant X1	2.104	1.07288	4.34646e-11	3.51152e-10	yes	up	0.12	0.11	0.07	0.21	0.14	0.09	0.3	0.2	0.27	0.123333	0.256667
gene-SLC17A9	SLC17A9	solute carrier family 17 member 9	0.478	-1.06529	9.79836e-08	6.05892e-07	yes	down	0.67	0.54	0.72	0.45	0.47	0.29	0.21	0.23	0.33	0.523333	0.256667
gene-SLC25A29	SLC25A29	solute carrier family 25 member 29	2.08	1.05665	1.67909e-11	1.38584e-10	yes	up	0.38	0.21	0.92	1.21	0	0.05	0	1.17	1.87	0.461667	1.01333
gene-SLC25A4	SLC25A4	solute carrier family 25 member 4	0.469	-1.093	2.83665e-08	1.83948e-07	yes	down	1.56	1.07	1.26	1.22	0.88	0.61	0.22	0.72	0.66	1.1	0.533333
gene-SLC26A5	SLC26A5	solute carrier family 26 member 5	2.079	1.05616	5.98473e-06	3.05759e-05	yes	up	0.09	0.05	0.03	0.12	0.14	0.04	0.12	0.21	0.15	0.0783333	0.16
gene-SLC35D2	SLC35D2	solute carrier family 35 member D2	0.414	-1.27311	9.84933e-31	1.73672e-29	yes	down	4.6	3.02	4.08	4.6	2.61	3.49	1.41	0.88	2.1	3.73333	1.46333
gene-SLC51B	SLC51B	solute carrier family 51 beta subunit	4.048	2.01726	1.0767e-141	8.08908e-140	yes	up	0.96	0.7	1.41	2.35	1.89	0.39	6.03	2.26	7.03	1.28333	5.10667
gene-SLC5A5	SLC5A5	solute carrier family 5 member 5, transcript variant X1	2.051	1.03606	0.000117803	0.000492622	yes	up	0.1	0.21	0.08	0.17	0.08	0.05	0.08	0.13	0.46	0.115	0.223333
gene-SLC8A1	SLC8A1	solute carrier family 8 member A1, transcript variant X1	2.179	1.12386	1.57226e-41	3.60368e-40	yes	up	0.79	0.39	0.39	0.91	0.97	0.39	1.35	0.88	1.91	0.64	1.38
gene-SLC9B1	SLC9B1	solute carrier family 9 member B1	2.034	1.02437	1.02421e-07	6.32217e-07	yes	up	0.71	0.47	0.68	0.54	0.49	0.54	1.38	0.81	1.27	0.571667	1.15333
gene-SMIM3	SMIM3	small integral membrane protein 3	2.376	1.24874	1.75856e-102	9.72183e-101	yes	up	1.26	0.64	1.34	1.38	1.46	0.67	3.45	1.83	2.6	1.125	2.62667
gene-SMOC1	SMOC1	SPARC related modular calcium binding 1, transcript variant X1	2.397	1.26148	1.73257e-06	9.41823e-06	yes	up	0.12	0.08	0.19	0.12	0.02	0.08	0.21	0.17	0.36	0.101667	0.246667
gene-SMPDL3A	SMPDL3A	sphingomyelin phosphodiesterase acid like 3A, transcript variant X1	2.827	1.49907	6.37413e-38	1.342e-36	yes	up	0.41	0.13	0.81	0.54	0.31	0.27	1.75	1.08	0.55	0.411667	1.12667
gene-SNED1	SNED1	sushi, nidogen and EGF like domains 1	0.445	-1.16675	7.07222e-06	3.57064e-05	yes	down	0.42	0.14	0.1	0.11	0.12	0.13	0.02	0.08	0.13	0.17	0.0766667
gene-SOD2	SOD2	superoxide dismutase 2, transcript variant X1	2.121	1.0847	0	0	yes	up	24.92	19.6	21.41	26.16	26.16	13.34	65.95	22.89	46.65	21.9317	45.1633
gene-SPATS2L	SPATS2L	spermatogenesis associated serine rich 2 like, transcript variant X1	0.381	-1.39387	0.000851784	0.00306162	yes	down	0.33	0.05	0.15	0.28	0.11	0.05	0.03	0.08	0.08	0.161667	0.0633333
gene-SPDL1	SPDL1	spindle apparatus coiled-coil protein 1, transcript variant X1	0.438	-1.19021	6.77287e-05	0.000295159	yes	down	0.34	0.28	0.3	0.36	0.32	0.08	0.07	0.1	0.2	0.28	0.123333
gene-SPIB	SPIB	Spi-B transcription factor, transcript variant X1	0.495	-1.01329	1.94407e-49	5.27419e-48	yes	down	7.25	6.62	4.28	2.66	3.48	3.62	1.31	2.33	3.29	4.65167	2.31
gene-SPIRE2	SPIRE2	spire type actin nucleation factor 2, transcript variant X1	0.495	-1.01536	0.000243521	0.000967262	yes	down	0.11	0.78	0.16	0.24	0.17	0.23	0.1	0.07	0.26	0.281667	0.143333
gene-SPRY1	SPRY1	sprouty RTK signaling antagonist 1, transcript variant X1	0.451	-1.14771	0.000197851	0.000798308	yes	down	0.17	0.14	0.07	0.11	0.22	0.2	0.04	0.13	0.04	0.151667	0.07
gene-STBD1	STBD1	starch binding domain 1	2.891	1.53132	1.4723e-16	1.56677e-15	yes	up	0.14	0.32	0.2	0.33	0.63	0.14	1.29	0.71	0.45	0.293333	0.816667
gene-STK17B	STK17B	serine/threonine kinase 17b	4.684	2.22768	7.93939e-92	3.90965e-90	yes	up	0	0	0	0.55	1.87	0	0	0.86	5.15	0.403333	2.00333
gene-STMN3	STMN3	stathmin 3	0.494	-1.01857	1.6621e-06	9.06039e-06	yes	down	1.73	1.62	1.47	1.09	0.97	1.16	0.53	0.63	0.88	1.34	0.68
gene-STOM	STOM	stomatin	2.466	1.30208	0	0	yes	up	11.27	6.19	8.94	10.43	10.01	3.91	31.46	10.04	18.58	8.45833	20.0267
gene-STON1	STON1	stonin 1, transcript variant X1	2.426	1.27856	4.4186e-05	0.000198161	yes	up	0.04	0.04	0.03	0.08	0.02	0.06	0.09	0.08	0.15	0.045	0.106667
gene-SYNDIG1	SYNDIG1	synapse differentiation inducing 1, transcript variant X1	0.364	-1.45841	0.000110673	0.000464683	yes	down	0.17	0.47	0.12	0.27	0.25	0.17	0.08	0	0.19	0.241667	0.09
gene-TBC1D30	TBC1D30	TBC1 domain family member 30, transcript variant X1	3.539	1.82336	1.39172e-18	1.63875e-17	yes	up	0.11	0.02	0.08	0.13	0.1	0.06	0.35	0.08	0.44	0.0833333	0.29
gene-TBX19	TBX19	T-box 19	2.289	1.19479	9.02454e-05	0.00038433	yes	up	0.14	0.18	0.1	0.07	0.05	0.09	0.23	0.3	0.21	0.105	0.246667
gene-TBXA2R	TBXA2R	thromboxane A2 receptor, transcript variant X1	0.37	-1.43342	2.04541e-25	3.14046e-24	yes	down	2.14	1.69	2.9	2.59	1.75	1.02	0.39	0.62	0.95	2.015	0.653333
gene-TCIM	TCIM	transcriptional and immune response regulator	0.299	-1.74381	3.60777e-10	2.73972e-09	yes	down	1.41	0.58	0.56	0.55	0.49	0.3	0.2	0.12	0.25	0.648333	0.19
gene-TEAD3	TEAD3	TEA domain transcription factor 3	0.054	-4.2133	0.000238182	0.000947125	yes	down	0.04	0.05	0.09	0	0.01	0.02	0	0	0	0.035	0
gene-TERT	TERT	telomerase reverse transcriptase, transcript variant X1	0.395	-1.33883	9.91761e-14	9.22007e-13	yes	down	0.67	0.31	0.53	0.48	0.25	0.21	0.07	0.15	0.28	0.408333	0.166667
gene-TFAP4	TFAP4	transcription factor AP-4	0.477	-1.06891	1.58728e-10	1.2413e-09	yes	down	1.09	1.56	1.3	0.84	1.12	0.28	0.34	0.45	0.73	1.03167	0.506667
gene-TIMP3	TIMP3	TIMP metallopeptidase inhibitor 3	2.031	1.02252	7.16127e-08	4.48504e-07	yes	up	0.16	0.17	0.13	0.15	0.09	0.17	0.24	0.39	0.26	0.145	0.296667
gene-TIMP4	TIMP4	TIMP metallopeptidase inhibitor 4	2.049	1.03523	1.169e-63	3.9905e-62	yes	up	1.73	0.48	1.13	2	0.88	0.33	1.57	1.52	3.61	1.09167	2.23333
gene-TKTL1	TKTL1	transketolase like 1	2.033	1.02374	0.000725232	0.0026424	yes	up	0.03	0.16	0.07	0.15	0.14	0.1	0.22	0.26	0.2	0.108333	0.226667
gene-TMEM144	TMEM144	transmembrane protein 144, transcript variant X3	2.18	1.12436	6.36181e-07	3.62766e-06	yes	up	0.44	0.13	0.17	0.25	0.02	0.4	0.25	0.58	0.8	0.235	0.543333
gene-TMEM170B	TMEM170B	transmembrane protein 170B, transcript variant X1	2.222	1.15159	1.36209e-50	3.80088e-49	yes	up	0.97	0.56	0.74	0.93	0.72	0.2	1.19	1.16	1.96	0.686667	1.43667
gene-TMEM231	TMEM231	transmembrane protein 231	0.392	-1.35003	9.90487e-06	4.87889e-05	yes	down	0.07	0.16	0.22	0.3	0.21	0.21	0.05	0.13	0.05	0.195	0.0766667
gene-TMEM237	TMEM237	transmembrane protein 237, transcript variant X1	0.162	-2.62833	0.00049479	0.00185824	yes	down	0.27	0.02	0.06	0.1	0.05	0.06	0	0	0.05	0.0933333	0.0166667
gene-TNFRSF13C	TNFRSF13C	TNF receptor superfamily member 13C	0.464	-1.1067	1.9636e-12	1.70807e-11	yes	down	4.13	3.75	3.3	1.72	1.74	2.32	0.98	0.62	2.33	2.82667	1.31
gene-TNFRSF17	TNFRSF17	TNF receptor superfamily member 17, transcript variant X1	0.434	-1.20564	2.40213e-12	2.07822e-11	yes	down	2.59	1.74	2.91	1	1.39	2.2	0.56	0.9	1.18	1.97167	0.88
gene-TNFRSF8	TNFRSF8	TNF receptor superfamily member 8, transcript variant X1	3.882	1.95663	5.10245e-13	4.57425e-12	yes	up	0.01	0.13	0.12	0.11	0.01	0.03	0.61	0.03	0.09	0.0683333	0.243333
gene-TNFSF18	TNFSF18	TNF superfamily member 18	10.674	3.41606	0.000195068	0.000787258	yes	up	0	0.04	0	0	0.04	0	0.07	0.17	0.21	0.0133333	0.15
gene-TPST2	TPST2	tyrosylprotein sulfotransferase 2, transcript variant X2	2.292	1.19645	5.63326e-58	1.77478e-56	yes	up	0.61	3.75	4.83	5.54	0.56	0.09	7.22	1.74	8.44	2.56333	5.8
gene-TRH	TRH	thyrotropin releasing hormone, transcript variant X1	2.11	1.07692	4.23854e-06	2.20064e-05	yes	up	0.2	0.18	0.76	0.3	0.18	0.1	0.07	1.48	0.43	0.286667	0.66
gene-TRIM47	TRIM47	tripartite motif containing 47	0.381	-1.39252	1.38156e-06	7.60184e-06	yes	down	0.57	0.12	0.29	0.57	0.22	0.09	0.1	0.17	0.07	0.31	0.113333
gene-TRIM6	TRIM6	tripartite motif containing 6	3.055	1.61101	6.70201e-20	8.42183e-19	yes	up	0.54	1.74	0.4	0.96	0.55	1.01	1.7	1.38	0.86	0.866667	1.31333
gene-TROAP	TROAP	trophinin associated protein, transcript variant X1	0.314	-1.67273	1.07422e-07	6.61927e-07	yes	down	0.34	0.3	0.41	0.46	0.04	0.12	0.09	0.09	0.23	0.278333	0.136667
gene-TROVE2	TROVE2	TROVE domain family member 2	2.165	1.11458	6.56826e-11	5.24625e-10	yes	up	0.41	0.29	0.17	0.53	1.08	0.23	0.98	0.52	1.42	0.451667	0.973333
gene-TTLL10	TTLL10	tubulin tyrosine ligase like 10	0.41	-1.28623	0.000215697	0.000864756	yes	down	0.25	0.3	0.29	0.38	0.08	0.07	0.05	0.18	0.06	0.228333	0.0966667
gene-UBXN11	UBXN11	UBX domain protein 11, transcript variant X1	0.231	-2.11376	5.08345e-05	0.000225504	yes	down	0.25	0.17	0.15	0.06	0.2	0.04	0.04	0	0.07	0.145	0.0366667
gene-VSIG4	VSIG4	V-set and immunoglobulin domain containing 4, transcript variant X1	5.166	2.36897	1.55847e-05	7.45318e-05	yes	up	0	0.02	0.02	0	0.07	0.06	0.09	0.16	0.1	0.0283333	0.116667
gene-WDPCP	WDPCP	WD repeat containing planar cell polarity effector, transcript variant X1	2.411	1.26979	0.000105398	0.000444125	yes	up	0.15	0.18	0.07	0.06	0.05	0.08	0.3	0.21	0.21	0.0983333	0.24
gene-WNT2B	WNT2B	Wnt family member 2B, transcript variant X1	2.162	1.11215	2.46799e-239	3.09909e-237	yes	up	2.43	1.62	2.12	2.49	3.07	1.2	4.48	3.56	4.52	2.155	4.18667
gene-YBX2	YBX2	Y-box binding protein 2	0.194	-2.3653	2.1807e-06	1.17059e-05	yes	down	0.26	0.13	0.38	0.26	0.23	0.05	0.02	0.11	0	0.218333	0.0433333
gene-ZBTB16	ZBTB16	zinc finger and BTB domain containing 16	2.379	1.25036	0.000225552	0.000901182	yes	up	0.1	0.03	0.03	0.1	0.14	0.07	0.13	0.3	0.12	0.0783333	0.183333

## Sheet: Table S4
Table S4: DEGs among the adult vs. old Yangtze finless porpoise.
Gene_id	Gene name	Gene description	FC(Old/Adult)	Log2FC(Old/Adult)	Pvalue	Padjust	Significant	Regulate	T21F12	T21M09	T21M12	TT	T21F18	T21F19	T21M17	Adult	Old
gene-AAK1	AAK1	AP2 associated kinase 1, transcript variant X1	2.025	1.01827	9.34756e-23	7.86844e-22	yes	up	0.68	0.2	0.22	0.46	0.64	0.77	1.08	0.39	0.83
gene-ABCA1	ABCA1	ATP binding cassette subfamily A member 1, transcript variant X2	2.329	1.21994	9.28688e-42	1.36419e-40	yes	up	0.88	0.49	0.03	0.55	0.64	1.54	1.46	0.4875	1.21333
gene-ABCC3	ABCC3	ATP binding cassette subfamily C member 3, transcript variant X1	0.487	-1.03882	1.85784e-11	8.9414e-11	yes	down	0.28	1.06	0.12	0.7	0.15	0.2	0.48	0.54	0.276667
gene-ABCC4	ABCC4	ATP binding cassette subfamily C member 4, transcript variant X1	2.175	1.12072	1.14637e-56	2.32413e-55	yes	up	1.06	2.18	0.36	0.85	3.76	1.49	1.88	1.1125	2.37667
gene-ABCC9	ABCC9	ATP binding cassette subfamily C member 9, transcript variant X1	2.341	1.22692	0.00054433	0.00140623	yes	up	0.03	0.03	0.02	0.04	0.08	0.05	0.09	0.03	0.0733333
gene-ACSM3	ACSM3	acyl-CoA synthetase medium chain family member 3	0.073	-3.76743	0.00016925	0.000465241	yes	down	0.05	0.05	0.08	0.19	0.02	0	0	0.0925	0.00666667
gene-ACVR1B	ACVR1B	activin A receptor type 1B, transcript variant X2	2.437	1.28522	1.69836e-88	5.72973e-87	yes	up	2.01	1.35	0.43	1.37	4.73	1.79	3.18	1.29	3.23333
gene-ACVR2A	ACVR2A	activin A receptor type 2A, transcript variant X1	2.024	1.01747	1.19848e-06	4.10866e-06	yes	up	0.19	0.09	0.03	0.23	0.29	0.3	0.27	0.135	0.286667
gene-ADAM19	ADAM19	ADAM metallopeptidase domain 19, transcript variant X2	2.126	1.08814	1.25991e-253	1.38687e-251	yes	up	5.6	7.75	1.5	4.16	13.75	7.6	8.91	4.7525	10.0867
gene-ADAMTS20	ADAMTS20	ADAM metallopeptidase with thrombospondin type 1 motif 20	5.41	2.43551	2.31935e-05	7.01688e-05	yes	up	0.01	0	0.01	0.02	0	0.12	0.04	0.01	0.0533333
gene-ADGRL2	ADGRL2	adhesion G protein-coupled receptor L2, transcript variant X1	2.639	1.4002	9.06668e-07	3.14404e-06	yes	up	0.17	0.02	0.04	0.01	0.07	0.34	0.12	0.06	0.176667
gene-AFMID	AFMID	arylformamidase, transcript variant X1	0.291	-1.7795	0.000867199	0.00217968	yes	down	0.16	0.55	0.17	0.14	0.02	0.08	0.08	0.255	0.06
gene-AGAP1	AGAP1	ArfGAP with GTPase domain, ankyrin repeat and PH domain 1, transcript variant X1	0.457	-1.1298	1.29233e-53	2.46577e-52	yes	down	3.51	5.85	0.44	7.49	0.85	2.7	2.81	4.3225	2.12
gene-AGBL3	AGBL3	ATP/GTP binding protein like 3	0.092	-3.43485	9.55118e-11	4.40421e-10	yes	down	1.23	0.11	0.18	0.46	0	0.05	0.04	0.495	0.03
gene-AGO3	AGO3	argonaute 3, RISC catalytic component	2.323	1.2157	4.7104e-06	1.52444e-05	yes	up	0.13	0.06	0	0.03	0.11	0.08	0.21	0.055	0.133333
gene-AGPAT3	AGPAT3	1-acylglycerol-3-phosphate O-acyltransferase 3, transcript variant X4	0.276	-1.8582	2.99969e-05	8.97398e-05	yes	down	0	0.03	0.33	0	0	0.09	0	0.09	0.03
gene-AHI1	AHI1	Abelson helper integration site 1, transcript variant X1	2.061	1.04352	6.92479e-08	2.61979e-07	yes	up	0.37	0.04	0.08	0.17	0.15	0.34	0.61	0.165	0.366667
gene-AKAP13	AKAP13	A-kinase anchoring protein 13	2.019	1.01339	8.66991e-119	4.0901e-117	yes	up	8.35	3.73	0.81	4.7	7.54	10.46	10	4.3975	9.33333
gene-ALCAM	ALCAM	activated leukocyte cell adhesion molecule, transcript variant X1	2.409	1.2685	2.86526e-08	1.12232e-07	yes	up	0.24	0.02	0.1	0.07	0.15	0.25	0.45	0.1075	0.283333
gene-ALDH1A1	ALDH1A1	aldehyde dehydrogenase 1 family member A1	2.005	1.00373	2.10917e-12	1.07474e-11	yes	up	2.26	0.54	0.62	1.99	2.19	3.75	2.75	1.3525	2.89667
gene-ALDH1A2	ALDH1A2	aldehyde dehydrogenase 1 family member A2, transcript variant X1	3.666	1.87423	8.08814e-27	7.80717e-26	yes	up	0.04	0.83	0	0.01	0.05	1.69	0.85	0.22	0.863333
gene-ALG2	ALG2	ALG2, alpha-1,3/1,6-mannosyltransferase	2.018	1.01325	3.14872e-12	1.58935e-11	yes	up	1.39	0.45	0.66	0.79	1.45	2.26	1.55	0.8225	1.75333
gene-AMN1	AMN1	antagonist of mitotic exit network 1 homolog, transcript variant X1	2.362	1.23995	1.61596e-92	5.7215e-91	yes	up	4.56	5.39	6.36	3.96	21.64	7.39	11.61	5.0675	13.5467
gene-AMOTL1	AMOTL1	angiomotin like 1, transcript variant X1	2.511	1.32815	6.86614e-07	2.40672e-06	yes	up	0.08	0.02	0.04	0.03	0.11	0.12	0.1	0.0425	0.11
gene-ANGPT1	ANGPT1	angiopoietin 1, transcript variant X1	2.147	1.10244	3.93107e-12	1.97093e-11	yes	up	0.86	0.24	0.13	0.31	0.91	0.7	0.77	0.385	0.793333
gene-ANGPTL2	ANGPTL2	angiopoietin like 2	2.364	1.24118	9.23018e-07	3.19622e-06	yes	up	0.1	0.25	0.04	0.13	0.3	0.25	0.42	0.13	0.323333
gene-ANTXR2	ANTXR2	anthrax toxin receptor 2, transcript variant X1	2.067	1.04762	4.91673e-112	2.18731e-110	yes	up	5.34	2.32	2.11	3.88	6.2	6.92	8.55	3.4125	7.22333
gene-AP3M2	AP3M2	adaptor related protein complex 3 mu 2 subunit, transcript variant X2	2.058	1.04105	2.09297e-187	1.57634e-185	yes	up	9.07	5.73	3.22	6.71	15.06	10.66	14.21	6.1825	13.31
gene-APAF1	APAF1	apoptotic peptidase activating factor 1, transcript variant X4	2	1.00032	5.46508e-18	3.78871e-17	yes	up	0.5	0.21	0.13	0.48	0.41	0.58	1.09	0.33	0.693333
gene-APBA1	APBA1	amyloid beta precursor protein binding family A member 1	13.108	3.71235	3.37986e-06	1.11101e-05	yes	up	0	0	0	0.03	0.06	0.11	0.11	0.0075	0.0933333
gene-APC	APC	APC, WNT signaling pathway regulator, transcript variant X1	2.073	1.05199	1.32797e-75	3.67805e-74	yes	up	1.5	0.62	0.44	0.85	1.58	1.71	2.3	0.8525	1.86333
gene-APC2	APC2	APC2, WNT signaling pathway regulator	2.359	1.23806	8.03132e-21	6.26312e-20	yes	up	3.52	0.46	0.46	1.66	2.98	2.21	3.69	1.525	2.96
gene-APLP2	APLP2	amyloid beta precursor like protein 2, transcript variant X3	2.104	1.07303	2.27257e-55	4.45486e-54	yes	up	2.74	0.81	2.19	1.78	4.97	2.7	4.71	1.88	4.12667
gene-APPL1	APPL1	adaptor protein, phosphotyrosine interacting with PH domain and leucine zipper 1, transcript variant X1	2.534	1.34151	3.47616e-15	2.06907e-14	yes	up	0.63	0.2	0.06	0.34	0.44	0.91	1.16	0.3075	0.836667
gene-AQP1	AQP1	aquaporin 1 (Colton blood group)	0.462	-1.11374	5.13706e-86	1.67071e-84	yes	down	6.64	8.23	0.83	12.87	2.11	5.64	2.89	7.1425	3.54667
gene-ARAP2	ARAP2	ArfGAP with RhoGAP domain, ankyrin repeat and PH domain 2, transcript variant X2	2.265	1.17962	6.61687e-14	3.68553e-13	yes	up	0.44	0.26	0.07	0.08	0.32	0.65	0.58	0.2125	0.516667
gene-ARHGAP31	ARHGAP31	Rho GTPase activating protein 31	2.126	1.08844	3.12039e-11	1.48801e-10	yes	up	0.24	0.06	0.04	0.13	0.22	0.24	0.35	0.1175	0.27
gene-ARMC12	ARMC12	armadillo repeat containing 12, transcript variant X8	2.514	1.33009	1.63477e-48	2.82702e-47	yes	up	1.65	1.09	0.34	0.43	3.74	1.44	1.62	0.8775	2.26667
gene-ARPP21	ARPP21	cAMP regulated phosphoprotein 21, transcript variant X1	3.495	1.80546	0.000282375	0.000755876	yes	up	0.39	0.1	0	0.14	0.09	0.35	1.51	0.1575	0.65
gene-ARVCF	ARVCF	ARVCF, delta catenin family member, transcript variant X1	2.13	1.09055	0.0003531	0.000933553	yes	up	0.07	0.14	0.07	0.1	0.24	0.07	0.32	0.095	0.21
gene-ASAP2	ASAP2	ArfGAP with SH3 domain, ankyrin repeat and PH domain 2	2.012	1.00867	2.58478e-07	9.36608e-07	yes	up	0.54	0.12	0.03	0.18	0.38	0.42	0.57	0.2175	0.456667
gene-ASPHD2	ASPHD2	aspartate beta-hydroxylase domain containing 2	4.022	2.00809	7.2437e-05	0.000208112	yes	up	0.03	0.03	0.06	0	0.14	0.09	0.14	0.03	0.123333
gene-ATP11B	ATP11B	ATPase phospholipid transporting 11B (putative), transcript variant X1	2.131	1.09161	2.35501e-216	2.08455e-214	yes	up	5.43	3.59	1.44	3.44	8.53	6.42	7.92	3.475	7.62333
gene-ATP13A3	ATP13A3	ATPase 13A3, transcript variant X1	2.044	1.03131	1.65743e-235	1.56381e-233	yes	up	5.99	3.58	3.12	4.23	9.95	4.75	12.29	4.23	8.99667
gene-ATP1B2	ATP1B2	ATPase Na+/K+ transporting subunit beta 2, transcript variant X2	2.497	1.32003	8.94459e-08	3.35583e-07	yes	up	0.37	0.13	0.12	0.05	0.26	0.59	0.46	0.1675	0.436667
gene-ATP2A1	ATP2A1	ATPase sarcoplasmic/endoplasmic reticulum Ca2+ transporting 1	2.354	1.23514	2.55567e-05	7.69523e-05	yes	up	0.18	0.13	0.01	0.07	0.23	0.25	0.23	0.0975	0.236667
gene-ATP8A1	ATP8A1	ATPase phospholipid transporting 8A1, transcript variant X2	2.341	1.22692	1.39355e-69	3.55573e-68	yes	up	1.5	0.8	0.28	0.85	1.39	2.03	2.9	0.8575	2.10667
gene-ATP8B4	ATP8B4	ATPase phospholipid transporting 8B4 (putative), transcript variant X4	2.05	1.03572	2.43333e-204	2.0383e-202	yes	up	8.52	2.94	1.25	5.31	8.95	6.58	12.9	4.505	9.47667
gene-AVIL	AVIL	advillin	2.819	1.49512	5.25149e-07	1.85897e-06	yes	up	0.15	0.04	0.03	0.07	0.23	0.24	0.17	0.0725	0.213333
gene-B4GALT6	B4GALT6	beta-1,4-galactosyltransferase 6	2.133	1.09262	2.0925e-05	6.35299e-05	yes	up	0.11	0.06	0.05	0.16	0.14	0.27	0.23	0.095	0.213333
gene-BACH2	BACH2	BTB domain and CNC homolog 2	2.164	1.11349	4.49768e-53	8.45938e-52	yes	up	1.46	0.63	0.34	0.59	1.83	1.72	1.52	0.755	1.69
gene-BASP1	BASP1	brain abundant membrane attached signal protein 1, transcript variant X3	2.248	1.16894	2.17517e-113	9.80368e-112	yes	up	12.42	4.88	5.36	7.39	15.62	19.03	18.34	7.5125	17.6633
gene-BCL2L11	BCL2L11	BCL2 like 11, transcript variant X1	2.456	1.29657	5.48817e-21	4.31317e-20	yes	up	0.96	0.46	0.17	0.29	0.91	1.69	1.06	0.47	1.22
gene-BEND3	BEND3	BEN domain containing 3	2.005	1.00356	6.41244e-06	2.04256e-05	yes	up	0.14	0.11	0.05	0.1	0.19	0.21	0.22	0.1	0.206667
gene-BEND4	BEND4	BEN domain containing 4, transcript variant X1	2.117	1.08187	7.57338e-11	3.51582e-10	yes	up	0.49	0.08	0.06	0.15	0.23	0.67	0.53	0.195	0.476667
gene-BFSP1	BFSP1	beaded filament structural protein 1	4.744	2.24603	0.000566032	0.00146054	yes	up	0.02	0.02	0.04	0.02	0.12	0.21	0.04	0.025	0.123333
gene-BICRAL	BICRAL	BRD4 interacting chromatin remodeling complex associated protein like, transcript variant X2	2.086	1.06082	2.96881e-71	7.67777e-70	yes	up	2.15	0.79	0.6	1.12	2.37	2.54	2.61	1.165	2.50667
gene-BMP1	BMP1	bone morphogenetic protein 1	0.217	-2.20353	0.00079328	0.00200651	yes	down	0.06	0.02	0.03	0.14	0	0.03	0.01	0.0625	0.0133333
gene-BRWD3	BRWD3	bromodomain and WD repeat domain containing 3, transcript variant X1	2.283	1.19087	5.19822e-20	3.92196e-19	yes	up	0.55	0.23	0.11	0.45	0.49	0.96	0.89	0.335	0.78
gene-BTBD7	BTBD7	BTB domain containing 7, transcript variant X1	2.176	1.12156	1.09617e-29	1.16988e-28	yes	up	0.61	0.42	0.23	0.44	0.77	1.09	0.96	0.425	0.94
gene-BTG2	BTG2	BTG anti-proliferation factor 2	2.239	1.16278	0	0	yes	up	24.21	14.65	12.34	12.95	44.42	26.5	39.72	16.0375	36.88
gene-C7	C7	complement C7	2.982	1.57637	1.43895e-12	7.4248e-12	yes	up	0.11	0.06	0.07	0.13	0.3	0.16	0.4	0.0925	0.286667
gene-CA1	CA1	carbonic anhydrase 1, transcript variant X1	0.453	-1.14113	5.97287e-183	4.36452e-181	yes	down	22.08	23.32	7.44	53.79	4.7	16.85	19.02	26.6575	13.5233
gene-CA6	CA6	carbonic anhydrase 6	24.967	4.64196	0.000643425	0.00165057	yes	up	0	0	0	0	0.13	0.21	0.16	0	0.166667
gene-CABYR	CABYR	calcium binding tyrosine phosphorylation regulated, transcript variant X1	2.413	1.27058	1.13455e-08	4.56478e-08	yes	up	0.16	0.06	0.06	0.12	0.33	0.09	0.32	0.1	0.246667
gene-CACUL1	CACUL1	CDK2 associated cullin domain 1, transcript variant X1	2.024	1.01747	9.77212e-14	5.3767e-13	yes	up	1.44	0.29	0.12	0.54	0.79	1.51	1.54	0.5975	1.28
gene-CALB2	CALB2	calbindin 2	0.137	-2.86979	1.03273e-22	8.6592e-22	yes	down	0.33	2	0.06	2.28	0.11	0.34	0.07	1.1675	0.173333
gene-CAMK2B	CAMK2B	calcium/calmodulin dependent protein kinase II beta	0.26	-1.943	7.77712e-06	2.46082e-05	yes	down	0.34	0	0.08	0.02	0	0.03	0.07	0.11	0.0333333
gene-CAPN2	CAPN2	calpain 2, transcript variant X1	3.186	1.67178	3.44504e-267	3.97035e-265	yes	up	11.07	1.69	1.91	3.13	14.87	4.02	23.52	4.45	14.1367
gene-CAPN3	CAPN3	calpain 3, transcript variant X4	2.263	1.17836	1.83927e-44	2.85054e-43	yes	up	1	1.46	0.86	1.33	3.25	1.39	3.01	1.1625	2.55
gene-CARD6	CARD6	caspase recruitment domain family member 6	3.884	1.95746	0.000125918	0.000351301	yes	up	0.04	0	0.02	0.04	0.07	0.12	0.14	0.025	0.11
gene-CARMIL1	CARMIL1	capping protein regulator and myosin 1 linker 1, transcript variant X1	2.019	1.01383	9.32261e-08	3.49232e-07	yes	up	13.65	6.97	5.31	7.04	16.78	25.09	38.79	8.2425	26.8867
gene-CASP7	CASP7	caspase 7, transcript variant X2	2.115	1.08096	8.35194e-25	7.58833e-24	yes	up	2.71	0.59	1.67	1.46	3.14	2.96	2.95	1.6075	3.01667
gene-CCBE1	CCBE1	collagen and calcium binding EGF domains 1, transcript variant X1	2.221	1.15104	2.0299e-152	1.22738e-150	yes	up	2.77	1.11	1.24	1.91	2.48	3.85	5.94	1.7575	4.09
gene-CCDC146	CCDC146	coiled-coil domain containing 146	5.003	2.32276	7.32652e-10	3.20456e-09	yes	up	0.03	0	0.08	0.03	0.09	0.02	0.47	0.035	0.193333
gene-CCDC40	CCDC40	coiled-coil domain containing 40	2.519	1.33309	6.90259e-09	2.82621e-08	yes	up	0.26	0.25	0.03	0.1	0.09	1.03	0.17	0.16	0.43
gene-CCDC84	CCDC84	coiled-coil domain containing 84, transcript variant X1	2.114	1.07967	1.16436e-09	5.03765e-09	yes	up	1.62	0.71	0.87	0.71	1.86	2.23	2.6	0.9775	2.23
gene-CCNJL	CCNJL	cyclin J like	2.113	1.07926	5.28893e-47	8.852e-46	yes	up	2.43	1.77	1.83	1.35	6.26	2.14	3.24	1.845	3.88
gene-CD101	CD101	CD101 molecule, transcript variant X1	2.438	1.28576	4.74668e-51	8.60718e-50	yes	up	0.31	1.01	0	1.43	0.76	2.92	1.99	0.6875	1.89
gene-CD109	CD109	CD109 molecule, transcript variant X1	3.091	1.62816	1.5873e-15	9.65198e-15	yes	up	0.14	0.05	0.04	0.11	0.17	0.31	0.4	0.085	0.293333
gene-CD274	CD274	CD274 molecule, transcript variant X1	2.662	1.4125	6.27585e-13	3.30884e-12	yes	up	0.86	0.26	0.08	0.98	2.46	0.54	1.43	0.545	1.47667
gene-CDC42EP3	CDC42EP3	CDC42 effector protein 3	2.266	1.18016	0	0	yes	up	12.78	12.5	4.97	8.78	28.5	19.21	32.12	9.7575	26.61
gene-CDH1	CDH1	cadherin 1, transcript variant X1	2.102	1.07155	6.94077e-16	4.31993e-15	yes	up	0.43	0.21	0.1	0.26	0.76	0.35	0.48	0.25	0.53
gene-CDKL5	CDKL5	cyclin dependent kinase like 5	2.176	1.12149	0.000178325	0.00048909	yes	up	0.21	0.04	0.05	0.17	0.17	0.29	0.39	0.1175	0.283333
gene-CEBPB	CEBPB	CCAAT enhancer binding protein beta, transcript variant X1	3.092	1.62851	0	0	yes	up	9.24	18.01	18.58	3.73	57.66	23.31	35.12	12.39	38.6967
gene-CELSR2	CELSR2	cadherin EGF LAG seven-pass G-type receptor 2, transcript variant X1	2.058	1.04132	0.000417674	0.00109351	yes	up	0.07	0.03	0.03	0.01	0.08	0.09	0.03	0.035	0.0666667
gene-CENPM	CENPM	centromere protein M, transcript variant X1	2.01	1.00688	0.000356612	0.000942115	yes	up	0.54	0.1	0.07	0.03	0.44	0.07	0.6	0.185	0.37
gene-CENPU	CENPU	centromere protein U, transcript variant X3	2.409	1.2685	2.86526e-08	1.12232e-07	yes	up	0.42	0.04	0.13	0.4	0.26	0.69	1.01	0.2475	0.653333
gene-CEP170B	CEP170B	centrosomal protein 170B	2.346	1.23024	6.92168e-08	2.6192e-07	yes	up	0.21	0.06	0.02	0.07	0.14	0.29	0.23	0.09	0.22
gene-CFAP53	CFAP53	cilia and flagella associated protein 53, transcript variant X1	3.315	1.7291	1.14401e-05	3.56467e-05	yes	up	0	0.22	0	0.09	0.28	0.05	0.47	0.0775	0.266667
gene-CFAP54	CFAP54	cilia and flagella associated protein 54	2.068	1.04836	1.69851e-06	5.74714e-06	yes	up	0.16	0.04	0.03	0.03	0.09	0.18	0.15	0.065	0.14
gene-CHML	CHML	CHM like, Rab escort protein 2	2.313	1.21006	4.26776e-13	2.26751e-12	yes	up	0.52	0.18	0.03	0.3	0.42	0.59	0.87	0.2575	0.626667
gene-CHRM3	CHRM3	cholinergic receptor muscarinic 3, transcript variant X2	2.421	1.27541	2.88696e-25	2.6596e-24	yes	up	0.7	0.66	0.42	0.37	1.65	1.36	0.95	0.5375	1.32
gene-CILP2	CILP2	cartilage intermediate layer protein 2	2.891	1.53154	5.14885e-05	0.000150214	yes	up	0.02	0.06	0.06	0.05	0.19	0.06	0.16	0.0475	0.136667
gene-CIT	CIT	citron rho-interacting serine/threonine kinase, transcript variant X1	2.468	1.3036	3.35511e-17	2.24528e-16	yes	up	0.31	0.08	0.03	0.12	0.13	0.71	0.29	0.135	0.376667
gene-CLNK	CLNK	cytokine dependent hematopoietic cell linker, transcript variant X1	2.465	1.30158	1.72321e-16	1.10745e-15	yes	up	0.47	0.22	0.08	0.22	0.33	1.04	0.58	0.2475	0.65
gene-CLVS2	CLVS2	clavesin 2, transcript variant X3	3.153	1.6565	2.07556e-74	5.63949e-73	yes	up	0.41	0.44	0.43	0.44	2.49	0.75	0.9	0.43	1.38
gene-CLYBL	CLYBL	citrate lyase beta like, transcript variant X3	0.323	-1.63106	1.3304e-05	4.1178e-05	yes	down	0.91	0.12	0.3	0.28	0.05	0.2	0.13	0.4025	0.126667
gene-CMKLR1	CMKLR1	chemerin chemokine-like receptor 1, transcript variant X4	2.363	1.2406	2.56495e-17	1.72524e-16	yes	up	0.4	0.47	0.36	0.42	1.08	0.4	1.28	0.4125	0.92
gene-CMTM4	CMTM4	CKLF like MARVEL transmembrane domain containing 4	2.247	1.16803	0.000269329	0.000722981	yes	up	0.07	0.06	0	0.09	0.11	0.14	0.15	0.055	0.133333
gene-CMYA5	CMYA5	cardiomyopathy associated 5	2.118	1.08299	0.000481286	0.00125222	yes	up	0.03	0.04	0.01	0.02	0.03	0.05	0.1	0.025	0.06
gene-CNBD1	CNBD1	cyclic nucleotide binding domain containing 1	3.23	1.69159	2.45286e-05	7.39736e-05	yes	up	14.43	3.13	1.42	6.93	11.83	34.06	28.65	6.4775	24.8467
gene-CNGA4	CNGA4	cyclic nucleotide gated channel alpha 4	2.809	1.48996	1.00002e-46	1.65757e-45	yes	up	0.66	1.09	0.54	0.88	3.19	1.92	1.46	0.7925	2.19
gene-CNTN4	CNTN4	contactin 4	6.242	2.64196	0.000767849	0.00194706	yes	up	0.01	0.02	0	0	0.05	0.09	0.02	0.0075	0.0533333
gene-CNTNAP2	CNTNAP2	contactin associated protein like 2	0.405	-1.3032	2.72366e-05	8.17671e-05	yes	down	7.75	1.68	0	0.12	0	3.12	0	2.3875	1.04
gene-COL25A1	COL25A1	collagen type XXV alpha 1 chain	2.292	1.19688	1.38164e-18	9.81614e-18	yes	up	0.66	0.23	0.28	0.47	0.44	1.51	0.94	0.41	0.963333
gene-COLGALT2	COLGALT2	collagen beta(1-O)galactosyltransferase 2	2.61	1.38416	2.59145e-06	8.63583e-06	yes	up	0.03	0.22	0.02	0.03	0.07	0.32	0.22	0.075	0.203333
gene-COQ9	COQ9	coenzyme Q9	3.266	1.70767	2.76884e-06	9.19306e-06	yes	up	0.42	0	0.07	0	0.27	0.23	0.76	0.1225	0.42
gene-COX2	COX2	cytochrome c oxidase subunit II	2.334	1.22274	0.000748611	0.00190137	yes	up	0.6	0.34	0.76	0.15	1.14	0.77	1.55	0.4625	1.15333
gene-CPD	CPD	carboxypeptidase D	2.387	1.25516	0	0	yes	up	13.46	11.78	4.62	8.85	23.43	21.66	26.81	9.6775	23.9667
gene-CPT1A	CPT1A	carnitine palmitoyltransferase 1A, transcript variant X1	2.184	1.12695	3.78389e-170	2.55815e-168	yes	up	7.12	2.6	1.99	4.02	7.68	9.79	9.59	3.9325	9.02
gene-CRISPLD2	CRISPLD2	cysteine rich secretory protein LCCL domain containing 2	2.848	1.50991	0	0	yes	up	4	10.6	3.5	4.58	25.37	8.13	15	5.67	16.1667
gene-CRTAM	CRTAM	cytotoxic and regulatory T cell molecule, transcript variant X1	2.724	1.44556	3.47327e-14	1.96647e-13	yes	up	0.93	0.1	0.3	0.19	0.77	1.45	1.08	0.38	1.1
gene-CRTC3	CRTC3	CREB regulated transcription coactivator 3, transcript variant X1	2.023	1.01616	0	0	yes	up	20.08	12.47	4.46	16.7	30.52	19.59	33.48	13.4275	27.8633
gene-CRYGN	CRYGN	crystallin gamma N, transcript variant X1	0.42	-1.2512	8.69314e-27	8.38173e-26	yes	down	2.38	8.7	1.03	8.76	1.4	3.55	2.09	5.2175	2.34667
gene-CSPG5	CSPG5	chondroitin sulfate proteoglycan 5	5.243	2.39042	0.00016858	0.000463547	yes	up	0.03	0	0.02	0.03	0.16	0.05	0.12	0.02	0.11
gene-CSRNP2	CSRNP2	cysteine and serine rich nuclear protein 2, transcript variant X2	2.084	1.05912	1.65463e-22	1.37462e-21	yes	up	1.14	0.42	0.26	0.5	1.15	1.46	1.42	0.58	1.34333
gene-CTSK	CTSK	cathepsin K, transcript variant X1	9.14	3.19227	7.79704e-09	3.18031e-08	yes	up	0	0.01	0	0.06	0.14	0	0.33	0.0175	0.156667
gene-CUNH19orf67	CUNH19orf67	chromosome unknown C19orf67 homolog, transcript variant X1	5.493	2.45754	9.12186e-05	0.000259081	yes	up	0.04	0	0.05	0.02	0.19	0.04	0.15	0.0275	0.126667
gene-CUNH19orf71	CUNH19orf71	chromosome unknown C19orf71 homolog, transcript variant X1	2.538	1.34368	3.02962e-08	1.18372e-07	yes	up	0.6	0.12	0.1	0.44	0.7	0.36	1.12	0.315	0.726667
gene-CUNH1orf115	CUNH1orf115	chromosome unknown C1orf115 homolog	0.089	-3.48732	0.000911837	0.00228685	yes	down	0.13	0.01	0.03	0.03	0.01	0	0	0.05	0.00333333
gene-CUNH4orf47	CUNH4orf47	chromosome unknown C4orf47 homolog, transcript variant X1	2.626	1.39279	8.96261e-06	2.82448e-05	yes	up	0.55	0.07	0.27	0.07	0.74	0.38	0.76	0.24	0.626667
gene-CUNH5orf58	CUNH5orf58	chromosome unknown C5orf58 homolog	2.239	1.16265	8.7704e-19	6.27784e-18	yes	up	7.03	0.55	2.01	0.85	2.42	2.32	5.32	2.61	3.35333
gene-CXCL8	CXCL8	C-X-C motif chemokine ligand 8	2.493	1.3178	0	0	yes	up	27.67	26.01	43.45	8.21	70.57	42.49	95.04	26.335	69.3667
gene-CXCR4	CXCR4	C-X-C motif chemokine receptor 4	2.323	1.21622	1.008e-248	1.06848e-246	yes	up	29.23	8.73	12.25	7.4	34.79	41.06	28.1	14.4025	34.65
gene-DAB2IP	DAB2IP	DAB2 interacting protein, transcript variant X1	2.171	1.11813	4.94673e-25	4.528e-24	yes	up	0.73	0.26	0.16	0.46	0.77	1.04	1	0.4025	0.936667
gene-DDIT4	DDIT4	DNA damage inducible transcript 4	2.1	1.0704	1.26011e-28	1.2934e-27	yes	up	6.09	2.27	1.07	1.6	4	6.68	7.89	2.7575	6.19
gene-DENND5A	DENND5A	DENN domain containing 5A	2.025	1.018	7.18926e-177	5.08041e-175	yes	up	12.22	5.67	4.49	7.93	19.43	12.06	16.98	7.5775	16.1567
gene-DERL3	DERL3	derlin 3, transcript variant X1	2.862	1.51713	9.86157e-05	0.00027857	yes	up	0.05	0.14	0.08	0.03	0.14	0.06	0.45	0.075	0.216667
gene-DGKG	DGKG	diacylglycerol kinase gamma, transcript variant X16	2.274	1.18545	3.75467e-83	1.16381e-81	yes	up	1.59	3.14	0.79	0.9	5.13	2.6	2.7	1.605	3.47667
gene-DIAPH2	DIAPH2	diaphanous related formin 2, transcript variant X1	2.204	1.14005	6.07556e-09	2.49951e-08	yes	up	0.43	0.07	0.04	0.25	0.29	0.49	0.61	0.1975	0.463333
gene-DIP2B	DIP2B	disco interacting protein 2 homolog B, transcript variant X1	2.006	1.00405	9.25706e-51	1.65931e-49	yes	up	1.38	0.57	0.3	0.84	1.37	1.63	1.87	0.7725	1.62333
gene-DISP1	DISP1	dispatched RND transporter family member 1, transcript variant X1	3.329	1.73507	0.000159303	0.000439377	yes	up	0.05	0.02	0.01	0.02	0.06	0.12	0.08	0.025	0.0866667
gene-DKK3	DKK3	dickkopf WNT signaling pathway inhibitor 3	2.038	1.02719	9.09901e-161	5.74442e-159	yes	up	13.83	6.57	5.03	9.07	14.27	20.74	14.13	8.625	16.38
gene-DMPK	DMPK	DM1 protein kinase, transcript variant X1	13.732	3.77946	0.000714552	0.00182079	yes	up	0.01	0	0	0	0.08	0.01	0.05	0.0025	0.0466667
gene-DMRT1	DMRT1	doublesex and mab-3 related transcription factor 1	0.288	-1.7941	0	0	yes	down	55.42	0.12	0	54.65	22.38	0	0.06	27.5475	7.48
gene-DMXL2	DMXL2	Dmx like 2	2.048	1.03428	3.32958e-20	2.52878e-19	yes	up	0.52	0.17	0.26	0.61	0.62	0.69	1.32	0.39	0.876667
gene-DNALI1	DNALI1	dynein axonemal light intermediate chain 1	2.232	1.15828	0.00015515	0.000428748	yes	up	0.32	0.03	0.04	0.12	0.11	0.55	0.26	0.1275	0.306667
gene-DOHH	DOHH	deoxyhypusine hydroxylase	0.477	-1.0671	2.02026e-40	2.86709e-39	yes	down	7.94	9.31	3.09	12.88	1.81	7.32	3.81	8.305	4.31333
gene-DONSON	DONSON	downstream neighbor of SON	9.846	3.29957	3.02167e-07	1.08871e-06	yes	up	0	0	0	0.04	0	0.31	0	0.01	0.103333
gene-DPYSL2	DPYSL2	dihydropyrimidinase like 2, transcript variant X5	2.051	1.03609	5.3492e-185	3.95933e-183	yes	up	7.99	6.88	3.38	4.46	13.78	8.98	12.86	5.6775	11.8733
gene-DTX1	DTX1	deltex E3 ubiquitin ligase 1	2.289	1.1945	0.000814854	0.00205805	yes	up	0.12	0.03	0.01	0.05	0.1	0.14	0.12	0.0525	0.12
gene-DUSP1	DUSP1	dual specificity phosphatase 1	2.938	1.55475	0	0	yes	up	17.79	17.01	10.13	11.21	63.36	25.19	35.81	14.035	41.4533
gene-EDAR	EDAR	ectodysplasin A receptor, transcript variant X1	2.087	1.06172	3.55341e-06	1.16382e-05	yes	up	0.2	0.1	0.01	0.13	0.19	0.28	0.25	0.11	0.24
gene-EDARADD	EDARADD	EDAR associated death domain, transcript variant X1	2.259	1.17556	3.14011e-27	3.08302e-26	yes	up	1.93	0.53	0.85	1.78	2.22	3.5	3.15	1.2725	2.95667
gene-EDEM3	EDEM3	ER degradation enhancing alpha-mannosidase like protein 3	2.781	1.4756	5.23544e-19	3.7822e-18	yes	up	0.89	0.22	0.03	0.4	0.88	1.1	1.37	0.385	1.11667
gene-EFCAB9	EFCAB9	EF-hand calcium binding domain 9	3.291	1.71858	0.000355938	0.000940767	yes	up	0.18	0.03	0	0.07	0.22	0.28	0.21	0.07	0.236667
gene-EFHC2	EFHC2	EF-hand domain containing 2	3.029	1.59889	1.29917e-12	6.72575e-12	yes	up	0.23	0.54	0.08	0.12	1.56	0.16	0.37	0.2425	0.696667
gene-EMB	EMB	embigin	2.693	1.42929	0	0	yes	up	7.83	11.36	8.75	6.9	33.07	12.3	24.82	8.71	23.3967
gene-ENPEP	ENPEP	glutamyl aminopeptidase	2.282	1.19058	3.3001e-15	1.96769e-14	yes	up	0.41	0.81	0.58	0.07	1.46	1.41	0.35	0.4675	1.07333
gene-ENTPD1	ENTPD1	ectonucleoside triphosphate diphosphohydrolase 1, transcript variant X2	2.074	1.0524	9.21462e-249	9.82816e-247	yes	up	9.59	5.15	3.06	7.29	14.12	10.15	15.26	6.2725	13.1767
gene-EPB41L3	EPB41L3	erythrocyte membrane protein band 4.1 like 3, transcript variant X5	2.735	1.45128	6.95683e-05	0.00020034	yes	up	0.08	0.06	0.05	0.04	0.17	0.16	0.16	0.0575	0.163333
gene-ESYT3	ESYT3	extended synaptotagmin 3	4.665	2.22185	3.59058e-11	1.70513e-10	yes	up	0.04	0	0.01	0.12	0.09	0.32	0.23	0.0425	0.213333
gene-EXD2	EXD2	exonuclease 3'-5' domain containing 2, transcript variant X1	2.019	1.01395	1.66714e-13	9.05381e-13	yes	up	0.89	0.67	0.54	0.51	1.46	1.31	1.41	0.6525	1.39333
gene-F2RL2	F2RL2	coagulation factor II thrombin receptor like 2	3.21	1.6826	2.97267e-08	1.16227e-07	yes	up	0.17	0.09	0.04	0.09	0.23	0.23	0.54	0.0975	0.333333
gene-FAM107B	FAM107B	family with sequence similarity 107 member B	2.231	1.15756	4.88847e-238	4.68966e-236	yes	up	20.02	13.67	9.17	9.47	36.47	21.25	32.09	13.0825	29.9367
gene-FAM114A1	FAM114A1	family with sequence similarity 114 member A1, transcript variant X1	2.069	1.04911	1.11518e-74	3.03966e-73	yes	up	1.53	1.37	0.98	1.54	3.75	1.65	3.81	1.355	3.07
gene-FAM135A	FAM135A	family with sequence similarity 135 member A, transcript variant X1	2.086	1.06107	1.89916e-23	1.6446e-22	yes	up	0.69	0.41	0.42	0.66	0.99	1.25	1.41	0.545	1.21667
gene-FAM199X	FAM199X	family with sequence similarity 199, X-linked, transcript variant X1	2.353	1.2343	2.94219e-07	1.06119e-06	yes	up	0.33	0.12	0.11	0.17	0.24	0.53	0.6	0.1825	0.456667
gene-FAM200A	FAM200A	family with sequence similarity 200 member A	2.152	1.10591	0.000793382	0.00200647	yes	up	0.22	0.08	0.05	0.02	0.18	0.24	0.18	0.0925	0.2
gene-FAM78B	FAM78B	family with sequence similarity 78 member B	2.316	1.21151	7.7361e-09	3.15694e-08	yes	up	1.06	0.02	1.4	0.08	0.49	1	0.54	0.64	0.676667
gene-FASLG	FASLG	Fas ligand	2.554	1.35295	1.41928e-10	6.47671e-10	yes	up	0.67	0.35	0.13	0.32	0.68	1.7	0.59	0.3675	0.99
gene-FBXL20	FBXL20	F-box and leucine rich repeat protein 20, transcript variant X1	2.011	1.00809	5.36696e-25	4.91004e-24	yes	up	1.28	0.54	0.17	0.87	0.98	1.64	1.98	0.715	1.53333
gene-FER	FER	FER tyrosine kinase, transcript variant X1	2.419	1.27423	6.16939e-17	4.06371e-16	yes	up	0.64	0.16	0.12	0.36	0.55	1.03	0.88	0.32	0.82
gene-FER1L6	FER1L6	fer-1 like family member 6	2.04	1.0288	3.48486e-08	1.3545e-07	yes	up	0.28	0.1	0.04	0.12	0.28	0.32	0.25	0.135	0.283333
gene-FKBP5	FKBP5	FK506 binding protein 5, transcript variant X6	4.455	2.15538	0	0	yes	up	4.3	24.15	3.3	1.54	66.41	12.42	24.07	8.3225	34.3
gene-FNBP1L	FNBP1L	formin binding protein 1 like	3.745	1.905	0.000489781	0.00127239	yes	up	0.05	0.01	0.01	0.01	0.08	0.02	0.12	0.02	0.0733333
gene-FNDC1	FNDC1	fibronectin type III domain containing 1	2.497	1.32003	1.96371e-10	8.88561e-10	yes	up	0.2	0.06	0.03	0.12	0.23	0.21	0.36	0.1025	0.266667
gene-FNDC3B	FNDC3B	fibronectin type III domain containing 3B, transcript variant X1	2.285	1.19222	1.06954e-77	3.07639e-76	yes	up	1.41	0.9	0.88	0.95	2.66	1.35	3.35	1.035	2.45333
gene-FOXP3	FOXP3	forkhead box P3	2.72	1.44342	5.06646e-06	1.6326e-05	yes	up	0.42	0.07	0.06	0.08	0.16	0.49	0.75	0.1575	0.466667
gene-FOXRED2	FOXRED2	FAD dependent oxidoreductase domain containing 2, transcript variant X2	2.413	1.27075	6.93844e-84	2.17025e-82	yes	up	2	1.99	1.39	1.89	3.73	2.01	5.09	1.8175	3.61
gene-FRS2	FRS2	fibroblast growth factor receptor substrate 2, transcript variant X3	2.064	1.04569	6.99358e-17	4.58899e-16	yes	up	0.52	0.19	0.16	0.36	0.49	0.67	0.87	0.3075	0.676667
gene-FXYD3	FXYD3	FXYD domain containing ion transport regulator 3	0.477	-1.06832	0	0	yes	down	728.13	1246.55	292.82	661.99	190.31	607.53	328.04	732.372	375.293
gene-FZD3	FZD3	frizzled class receptor 3	4.28	2.09764	1.51525e-07	5.60291e-07	yes	up	0.12	0.03	0.18	0	0.42	0.32	0.38	0.0825	0.373333
gene-GALNT4	GALNT4	polypeptide N-acetylgalactosaminyltransferase 4	2.95	1.56089	3.30914e-76	9.26992e-75	yes	up	1.37	0.39	0.57	0.48	1.66	2.66	2.21	0.7025	2.17667
gene-GARS	GARS	glycyl-tRNA synthetase, transcript variant X1	2.065	1.04602	4.1256e-121	1.96791e-119	yes	up	9.24	11.5	3.34	2.51	17.35	7.58	16.33	6.6475	13.7533
gene-GCNT3	GCNT3	glucosaminyl (N-acetyl) transferase 3, mucin type	2.324	1.21645	7.1674e-48	1.22344e-46	yes	up	2.67	1.1	2.09	2.59	4.79	6.91	3.91	2.1125	5.20333
gene-GFAP	GFAP	glial fibrillary acidic protein, transcript variant X1	0.472	-1.08344	1.2142e-146	7.11613e-145	yes	down	14.08	16.05	5.58	23.39	4.06	11.29	7.17	14.775	7.50667
gene-GFOD1	GFOD1	glucose-fructose oxidoreductase domain containing 1	2.887	1.52949	1.09662e-16	7.1061e-16	yes	up	0.83	1	0	0.52	1.73	2.27	1.21	0.5875	1.73667
gene-GFPT1	GFPT1	glutamine--fructose-6-phosphate transaminase 1	4.855	2.27939	2.34613e-06	7.85184e-06	yes	up	0.08	0.02	0	0.07	0.11	0.25	0.29	0.0425	0.216667
gene-GFRA3	GFRA3	GDNF family receptor alpha 3, transcript variant X1	0.493	-1.01917	8.54868e-09	3.47533e-08	yes	down	1.21	1.1	0.31	1.91	0.36	1.03	0.4	1.1325	0.596667
gene-GJA5	GJA5	gap junction protein alpha 5	5.93	2.56796	0.000193273	0.000527645	yes	up	0.04	0	0.01	0	0.05	0.07	0.1	0.0125	0.0733333
gene-GLDC	GLDC	glycine decarboxylase	2.843	1.50766	0.000111855	0.000313955	yes	up	0.09	0.03	0.02	0.04	0.13	0.18	0.09	0.045	0.133333
gene-GLUL	GLUL	glutamate-ammonia ligase, transcript variant X1	2.653	1.4074	0	0	yes	up	80.2	103.83	56.56	37.56	221.12	135.34	185.2	69.5375	180.553
gene-GNAI1	GNAI1	G protein subunit alpha i1, transcript variant X1	3.185	1.67111	3.6441e-13	1.94579e-12	yes	up	0.3	0.05	0.05	0.21	0.33	0.1	1.13	0.1525	0.52
gene-GNG4	GNG4	G protein subunit gamma 4	2.437	1.28527	0.000619683	0.0015918	yes	up	0.1	0.03	0.04	0.04	0.13	0.13	0.12	0.0525	0.126667
gene-GNRH1	GNRH1	gonadotropin releasing hormone 1	2.45	1.29307	9.23051e-05	0.000261907	yes	up	0.1	0.11	0.02	0.09	0.19	0.14	0.3	0.08	0.21
gene-GNS	GNS	glucosamine (N-acetyl)-6-sulfatase	2.141	1.09823	0	0	yes	up	9.83	4.21	1.58	7.07	12.65	9.07	18.03	5.6725	13.25
gene-GP1BA	GP1BA	glycoprotein Ib platelet alpha subunit	2.383	1.25292	0.000683456	0.00174518	yes	up	0.25	0.09	0.08	0.06	0.26	0.31	0.32	0.12	0.296667
gene-GPR141	GPR141	G protein-coupled receptor 141	3.101	1.63292	4.04166e-30	4.3843e-29	yes	up	0.45	0.64	0.23	0.3	2.26	0.57	0.86	0.405	1.23
gene-GPR15	GPR15	G protein-coupled receptor 15	2.688	1.42642	1.28974e-32	1.49241e-31	yes	up	1.05	0.17	0.43	0.81	1.17	1.04	3.13	0.615	1.78
gene-GPR161	GPR161	G protein-coupled receptor 161, transcript variant X1	2.449	1.29202	0.000126547	0.000352771	yes	up	0.17	0	0.03	0.1	0.12	0.26	0.21	0.075	0.196667
gene-GPR55	GPR55	G protein-coupled receptor 55, transcript variant X1	2.217	1.14835	1.04801e-20	8.12848e-20	yes	up	0.59	0.29	0.16	0.47	0.79	1.14	0.68	0.3775	0.87
gene-GPR87	GPR87	G protein-coupled receptor 87, transcript variant X4	2.485	1.31352	6.38043e-16	3.98128e-15	yes	up	1.21	0.57	0.65	0.25	1.34	1.52	1.97	0.67	1.61
gene-GRIA4	GRIA4	glutamate ionotropic receptor AMPA type subunit 4, transcript variant X2	2.285	1.19238	0	0	yes	up	743.67	426.86	449.42	341.04	1601.77	771.61	1045.88	490.248	1139.75
gene-GRK5	GRK5	G protein-coupled receptor kinase 5, transcript variant X1	2.585	1.37002	6.02746e-24	5.31879e-23	yes	up	1.02	0.59	0.26	0.63	2.35	1.05	1.49	0.625	1.63
gene-GRM4	GRM4	glutamate metabotropic receptor 4, transcript variant X1	0.066	-3.92789	5.53673e-05	0.000160874	yes	down	0.04	0.07	0.06	0.05	0	0	0.01	0.055	0.00333333
gene-GZMA	GZMA	granzyme A	2.554	1.35285	1.40541e-31	1.59089e-30	yes	up	2.43	1.19	1.19	0.69	2.68	5.58	2.83	1.375	3.69667
gene-GZMK	GZMK	granzyme K, transcript variant X1	2.003	1.00193	1.69556e-36	2.1761e-35	yes	up	9.04	1.78	2.71	2.16	3.64	12.57	8.73	3.9225	8.31333
gene-HACD2	HACD2	3-hydroxyacyl-CoA dehydratase 2, transcript variant X3	2.036	1.02578	6.7458e-27	6.53718e-26	yes	up	1.95	0.74	0.3	0.67	1.51	2.03	2.28	0.915	1.94
gene-HAVCR2	HAVCR2	hepatitis A virus cellular receptor 2, transcript variant X1	2.376	1.24848	5.96957e-05	0.000172895	yes	up	0.39	0.19	0.11	0.21	0.49	0.58	0.56	0.225	0.543333
gene-HEATR5A	HEATR5A	HEAT repeat containing 5A, transcript variant X1	2.039	1.02751	2.39854e-20	1.82894e-19	yes	up	0.55	0.21	0.11	0.39	0.49	0.61	0.94	0.315	0.68
gene-HECW2	HECW2	HECT, C2 and WW domain containing E3 ubiquitin protein ligase 2, transcript variant X1	2.312	1.2092	6.74047e-32	7.70108e-31	yes	up	1.21	0.9	1.5	0.6	2.4	2.2	2.48	1.0525	2.36
gene-HEG1	HEG1	heart development protein with EGF like domains 1	2.034	1.02445	5.25687e-14	2.94618e-13	yes	up	0.37	0.14	0.06	0.2	0.22	0.61	0.41	0.1925	0.413333
gene-HELB	HELB	DNA helicase B, transcript variant X1	2.093	1.06537	8.87748e-07	3.08092e-06	yes	up	0.2	0.07	0.08	0.18	0.19	0.23	0.46	0.1325	0.293333
gene-HERPUD2	HERPUD2	HERPUD family member 2, transcript variant X1	2.372	1.24628	2.0705e-171	1.40532e-169	yes	up	9.83	6.4	6.34	5.59	17.34	16.54	17.51	7.04	17.13
gene-HIPK2	HIPK2	homeodomain interacting protein kinase 2	2.746	1.45754	2.43013e-07	8.8262e-07	yes	up	0.17	0.13	0.02	0.12	0.22	0.31	0.44	0.11	0.323333
gene-HIPK3	HIPK3	homeodomain interacting protein kinase 3, transcript variant X2	2.052	1.03668	7.93479e-229	7.3256e-227	yes	up	5.62	4.09	2.58	3.71	10.65	6.13	8.34	4	8.37333
gene-HKR1	HKR1	HKR1, GLI-Kruppel zinc finger family member	2.289	1.1945	5.12559e-07	1.81627e-06	yes	up	0.19	0.06	0.02	0.17	0.23	0.17	0.38	0.11	0.26
gene-HOMER2	HOMER2	homer scaffold protein 2, transcript variant X2	6.658	2.73507	0.000401129	0.00105276	yes	up	0.02	0	0	0.03	0.03	0.11	0.19	0.0125	0.11
gene-HS2ST1	HS2ST1	heparan sulfate 2-O-sulfotransferase 1	5.992	2.58307	2.6323e-05	7.91766e-05	yes	up	0.04	0	0.04	0.02	0.07	0.17	0.22	0.025	0.153333
gene-HS3ST3A1	HS3ST3A1	heparan sulfate-glucosamine 3-sulfotransferase 3A1	4.716	2.23757	4.20502e-06	1.36785e-05	yes	up	0.02	0.06	0	0.02	0.02	0.16	0.21	0.025	0.13
gene-HSBP1L1	HSBP1L1	heat shock factor binding protein 1 like 1, transcript variant X1	2.045	1.032	7.61052e-87	2.50841e-85	yes	up	5.63	5.77	6.11	2.8	16.68	3.52	11.27	5.0775	10.49
gene-HSD3B7	HSD3B7	hydroxy-delta-5-steroid dehydrogenase, 3 beta- and steroid delta-isomerase 7	0.455	-1.13736	1.52377e-23	1.32286e-22	yes	down	2.67	4.62	1.16	4.7	0.98	2.18	1.38	3.2875	1.51333
gene-HSPB11	HSPB11	heat shock protein family B (small) member 11, transcript variant X6	2.746	1.45754	0.000724909	0.00184444	yes	up	0.82	0.1	0.17	0.25	1.38	0.81	0.54	0.335	0.91
gene-ICA1L	ICA1L	islet cell autoantigen 1 like	4.993	2.32003	0.000309842	0.000824773	yes	up	0.12	0	0	0	0.06	0.25	0.18	0.03	0.163333
gene-IGIP	IGIP	IgA inducing protein	0.187	-2.41693	0.000942711	0.00235911	yes	down	2.15	0.95	0.49	0.17	0.16	0.2	0.19	0.94	0.183333
gene-IGSF6	IGSF6	immunoglobulin superfamily member 6	2.351	1.23345	0	0	yes	up	46.48	35.56	34.77	30.24	121.69	51.17	86.09	36.7625	86.3167
gene-IKZF2	IKZF2	IKAROS family zinc finger 2, transcript variant X1	5.22	2.38416	2.70918e-08	1.06336e-07	yes	up	0.12	0.07	0	0.07	0.18	0.46	0.36	0.065	0.333333
gene-IKZF3	IKZF3	IKAROS family zinc finger 3, transcript variant X1	2.381	1.25177	5.30181e-139	2.91803e-137	yes	up	4.71	1.58	0.43	1.67	2.62	7.5	5.98	2.0975	5.36667
gene-IL12RB2	IL12RB2	interleukin 12 receptor subunit beta 2, transcript variant X1	2.469	1.30391	5.51186e-13	2.91409e-12	yes	up	0.49	0.17	0.02	0.07	0.43	0.41	0.6	0.1875	0.48
gene-IL18R1	IL18R1	interleukin 18 receptor 1, transcript variant X1	2.62	1.38977	2.49336e-64	5.87324e-63	yes	up	1.72	1.12	0.55	0.78	3.4	2.16	2.89	1.0425	2.81667
gene-IL18RAP	IL18RAP	interleukin 18 receptor accessory protein, transcript variant X3	2.468	1.30337	0	0	yes	up	6.77	15.14	4.94	5.22	32.05	9.69	12.86	8.0175	18.2
gene-IL1R1	IL1R1	interleukin 1 receptor type 1, transcript variant X1	5.259	2.39473	3.60062e-125	1.77672e-123	yes	up	0.55	1.03	0.11	0.36	6.21	0.83	0.79	0.5125	2.61
gene-IL1R2	IL1R2	interleukin 1 receptor type 2, transcript variant X1	4.565	2.19052	0	0	yes	up	0.79	17.17	2.39	1.23	52.9	4.69	7.44	5.395	21.6767
gene-IL1RAP	IL1RAP	interleukin 1 receptor accessory protein, transcript variant X1	2.038	1.02725	1.26077e-22	1.05199e-21	yes	up	1.02	0.46	0.28	0.59	1.25	1.03	1.48	0.5875	1.25333
gene-IL2RA	IL2RA	interleukin 2 receptor subunit alpha	2.627	1.39315	2.56004e-50	4.55554e-49	yes	up	2.56	1.41	1.13	1.66	2.73	5.12	6.9	1.69	4.91667
gene-IL7R	IL7R	interleukin 7 receptor	2.19	1.13123	0	0	yes	up	21.04	6.41	4.5	4.17	11.47	28.76	22.26	9.03	20.83
gene-INSL3	INSL3	insulin like 3	2.042	1.02985	4.97782e-10	2.19628e-09	yes	up	0.5	0.46	0.4	0.37	1.02	0.62	1.1	0.4325	0.913333
gene-IQCF5	IQCF5	IQ motif containing F5	2.44	1.28687	0.000450255	0.00117594	yes	up	0.31	0.05	0	0.19	0.26	0.52	0.29	0.1375	0.356667
gene-IRAK2	IRAK2	interleukin 1 receptor associated kinase 2	2.212	1.14504	1.07681e-13	5.90575e-13	yes	up	1.23	0.67	0.27	0.32	0.64	2.49	1.23	0.6225	1.45333
gene-IRAK3	IRAK3	interleukin 1 receptor associated kinase 3	2.219	1.15011	1.1591e-11	5.6578e-11	yes	up	0.84	0.33	0.16	0.66	0.69	1.33	1.52	0.4975	1.18
gene-IRGQ	IRGQ	immunity related GTPase Q	3.073	1.61959	0.000323116	0.000857979	yes	up	0.13	0.05	0	0.15	0.09	0.4	0.35	0.0825	0.28
gene-IRS2	IRS2	insulin receptor substrate 2	3.598	1.84705	2.60155e-79	7.78289e-78	yes	up	1.09	1.4	0.21	0.87	4.58	2.51	2.59	0.8925	3.22667
gene-ITGA1	ITGA1	integrin subunit alpha 1, transcript variant X1	2.61	1.38416	0.000123947	0.000346083	yes	up	0.08	0.03	0.02	0.04	0.05	0.12	0.18	0.0425	0.116667
gene-ITGAE	ITGAE	integrin subunit alpha E	2.423	1.27696	9.9175e-10	4.30602e-09	yes	up	0.29	0.07	0.07	0.15	0.18	0.51	0.44	0.145	0.376667
gene-ITGB4	ITGB4	integrin subunit beta 4, transcript variant X1	0.453	-1.1413	1.92464e-09	8.22343e-09	yes	down	0.27	0.33	0.03	0.6	0.07	0.24	0.14	0.3075	0.15
gene-ITPRIPL1	ITPRIPL1	ITPRIP like 1, transcript variant X1	2.559	1.35566	0.000361729	0.000954752	yes	up	0.15	0.02	0	0.05	0.09	0.16	0.21	0.055	0.153333
gene-IVL	IVL	involucrin	9.987	3.32003	0.000103533	0.000291598	yes	up	0.04	0	0	0.04	0	0.65	0.04	0.02	0.23
gene-IZUMO1	IZUMO1	izumo sperm-egg fusion 1, transcript variant X1	2.943	1.55707	0.000386616	0.001017	yes	up	0.34	0	0.02	0	0.18	0.26	0.36	0.09	0.266667
gene-JADE2	JADE2	jade family PHD finger 2, transcript variant X6	2.703	1.43448	0	0	yes	up	5.5	4.15	2.39	2.7	10.93	8.29	8.78	3.685	9.33333
gene-JDP2	JDP2	Jun dimerization protein 2	2.191	1.13135	5.75559e-90	1.98464e-88	yes	up	7.26	7.9	7.07	3.76	19.44	10.18	13.94	6.4975	14.52
gene-KAT6A	KAT6A	lysine acetyltransferase 6A	2.408	1.26802	1.81385e-222	1.65678e-220	yes	up	4.45	5.14	2.2	3.04	16.74	6.92	8.19	3.7075	10.6167
gene-KCNH8	KCNH8	potassium voltage-gated channel subfamily H member 8	2.099	1.06939	0.000143112	0.000397207	yes	up	12.25	4.08	5.06	9.22	20.21	15.54	15.01	7.6525	16.92
gene-KCNJ2	KCNJ2	potassium voltage-gated channel subfamily J member 2	2.729	1.44841	1.36444e-46	2.24641e-45	yes	up	0.78	0.69	0.25	0.6	1.68	1.38	1.87	0.58	1.64333
gene-KDM7A	KDM7A	lysine demethylase 7A	2.126	1.08786	8.17825e-23	6.90108e-22	yes	up	0.89	0.66	0.07	0.7	1.06	0.95	1.85	0.58	1.28667
gene-KIAA1109	KIAA1109	KIAA1109 ortholog, transcript variant X1	2.01	1.00699	1.17278e-130	6.02964e-129	yes	up	1.7	0.9	0.63	1.14	2.11	2.26	2.51	1.0925	2.29333
gene-KIAA1551	KIAA1551	KIAA1551 ortholog, transcript variant X2	2.334	1.22287	0	0	yes	up	9.83	3.84	2.67	3.35	11.64	11.52	12.69	4.9225	11.95
gene-KIF13B	KIF13B	kinesin family member 13B	2.093	1.06561	1.31951e-14	7.6472e-14	yes	up	0.41	0.2	0.03	0.22	0.38	0.53	0.5	0.215	0.47
gene-KIF5C	KIF5C	kinesin family member 5C	8.739	3.12739	0.000404954	0.00106198	yes	up	0	0	0.01	0.01	0.03	0.08	0.04	0.005	0.05
gene-KLF11	KLF11	Kruppel like factor 11, transcript variant X1	2.16	1.11109	3.4121e-09	1.43644e-08	yes	up	0.31	0.18	0.19	0.18	0.38	0.59	0.51	0.215	0.493333
gene-KLF13	KLF13	Kruppel like factor 13, transcript variant X1	2.529	1.33837	1.02598e-237	9.78786e-236	yes	up	8.71	6.9	0.86	4.71	10.94	15.91	15.8	5.295	14.2167
gene-KLF15	KLF15	Kruppel like factor 15	2.206	1.1417	6.31646e-49	1.1023e-47	yes	up	2.41	1.9	1.25	1.56	6.48	2.34	2.94	1.78	3.92
gene-KLF9	KLF9	Kruppel like factor 9	2.631	1.3957	7.79749e-31	8.66096e-30	yes	up	0.64	0.23	0.13	0.34	0.6	1	1.22	0.335	0.94
gene-KLHL28	KLHL28	kelch like family member 28	2.647	1.40457	2.20581e-10	9.95747e-10	yes	up	0.68	0.29	0.04	0.17	0.64	0.91	0.88	0.295	0.81
gene-KLRC1	KLRC1	killer cell lectin like receptor C1, transcript variant X1	4.993	2.32003	6.02727e-09	2.48083e-08	yes	up	0.13	0.03	0.24	0	0.63	0.23	0.73	0.1	0.53
gene-KLRD1	KLRD1	killer cell lectin like receptor D1, transcript variant X1	2.278	1.18758	3.00519e-07	1.083e-06	yes	up	0.98	0.77	0.53	0.37	1.01	1.67	2.11	0.6625	1.59667
gene-KMT2C	KMT2C	lysine methyltransferase 2C, transcript variant X13	2.072	1.05099	1.4596e-167	9.75263e-166	yes	up	3.08	1.12	0.8	1.88	3.38	3.94	3.97	1.72	3.76333
gene-LAMA4	LAMA4	laminin subunit alpha 4, transcript variant X2	3.495	1.80546	0.000282375	0.000755876	yes	up	0.02	0.01	0.02	0.01	0.08	0.06	0.03	0.015	0.0566667
gene-LAMA5	LAMA5	laminin subunit alpha 5	2.98	1.57511	3.77777e-23	3.2355e-22	yes	up	0.11	0.07	0.04	0.14	0.13	0.22	0.53	0.09	0.293333
gene-LAMP3	LAMP3	lysosomal associated membrane protein 3, transcript variant X1	2.368	1.2439	1.13457e-13	6.20669e-13	yes	up	1.85	0.35	0.16	0.25	0.7	2.34	1.85	0.6525	1.63
gene-LATS2	LATS2	large tumor suppressor kinase 2	2.43	1.28072	1.97911e-35	2.47166e-34	yes	up	1.03	0.46	0.27	0.7	1.84	1.19	1.6	0.615	1.54333
gene-LCT	LCT	lactase	3.291	1.71858	0.000355938	0.000940767	yes	up	0.07	0	0	0	0.05	0.07	0.06	0.0175	0.06
gene-LIMS1	LIMS1	LIM zinc finger domain containing 1, transcript variant X4	2.145	1.10131	4.17859e-194	3.4007e-192	yes	up	10.22	3.71	2.79	5.4	12.6	10.57	12.91	5.53	12.0267
gene-LIN7A	LIN7A	lin-7 homolog A, crumbs cell polarity complex component	3.032	1.60014	6.78323e-06	2.15747e-05	yes	up	0.04	0.11	0.02	0.08	0.25	0.06	0.26	0.0625	0.19
gene-LNPEP	LNPEP	leucyl and cystinyl aminopeptidase	2.301	1.2022	5.47434e-44	8.38585e-43	yes	up	0.92	0.43	0.18	0.73	1.05	1.24	1.82	0.565	1.37
gene-LOC112390457	LOC112390457	platelet glycoprotein 4, transcript variant X5	2.009	1.00664	3.65967e-136	1.98873e-134	yes	up	7.73	7.94	7.13	6.44	17.32	6.5	21.43	7.31	15.0833
gene-LOC112390618	LOC112390618	uncharacterized LOC112390618, transcript variant X1	2.055	1.03885	3.86996e-12	1.94143e-11	yes	up	2.57	0.29	0.59	1.19	1.11	4.64	1.9	1.16	2.55
gene-LOC112390652	LOC112390652	-	2.27	1.18253	0.000105264	0.000296231	yes	up	0.15	1.81	1.71	0.94	5.99	0.62	1.38	1.1525	2.66333
gene-LOC112391343	LOC112391343	uncharacterized LOC112391343	2.93	1.55092	1.16846e-39	1.62731e-38	yes	up	0.47	0.74	0.22	0.19	1.94	0.71	0.87	0.405	1.17333
gene-LOC112391418	LOC112391418	uncharacterized LOC112391418	2.513	1.32937	8.42199e-12	4.14154e-11	yes	up	0.18	0.13	0.05	0.21	0.38	0.32	0.43	0.1425	0.376667
gene-LOC112391540	LOC112391540	-	3.022	1.59567	1.61698e-09	6.93998e-09	yes	up	0.3	0.1	0.01	0.1	0.22	0.56	0.44	0.1275	0.406667
gene-LOC112391584	LOC112391584	ficolin-1-like	0.363	-1.46019	2.77304e-06	9.20523e-06	yes	down	2.62	1.45	1.64	1.9	0.4	1.41	0.59	1.9025	0.8
gene-LOC112391827	LOC112391827	uncharacterized LOC112391827	3.357	1.74704	1.60518e-13	8.72005e-13	yes	up	0.14	0.11	0.12	0.07	0.4	0.27	0.48	0.11	0.383333
gene-LOC112392004	LOC112392004	heat shock 70 kDa protein 1B-like	2.065	1.04625	1.18927e-47	2.02199e-46	yes	up	42.14	18.46	38.26	28.28	112.39	37.17	59.47	31.785	69.6767
gene-LOC112392009	LOC112392009	heat shock 70 kDa protein	2.279	1.18845	2.37318e-32	2.72772e-31	yes	up	20.17	8.97	7.97	11.35	41.4	18.12	26.54	12.115	28.6867
gene-LOC112392016	LOC112392016	heat shock 70 kDa protein 1B	2.349	1.23209	1.98118e-83	6.1632e-82	yes	up	34.1	12.58	6.4	14.84	58.95	28.89	33.49	16.98	40.4433
gene-LOC112392018	LOC112392018	-	2.711	1.43868	3.78278e-07	1.35301e-06	yes	up	1.02	0.34	0.53	0.91	1.49	1.87	2.82	0.7	2.06
gene-LOC112392031	LOC112392031	-	341.738	8.41675	0.000761764	0.00193249	yes	up	0	0	0	0	0.16	0.39	0	0	0.183333
gene-LOC112392044	LOC112392044	ubiquitin-like protein ATG12	2.843	1.50766	0.000111855	0.000313955	yes	up	1.47	0.18	0.31	1.11	2.89	2.77	1.28	0.7675	2.31333
gene-LOC112392091	LOC112392091	oviduct-specific glycoprotein-like	2.14	1.09764	0.000259119	0.0006971	yes	up	0.78	0.23	0.71	0.15	0.94	0.95	1.3	0.4675	1.06333
gene-LOC112392258	LOC112392258	zinc finger protein 82 homolog, transcript variant X1	2.549	1.34978	1.68684e-11	8.15037e-11	yes	up	0.55	0.22	0.09	0.2	0.46	0.63	1.03	0.265	0.706667
gene-LOC112392288	LOC112392288	-	2.154	1.1073	8.9654e-07	3.11081e-06	yes	up	0.36	0.06	0.02	0.29	0.26	0.47	0.55	0.1825	0.426667
gene-LOC112392397	LOC112392397	-	13.732	3.77946	0.000714552	0.00182079	yes	up	0	0	0.06	0	0.26	0.06	0.31	0.015	0.21
gene-LOC112392465	LOC112392465	-	5.493	2.45754	3.1375e-08	1.2242e-07	yes	up	0	0.13	0	0.03	0.43	0.08	0.11	0.04	0.206667
gene-LOC112392474	LOC112392474	lysine-specific demethylase 6A-like	2.853	1.51268	1.30721e-06	4.46982e-06	yes	up	0.94	0.5	0	0.28	1.21	1.88	0.7	0.43	1.26333
gene-LOC112392692	LOC112392692	uncharacterized LOC112392692	2.431	1.28156	9.19313e-18	6.31205e-17	yes	up	0.63	0.45	0.23	0.3	0.94	0.98	1.13	0.4025	1.01667
gene-LOC112392860	LOC112392860	uncharacterized LOC112392860	2.069	1.04865	1.21039e-14	7.02902e-14	yes	up	1.14	1.3	0.84	1.98	3.28	2.15	3.08	1.315	2.83667
gene-LOC112393284	LOC112393284	-	0.223	-2.16367	2.98393e-91	1.04358e-89	yes	down	22.98	20.24	0.35	0.6	6.89	0.84	0.56	11.0425	2.76333
gene-LOC112393311	LOC112393311	-	4.369	2.12739	5.20458e-05	0.000151711	yes	up	0.26	0	0	0	0.08	0.23	0.59	0.065	0.3
gene-LOC112393318	LOC112393318	protein VAC14 homolog	2.117	1.08234	6.75832e-08	2.56076e-07	yes	up	2.06	0.93	0.1	1.07	1.36	3.3	2.35	1.04	2.33667
gene-LOC112393388	LOC112393388	uncharacterized LOC112393388	3.279	1.71336	1.75315e-16	1.12585e-15	yes	up	0.85	3.02	0.1	0.47	4.1	1.47	3.25	1.11	2.94
gene-LOC112393516	LOC112393516	uncharacterized LOC112393516	2.623	1.39111	2.75096e-44	4.24433e-43	yes	up	0.62	0.61	0.17	0.85	2.24	1.12	0.94	0.5625	1.43333
gene-LOC112393682	LOC112393682	-	2.146	1.10169	6.79712e-30	7.31329e-29	yes	up	15.23	4.21	2.44	4.94	11.1	19.2	15.24	6.705	15.18
gene-LOC112393784	LOC112393784	uncharacterized LOC112393784	0.325	-1.61959	3.22216e-18	2.25289e-17	yes	down	16.62	14.35	7.7	26.15	0.78	7.44	10.98	16.205	6.4
gene-LOC112393790	LOC112393790	uncharacterized LOC112393790, transcript variant X1	2.834	1.50269	1.19574e-138	6.56013e-137	yes	up	8.9	6.07	2.13	1.32	26.37	8.77	6.74	4.605	13.96
gene-LOC112394074	LOC112394074	-	2.176	1.12196	0.000176988	0.000485501	yes	up	0.36	0.08	0.15	0.09	0.32	0.3	0.55	0.17	0.39
gene-LOC112394180	LOC112394180	-	2.318	1.21312	3.07622e-14	1.74743e-13	yes	up	0.68	0.15	0	0.4	0.54	0.86	0.86	0.3075	0.753333
gene-LOC112394408	LOC112394408	-	7.906	2.983	5.58648e-05	0.000162238	yes	up	0.65	0	0.54	0	2.16	5.97	3.17	0.2975	3.76667
gene-LOC112394592	LOC112394592	uncharacterized LOC112394592	2.313	1.20993	1.10124e-07	4.10473e-07	yes	up	0.37	1.08	0.89	0.76	1.36	1.61	2.82	0.775	1.93
gene-LOC112394749	LOC112394749	-	5.528	2.46687	3.24221e-06	1.0676e-05	yes	up	0.1	0.03	0	0.05	0.2	0.23	0.34	0.045	0.256667
gene-LOC112394979	LOC112394979	solute carrier family 23 member 1-like	17.477	4.12739	8.66937e-05	0.000246842	yes	up	0.02	0	0	0	0	0.15	0.09	0.005	0.08
gene-LOC112395115	LOC112395115	uncharacterized LOC112395115	2.127	1.08915	2.53416e-07	9.18653e-07	yes	up	0.42	0.21	0.19	0.28	0.32	0.86	0.7	0.275	0.626667
gene-LOC112395160	LOC112395160	uncharacterized LOC112395160, transcript variant X1	2.313	1.20947	6.02544e-08	2.29167e-07	yes	up	0.69	0.25	1.34	0.34	1.52	1.15	2.13	0.655	1.6
gene-LOC112395235	LOC112395235	ras-associated and pleckstrin homology domains-containing protein 1-like	3.121	1.64196	5.63923e-06	1.80868e-05	yes	up	0.08	0.04	0.03	0.05	0.08	0.1	0.31	0.05	0.163333
gene-LOC112395540	LOC112395540	-	4.527	2.17868	7.99969e-111	3.47774e-109	yes	up	0.61	0.37	0.21	0.17	1.69	1.02	2.03	0.34	1.58
gene-LOC112395614	LOC112395614	protein prune homolog 2	10.736	3.42437	1.14354e-10	5.25329e-10	yes	up	0.03	0	0	0.02	0.07	0.19	0.11	0.0125	0.123333
gene-LOC112395850	LOC112395850	cytochrome P450 4A11-like	0.037	-4.7602	1.44039e-15	8.78976e-15	yes	down	0	1.93	0	1.96	0	0.02	0.02	0.9725	0.0133333
gene-LOC112396039	LOC112396039	cytochrome P450 26A1	2.717	1.44202	0.000384632	0.00101209	yes	up	0.12	0.04	0.03	0.05	0.2	0.18	0.13	0.06	0.17
gene-LOC112396079	LOC112396079	cAMP-regulated phosphoprotein 19	2.134	1.09365	2.59884e-09	1.10327e-08	yes	up	5.09	1.37	1.35	2.04	4.71	5.08	6.92	2.4625	5.57
gene-LOC112396238	LOC112396238	zinc finger protein 84, transcript variant X9	2	1.00016	5.45088e-12	2.71154e-11	yes	up	0.97	0.18	0.18	0.41	0.85	0.94	1.09	0.435	0.96
gene-LOC112396399	LOC112396399	uncharacterized LOC112396399, transcript variant X3	0.493	-1.01982	0.00034695	0.000918143	yes	down	0.68	0.05	0.31	0.28	0.12	0.15	0.26	0.33	0.176667
gene-LOC112396873	LOC112396873	CMP-N-acetylneuraminate-beta-galactosamide-alpha-2,3-sialyltransferase 4-like, transcript variant X1	0.139	-2.8464	0.000239078	0.00064612	yes	down	0.36	0.66	0.75	0.86	0	0	0.31	0.6575	0.103333
gene-LOC112396981	LOC112396981	T-cell immunomodulatory protein-like	2.144	1.10025	2.85956e-09	1.20947e-08	yes	up	2.5	0.64	0.63	1.36	3.01	2.68	2.93	1.2825	2.87333
gene-LOC112397252	LOC112397252	uncharacterized LOC112397252	2.033	1.02332	1.26465e-12	6.55891e-12	yes	up	1.15	1.03	0.48	0.7	2.48	0.84	1.64	0.84	1.65333
gene-LOC112397339	LOC112397339	-	51.183	5.67758	5.90024e-07	2.07919e-06	yes	up	0	0	0	0	0	0.9	0	0	0.3
gene-LOC112397358	LOC112397358	uncharacterized LOC112397358	2.283	1.19065	1.48646e-46	2.44498e-45	yes	up	0.96	0.5	0.38	0.21	0.5	1.27	1.99	0.5125	1.25333
gene-LOC112397359	LOC112397359	uncharacterized LOC112397359	2.45	1.29307	9.23051e-05	0.000261907	yes	up	0.47	0.4	0.03	0.07	0.12	0.58	1.21	0.2425	0.636667
gene-LOC112397373	LOC112397373	uncharacterized LOC112397373	2.551	1.35106	0.00013971	0.000387954	yes	up	0.11	0.14	0	0.1	0.17	0.24	0.28	0.0875	0.23
gene-LOC112397431	LOC112397431	uncharacterized LOC112397431	2.881	1.52648	0.000852852	0.00214644	yes	up	0.03	0.05	0.07	0.16	0.23	0.25	0.23	0.0775	0.236667
gene-LOC112397505	LOC112397505	uncharacterized LOC112397505	2.205	1.14082	3.77244e-05	0.000111767	yes	up	0.89	0.21	0.11	0.34	0.51	0.94	0.88	0.3875	0.776667
gene-LOC112397675	LOC112397675	elongation of very long chain fatty acids protein 6, transcript variant X1	2.193	1.13304	1.29839e-19	9.58964e-19	yes	up	0.53	0.61	0.08	0.45	1.2	1.25	1.15	0.4175	1.2
gene-LOC112397808	LOC112397808	guanine nucleotide exchange factor VAV3-like	2.081	1.057	1.39937e-18	9.93795e-18	yes	up	1.1	0.45	0.12	0.72	0.99	1.52	1.43	0.5975	1.31333
gene-LOC112397981	LOC112397981	zinc finger protein 772-like	2.147	1.10244	7.64058e-08	2.87854e-07	yes	up	0.36	0.16	0.16	0.33	0.36	0.69	0.68	0.2525	0.576667
gene-LOC112397991	LOC112397991	zinc finger protein 256-like, transcript variant X1	2.539	1.34448	2.26157e-07	8.24361e-07	yes	up	0.27	0.11	0.11	0.18	0.23	0.51	0.63	0.1675	0.456667
gene-LOC112398004	LOC112398004	-	2.687	1.42594	0.000121681	0.000340034	yes	up	0.1	0.06	0.04	0.1	0.11	0.21	0.34	0.075	0.22
gene-LOC112398270	LOC112398270	-	3.935	1.97648	6.13496e-05	0.000177536	yes	up	0.74	0	0	0.23	0.67	1.11	1.24	0.2425	1.00667
gene-LOC112398303	LOC112398303	-	3.373	1.75402	1.13427e-24	1.02676e-23	yes	up	1.42	0.38	0.51	0.34	3.38	1.25	2.76	0.6625	2.46333
gene-LOC112399089	LOC112399089	U6 spliceosomal RNA	2.825	1.49837	8.20319e-05	0.000234346	yes	up	0.58	0.05	0.19	0.14	0.98	0.58	0.53	0.24	0.696667
gene-LOC112399121	LOC112399121	membrane primary amine oxidase-like	2.354	1.23526	6.97292e-49	1.21316e-47	yes	up	1.73	0.35	0.45	1.48	0.89	1.45	5.36	1.0025	2.56667
gene-LOC112399387	LOC112399387	uncharacterized LOC112399387, transcript variant X2	3.594	1.84552	3.41048e-09	1.43612e-08	yes	up	0.17	0.06	0.53	0.28	0.78	1.05	1.12	0.26	0.983333
gene-LOC112399576	LOC112399576	kinesin-like protein KIF20B	2.012	1.00883	4.77519e-06	1.54396e-05	yes	up	0.46	0.18	0.01	0.38	0.27	0.65	0.75	0.2575	0.556667
gene-LOC112399850	LOC112399850	uncharacterized LOC112399850	3.007	1.58819	1.2839e-35	1.61517e-34	yes	up	0.99	0.55	0.68	0.46	2.07	1.9	2.16	0.67	2.04333
gene-LOC112399957	LOC112399957	uncharacterized LOC112399957	2.195	1.13402	3.06689e-05	9.16067e-05	yes	up	0.22	0.02	0.04	0.15	0.16	0.3	0.29	0.1075	0.25
gene-LOC112399996	LOC112399996	uncharacterized LOC112399996	2.017	1.01194	6.65874e-12	3.29047e-11	yes	up	0.92	0.45	0.46	0.9	1.57	1.26	1.51	0.6825	1.44667
gene-LOC112400384	LOC112400384	uncharacterized LOC112400384, transcript variant X2	4.494	2.16803	5.16923e-11	2.42795e-10	yes	up	0.44	0.14	0.49	0.81	4.5	1.33	3.38	0.47	3.07
gene-LOC112400710	LOC112400710	-	3.624	1.85748	0	0	yes	up	910.35	587.72	0	0.55	3018.55	951.31	0	374.655	1323.29
gene-LOC112401343	LOC112401343	uncharacterized LOC112401343	2.449	1.29243	7.5546e-11	3.50805e-10	yes	up	2.97	0.49	0.75	0.81	2.6	3.53	3.55	1.255	3.22667
gene-LOC112401372	LOC112401372	uncharacterized LOC112401372	2.113	1.07902	9.1066e-08	3.41513e-07	yes	up	0.33	0.13	0.11	0.13	0.3	0.4	0.45	0.175	0.383333
gene-LOC112401422	LOC112401422	BTB/POZ domain-containing protein KCTD9	2.746	1.45754	1.38024e-11	6.70291e-11	yes	up	0.76	0.2	0.04	0.3	1.25	0.6	0.86	0.325	0.903333
gene-LOC112401424	LOC112401424	uncharacterized LOC112401424	2.27	1.18253	5.53884e-07	1.95665e-06	yes	up	0.81	0.51	0.03	0.34	0.97	0.91	1.07	0.4225	0.983333
gene-LOC112401634	LOC112401634	40S ribosomal protein S5-like, transcript variant X1	2.747	1.45786	9.46292e-05	0.000268192	yes	up	0.22	0.36	1.01	0.51	3.56	2.91	2.06	0.525	2.84333
gene-LOC112401809	LOC112401809	protein S100-A9-like	2.053	1.0374	0	0	yes	up	376.47	327.67	291.54	342.79	1241.6	186.45	664.2	334.618	697.417
gene-LOC112401882	LOC112401882	uncharacterized LOC112401882	2.092	1.06478	0.000291377	0.000778273	yes	up	0.42	0.13	0.07	0.27	0.48	0.32	0.66	0.2225	0.486667
gene-LOC112402047	LOC112402047	uncharacterized LOC112402047, transcript variant X1	2.312	1.209	0.00031467	0.000836456	yes	up	0.32	0.03	0.06	0.47	0.43	0.52	0.7	0.22	0.55
gene-LOC112402146	LOC112402146	placenta-specific protein 1-like	14.98	3.905	0.000352624	0.000932582	yes	up	0	0	0	0.06	0.22	0.53	0	0.015	0.25
gene-LOC112402582	LOC112402582	uncharacterized LOC112402582	3.187	1.67202	1.50306e-10	6.84628e-10	yes	up	0.14	0.13	0.01	0.18	0.31	0.38	0.49	0.115	0.393333
gene-LOC112402623	LOC112402623	uncharacterized LOC112402623	2.107	1.07492	0.000656175	0.00168026	yes	up	0.53	0.02	0.06	0.04	0.22	0.47	0.37	0.1625	0.353333
gene-LOC112402918	LOC112402918	uncharacterized LOC112402918	2.4	1.26332	7.41566e-67	1.827e-65	yes	up	2.41	2.13	1.22	0.99	6.55	2.56	3.45	1.6875	4.18667
gene-LOC112402982	LOC112402982	uncharacterized LOC112402982, transcript variant X5	2.297	1.19974	0.000592935	0.00152606	yes	up	0.47	0.18	0.22	0.38	1.04	0.75	0.51	0.3125	0.766667
gene-LOC112403057	LOC112403057	-	3.064	1.61549	0.00097677	0.00243901	yes	up	0.01	0.01	0.01	0.04	0.06	0.08	0.03	0.0175	0.0566667
gene-LOC112403069	LOC112403069	-	2.342	1.22793	2.02959e-05	6.1729e-05	yes	up	0.46	0.93	0.12	0.12	1.18	0.69	1.01	0.4075	0.96
gene-LOC112403477	LOC112403477	uncharacterized LOC112403477, transcript variant X1	2.042	1.02979	1.75175e-11	8.4521e-11	yes	up	0.53	0.21	0.05	0.3	0.88	0.64	0.42	0.2725	0.646667
gene-LOC112403626	LOC112403626	uncharacterized LOC112403626, transcript variant X2	7.802	2.96389	3.08813e-20	2.34643e-19	yes	up	0	0.1	0.03	0.04	0.42	0.25	0.32	0.0425	0.33
gene-LOC112403884	LOC112403884	uncharacterized LOC112403884	2.029	1.02047	1.074e-07	4.00582e-07	yes	up	0.46	0.17	0.06	0.34	0.72	0.29	0.59	0.2575	0.533333
gene-LOC112404100	LOC112404100	-	2.041	1.02925	1.3377e-10	6.10932e-10	yes	up	1.3	0.52	0.63	0.84	1.69	1.87	1.73	0.8225	1.76333
gene-LOC112404102	LOC112404102	histone H2B type 1-L-like	2.117	1.08187	3.8459e-05	0.000113806	yes	up	0.57	0.23	0	0.47	0.64	0.68	0.78	0.3175	0.7
gene-LOC112404106	LOC112404106	histone H4	2.01	1.00688	0.000356612	0.000942115	yes	up	0.66	0.33	0.96	0.2	1.48	0.72	1.28	0.5375	1.16
gene-LOC112404290	LOC112404290	uncharacterized LOC112404290	5.93	2.56796	0.000193273	0.000527645	yes	up	0.04	0	0	0.1	0.13	0.38	0.19	0.035	0.233333
gene-LOC112404344	LOC112404344	protocadherin alpha-C2, transcript variant X1	10.611	3.4075	5.22608e-05	0.000152312	yes	up	0.01	0.01	0	0	0.02	0.03	0.1	0.005	0.05
gene-LOC112404405	LOC112404405	uncharacterized LOC112404405, transcript variant X1	5.41	2.43551	3.26664e-23	2.80754e-22	yes	up	0.06	0.17	0.07	0.03	0.76	0.12	0.43	0.0825	0.436667
gene-LOC112404438	LOC112404438	protocadherin beta-15-like, transcript variant X1	2.782	1.47632	0.000255679	0.000688708	yes	up	0.13	0	0.02	0.04	0.12	0.12	0.15	0.0475	0.13
gene-LOC112404451	LOC112404451	protocadherin gamma-A1-like	2.107	1.07492	0.000656175	0.00168026	yes	up	0.2	0.06	0.03	0.03	0.08	0.14	0.3	0.08	0.173333
gene-LOC112404704	LOC112404704	TRAF3-interacting protein 1-like	2.837	1.50446	2.04768e-05	6.22569e-05	yes	up	0.28	0.04	0.1	0.04	0.11	0.35	0.62	0.115	0.36
gene-LOC112404727	LOC112404727	A-kinase anchor protein 13-like, transcript variant X1	2.038	1.02742	3.83086e-64	8.98682e-63	yes	up	8.43	3.37	0.78	4.97	5.64	8.55	8.1	4.3875	7.43
gene-LOC112404843	LOC112404843	uncharacterized LOC112404843	3.21	1.6826	9.07779e-64	2.12376e-62	yes	up	0.38	0.39	2.02	1.16	6.97	1.35	2.34	0.9875	3.55333
gene-LOC112404858	LOC112404858	uncharacterized LOC112404858, transcript variant X1	4.396	2.13607	8.9445e-16	5.54094e-15	yes	up	2.06	0.72	1.33	0.25	10.79	2.53	0.42	1.09	4.58
gene-LOC112404978	LOC112404978	copper-transporting ATPase 1-like	2.864	1.51797	8.53152e-08	3.20857e-07	yes	up	0.25	0.12	0	0.27	0.39	0.35	0.71	0.16	0.483333
gene-LOC112405115	LOC112405115	uncharacterized LOC112405115	3.923	1.97211	0.000636643	0.0016339	yes	up	0.06	0	0.03	0.12	0.08	0.32	0.29	0.0525	0.23
gene-LOC112405185	LOC112405185	uncharacterized LOC112405185, transcript variant X3	2.755	1.46205	2.38264e-06	7.96781e-06	yes	up	0.07	0.07	0.1	0.08	0.1	0.45	0.32	0.08	0.29
gene-LOC112405201	LOC112405201	-	0.179	-2.48578	6.90387e-05	0.000198882	yes	down	0	0.35	0.36	1.09	0.3	0	0.24	0.45	0.18
gene-LOC112405202	LOC112405202	-	2.683	1.42401	3.38244e-06	1.11164e-05	yes	up	0.74	1.33	0.86	0.54	2.56	2.27	2.58	0.8675	2.47
gene-LOC112405249	LOC112405249	uncharacterized LOC112405249, transcript variant X2	0.436	-1.19696	1.93247e-176	1.34896e-174	yes	down	57.25	198.6	40.45	167.88	44.56	82.82	39.96	116.045	55.78
gene-LOC112405310	LOC112405310	-	9.987	3.32003	0.000103533	0.000291598	yes	up	0.04	0.04	0	0	0	0.62	0	0.02	0.206667
gene-LOC112405603	LOC112405603	growth-regulated alpha protein-like	3.826	1.93601	1.78713e-130	9.16076e-129	yes	up	1.75	5.34	5.25	0.36	15.8	8.8	14.23	3.175	12.9433
gene-LOC112405604	LOC112405604	uncharacterized LOC112405604, transcript variant X9	3.102	1.63333	7.23522e-73	1.93224e-71	yes	up	0.34	3.29	1.49	0.49	4.75	2.14	3.65	1.4025	3.51333
gene-LOC112405607	LOC112405607	-	2.957	1.56396	3.21372e-05	9.58755e-05	yes	up	0.12	0.06	0	0.1	0.23	0.18	0.23	0.07	0.213333
gene-LOC112405635	LOC112405635	growth-regulated alpha protein-like	3.607	1.8508	1.97263e-160	1.24081e-158	yes	up	2.24	4.42	6.86	0.96	16.26	7.16	14.94	3.62	12.7867
gene-LOC112405640	LOC112405640	C-X-C motif chemokine 6	3.106	1.63524	3.56284e-11	1.69242e-10	yes	up	0.17	0.2	0.49	0.28	1	0.61	1.18	0.285	0.93
gene-LOC112405679	LOC112405679	-	3.686	1.88191	2.73343e-08	1.07263e-07	yes	up	0.07	0.05	0.01	0.07	0.12	0.21	0.26	0.05	0.196667
gene-LOC112405703	LOC112405703	uncharacterized LOC112405703	13.732	3.77946	0.000714552	0.00182079	yes	up	0	0	0	0.05	0	0.49	0.11	0.0125	0.2
gene-LOC112406093	LOC112406093	-	0.049	-4.35917	0.000651085	0.00166797	yes	down	0	0.11	0	0.48	0	0	0	0.1475	0
gene-LOC112406095	LOC112406095	-	3.403	1.76695	4.97871e-06	1.60583e-05	yes	up	0.48	0	0.34	0	0.58	0.85	0.79	0.205	0.74
gene-LOC112406122	LOC112406122	zinc finger protein 516-like	2.089	1.06288	3.1778e-05	9.48204e-05	yes	up	0.78	0.17	0	0.64	0.74	1.19	0.72	0.3975	0.883333
gene-LOC112406260	LOC112406260	uncharacterized LOC112406260	2.295	1.19862	1.51966e-08	6.05886e-08	yes	up	0.52	0.14	0.04	0.28	0.36	0.75	0.67	0.245	0.593333
gene-LOC112406338	LOC112406338	uncharacterized LOC112406338, transcript variant X2	2.549	1.34978	0.000101888	0.000287153	yes	up	0.24	0.02	0	0.11	0.13	0.29	0.24	0.0925	0.22
gene-LOC112406454	LOC112406454	zinc finger X-linked protein ZXDB-like	2.312	1.209	0.00031467	0.000836456	yes	up	0.21	0.13	0.02	0.11	0.2	0.34	0.33	0.1175	0.29
gene-LOC112406582	LOC112406582	uncharacterized LOC112406582	2.121	1.08482	9.61743e-11	4.43357e-10	yes	up	0.35	0.23	1.03	0.58	0.91	0.83	2.43	0.5475	1.39
gene-LOC112406631	LOC112406631	acyl-protein thioesterase 1-like	3.121	1.64219	0.00027038	0.000725462	yes	up	0.75	0.08	0.08	0.15	0.22	1.27	1.19	0.265	0.893333
gene-LOC112406752	LOC112406752	NHP2-like protein 1 pseudogene	3.637	1.86256	9.62203e-09	3.89142e-08	yes	up	0.15	0.05	0	0.08	0.21	0.21	0.38	0.07	0.266667
gene-LOC112407077	LOC112407077	uncharacterized LOC112407077, transcript variant X1	2.104	1.07311	2.18499e-142	1.25069e-140	yes	up	3.14	4.05	1.89	1.98	7.06	3.99	6.69	2.765	5.91333
gene-LOC112407078	LOC112407078	uncharacterized LOC112407078	3.244	1.69779	3.2784e-14	1.85982e-13	yes	up	0.39	0.2	0.17	0.13	1.01	0.52	0.66	0.2225	0.73
gene-LOC112407278	LOC112407278	uncharacterized LOC112407278	2.012	1.00833	5.8235e-35	7.17369e-34	yes	up	1.2	1.03	0.97	0.92	2.65	1.71	2.12	1.03	2.16
gene-LOC112407409	LOC112407409	discoidin, CUB and LCCL domain-containing protein 1-like	2.117	1.08187	3.8459e-05	0.000113806	yes	up	0.24	0.02	0.08	0.12	0.24	0.24	0.28	0.115	0.253333
gene-LOC112407448	LOC112407448	uncharacterized LOC112407448	2.092	1.06478	4.30187e-13	2.28493e-12	yes	up	0.39	0.12	0.11	0.34	0.44	0.34	0.83	0.24	0.536667
gene-LOC112407466	LOC112407466	60S ribosomal protein L17, transcript variant X1	10.414	3.38045	0	0	yes	up	268.11	184.66	748.45	231.34	10088.6	411.18	489.94	358.14	3663.23
gene-LOC112407473	LOC112407473	uncharacterized LOC112407473, transcript variant X2	2.157	1.10889	6.56973e-28	6.5974e-27	yes	up	2.67	0.65	1.51	0.68	3.37	2.94	2.41	1.3775	2.90667
gene-LOC112407558	LOC112407558	calmodulin-like	3.017	1.59305	1.71916e-06	5.81474e-06	yes	up	0.12	0.11	0.04	0.05	0.06	0.36	0.35	0.08	0.256667
gene-LOC112407600	LOC112407600	olfactory receptor 52W1	2.213	1.146	1.61511e-05	4.95527e-05	yes	up	0.21	0.07	0.01	0.04	0.26	0.12	0.19	0.0825	0.19
gene-LOC112407754	LOC112407754	-	2.897	1.5347	6.26001e-06	1.99771e-05	yes	up	1.3	0	0.25	0.54	1.86	1.28	1.57	0.5225	1.57
gene-LOC112407987	LOC112407987	-	3.823	1.93474	4.82313e-07	1.71192e-06	yes	up	0.58	0.06	0.21	0.21	0.85	1.25	1.03	0.265	1.04333
gene-LOC112408525	LOC112408525	immunoglobulin heavy constant epsilon-like	4.993	2.32003	0.000309842	0.000824773	yes	up	0.05	0.08	0	0	0	0.1	0.42	0.0325	0.173333
gene-LOC112408546	LOC112408546	-	2.417	1.27349	4.56629e-09	1.89906e-08	yes	up	0.99	0.6	0.14	0.54	1.95	1.29	0.9	0.5675	1.38
gene-LOC112408984	LOC112408984	uncharacterized LOC112408984, transcript variant X2	5.306	2.4075	0.000676617	0.00172925	yes	up	0.07	0	0.06	0.1	0.21	0.38	0.47	0.0575	0.353333
gene-LOC112409083	LOC112409083	uncharacterized LOC112409083	2.3	1.20181	2.48024e-41	3.60632e-40	yes	up	2.17	2.06	1.77	1.51	4.64	2.72	6.29	1.8775	4.55
gene-LOC112409115	LOC112409115	trace amine-associated receptor 1, transcript variant X1	2.631	1.39566	7.34785e-28	7.35299e-27	yes	up	0.32	0.61	0.38	0.53	1.69	0.54	0.99	0.46	1.07333
gene-LOC112409178	LOC112409178	-	5.107	2.35245	4.88993e-08	1.87726e-07	yes	up	0.27	0.4	0	0.06	1.33	0.6	0.8	0.1825	0.91
gene-LOC112409615	LOC112409615	probable ubiquitin carboxyl-terminal hydrolase FAF-X	2.728	1.44779	6.89869e-06	2.19297e-05	yes	up	1.2	0.24	0	0.16	0.45	1.62	1.4	0.4	1.15667
gene-LOC112409658	LOC112409658	uncharacterized LOC112409658, transcript variant X1	2.564	1.35851	1.1526e-06	3.96244e-06	yes	up	1.5	0.92	0.46	0.34	2.51	1.1	1.99	0.805	1.86667
gene-LOC112409665	LOC112409665	cytochrome P450 4V2	2.118	1.08299	0.000481286	0.00125222	yes	up	0.35	0.08	0.03	0.14	0.17	0.49	0.36	0.15	0.34
gene-LOC112409686	LOC112409686	uncharacterized LOC112409686	3.589	1.84359	0.000843205	0.00212465	yes	up	0.03	0.02	0	0.07	0.09	0.08	0.18	0.03	0.116667
gene-LOC112409775	LOC112409775	rab proteins geranylgeranyltransferase component A 1-like	2.434	1.28351	0.00085371	0.00214797	yes	up	0.25	0.06	0.05	0.18	0.07	0.56	0.46	0.135	0.363333
gene-LOC112410088	LOC112410088	natural cytotoxicity triggering receptor 3 ligand 1-like	3.606	1.85055	0.000373203	0.00098292	yes	up	0.06	0.02	0	0.09	0.07	0.32	0.12	0.0425	0.17
gene-LOC112410140	LOC112410140	uncharacterized LOC112410140	2.081	1.057	0.000396089	0.00104096	yes	up	0.43	0.13	0.5	0.38	0.87	0.53	0.44	0.36	0.613333
gene-LOC112410609	LOC112410609	T cell receptor alpha variable 14/delta variable 4-like	2.616	1.38743	0.000188488	0.00051532	yes	up	1.67	0.34	0.1	0.21	0.76	2.05	2	0.58	1.60333
gene-LOC112410674	LOC112410674	uncharacterized LOC112410674	2.605	1.38143	9.04582e-05	0.000257092	yes	up	0.17	0.1	0.11	0.15	0.44	0.31	0.31	0.1325	0.353333
gene-LOC112410761	LOC112410761	uncharacterized LOC112410761, transcript variant X1	3.923	1.97211	1.36361e-06	4.65154e-06	yes	up	0.35	0.28	0.25	0.06	1.45	0.47	0.78	0.235	0.9
gene-LOC112410780	LOC112410780	uncharacterized LOC112410780, transcript variant X2	2.622	1.39042	0.000233139	0.000630665	yes	up	0.34	0.3	0.23	0.25	0.82	0.31	1.28	0.28	0.803333
gene-LOC112410827	LOC112410827	uncharacterized LOC112410827	3.632	1.8606	7.42734e-05	0.00021321	yes	up	0.09	0.07	0.02	0.02	0.06	0.18	0.33	0.05	0.19
gene-LOC112410850	LOC112410850	casein kinase I, transcript variant X1	3.183	1.6702	0	0	yes	up	13.42	29.22	5.86	5.93	65.53	28.42	36.52	13.6075	43.49
gene-LOC112410963	LOC112410963	transcription initiation factor TFIID subunit 7-like	2.196	1.13467	1.93863e-12	9.91073e-12	yes	up	2.15	0.91	0.64	0.81	1.66	2.68	3.53	1.1275	2.62333
gene-LOC112411090	LOC112411090	uncharacterized LOC112411090	2.195	1.13455	5.9148e-38	7.88578e-37	yes	up	1.15	0.69	0.4	0.83	1.83	1.55	1.84	0.7675	1.74
gene-LOC112411396	LOC112411396	uncharacterized LOC112411396	2.419	1.27423	2.90274e-05	8.69606e-05	yes	up	0.12	0.14	0.14	0.12	0.45	0.18	0.32	0.13	0.316667
gene-LOC112411635	LOC112411635	-	2.224	1.15292	0.000212019	0.000576347	yes	up	0.32	0.02	0.11	0.14	0.39	0.21	0.43	0.1475	0.343333
gene-LOC112411639	LOC112411639	trichohyalin-like	2.957	1.56396	3.21372e-05	9.58755e-05	yes	up	0.19	0.04	0.06	0.1	0.61	0.04	0.2	0.0975	0.283333
gene-LOC112411868	LOC112411868	KAT8 regulatory NSL complex subunit 1-like protein, transcript variant X1	3.108	1.63581	1.19409e-22	9.98777e-22	yes	up	1.11	0.51	0.1	0.55	1.61	1.33	2.35	0.5675	1.76333
gene-LOC112412044	LOC112412044	trinucleotide repeat-containing gene 18 protein-like	2.43	1.28077	1.1011e-19	8.15358e-19	yes	up	1.37	0.92	0.18	1.19	1.75	3.64	1.77	0.915	2.38667
gene-LOC112412179	LOC112412179	uncharacterized LOC112412179	2.116	1.08131	3.52052e-18	2.45749e-17	yes	up	0.75	0.8	0.62	1.04	2.04	1.61	1.65	0.8025	1.76667
gene-LOC112412256	LOC112412256	uncharacterized LOC112412256	2.191	1.13185	7.4202e-08	2.79982e-07	yes	up	0.25	0.53	0.15	0.23	0.55	0.67	0.77	0.29	0.663333
gene-LOC112412261	LOC112412261	uncharacterized LOC112412261	2.205	1.14093	0.000149291	0.000413687	yes	up	0.1	0.03	0.03	0.09	0.06	0.21	0.18	0.0625	0.15
gene-LOC112412353	LOC112412353	-	2.007	1.00529	0.000595798	0.00153297	yes	up	0.62	0.39	0.07	0.35	0.43	0.86	1.03	0.3575	0.773333
gene-LOC112412365	LOC112412365	copper-transporting ATPase 1	2.7	1.43273	2.17225e-14	1.24672e-13	yes	up	0.74	0.34	0.04	0.44	0.92	1	1.38	0.39	1.1
gene-LOC112412416	LOC112412416	uncharacterized LOC112412416	2.003	1.0022	1.2165e-43	1.85029e-42	yes	up	2.11	0.76	0.78	0.94	1.57	3.02	2.72	1.1475	2.43667
gene-LOC112412447	LOC112412447	uncharacterized LOC112412447, transcript variant X1	2.487	1.31436	0.000235306	0.000636327	yes	up	0.15	0.12	0.3	0.07	0.66	0.23	0.26	0.16	0.383333
gene-LOC112412528	LOC112412528	-	5.992	2.58307	2.6323e-05	7.91766e-05	yes	up	0.16	0	0.41	0.14	2.49	0.48	0.32	0.1775	1.09667
gene-LOC112412823	LOC112412823	uncharacterized LOC112412823	2.843	1.50766	0.000111855	0.000313955	yes	up	0.41	0.09	0.04	0.25	0.23	0.46	1.16	0.1975	0.616667
gene-LOC112412867	LOC112412867	L-lactate dehydrogenase C chain-like	2.568	1.36075	4.03568e-07	1.43987e-06	yes	up	0.19	0.14	0.05	0.1	0.21	0.37	0.4	0.12	0.326667
gene-LOC112412868	LOC112412868	uncharacterized LOC112412868	5.298	2.40555	7.08351e-06	2.24964e-05	yes	up	0.04	0.04	0.02	0.04	0.15	0.16	0.26	0.035	0.19
gene-LOC112412914	LOC112412914	uncharacterized LOC112412914	2.347	1.23077	0.000396127	0.0010409	yes	up	0.38	0.09	0.13	0.11	0.39	0.26	0.65	0.1775	0.433333
gene-LOC112412926	LOC112412926	transcription initiation factor TFIID subunit 13-like	2.232	1.15827	1.86205e-11	8.95662e-11	yes	up	0.51	0.24	0.07	0.41	0.52	0.58	1.07	0.3075	0.723333
gene-LOC112413167	LOC112413167	uncharacterized LOC112413167	2.843	1.50766	0.000111855	0.000313955	yes	up	0.21	0.21	0	0.05	0.39	0.08	0.53	0.1175	0.333333
gene-LOC112413385	LOC112413385	uncharacterized LOC112413385	4.102	2.03624	0.000362499	0.00095649	yes	up	0.33	0.16	0.5	0.14	1.21	0.66	2.48	0.2825	1.45
gene-LOC112413388	LOC112413388	-	2.661	1.4122	0.000117669	0.000329411	yes	up	0.09	0.04	0.1	0.13	0.18	0.26	0.32	0.09	0.253333
gene-LOC112413472	LOC112413472	integrator complex subunit 8-like	4.174	2.0615	8.98647e-15	5.25062e-14	yes	up	1.8	0.38	0.17	0.59	1.82	4.55	3.43	0.735	3.26667
gene-LOC112413503	LOC112413503	zinc finger CCHC domain-containing protein 18-like, transcript variant X3	2.021	1.01478	1.56678e-16	1.0088e-15	yes	up	1.64	0.44	0.6	0.52	1.13	2.01	1.75	0.8	1.63
gene-LOC112413701	LOC112413701	uncharacterized LOC112413701, transcript variant X1	2.692	1.42885	9.59345e-32	1.09171e-30	yes	up	0.15	0.41	0.12	0.08	0.77	0.12	0.63	0.19	0.506667
gene-LOC112413766	LOC112413766	histone H3.v1-like	2.927	1.54951	3.84411e-07	1.37352e-06	yes	up	0.14	0.16	0.03	0.16	0.33	0.22	0.56	0.1225	0.37
gene-LOC112413774	LOC112413774	histone H2B type 2-E-like	2.115	1.08085	6.35721e-06	2.02647e-05	yes	up	2.9	1.78	1.39	2.61	4.08	5.65	5.31	2.17	5.01333
gene-LOC112414001	LOC112414001	-	2.635	1.39804	1.66999e-05	5.1145e-05	yes	up	0.15	0.1	0.02	0.06	0.49	0.01	0.14	0.0825	0.213333
gene-LOC112414037	LOC112414037	uncharacterized LOC112414037	4.513	2.17418	1.07042e-07	3.99331e-07	yes	up	0.06	0.11	0	0.01	0.42	0.11	0.04	0.045	0.19
gene-LOC112414126	LOC112414126	-	2.391	1.25779	0.000373679	0.000984024	yes	up	0.08	0.12	0.05	0.07	0.11	0.25	0.26	0.08	0.206667
gene-LOC112414188	LOC112414188	uncharacterized LOC112414188	2.585	1.3701	3.01872e-68	7.53452e-67	yes	up	1.34	1.31	0.29	1.23	3.27	1.99	3.05	1.0425	2.77
gene-LOC112414200	LOC112414200	uncharacterized LOC112414200	6.42	2.6826	1.48245e-07	5.484e-07	yes	up	0.13	0.04	0.12	0	0.11	0.86	0.57	0.0725	0.513333
gene-LOC112414433	LOC112414433	-	11.106	3.47326	5.37924e-25	4.91866e-24	yes	up	0.44	0	0.12	0	1.75	1.11	1.9	0.14	1.58667
gene-LOC112414500	LOC112414500	uncharacterized LOC112414500	2.873	1.52242	4.51827e-17	3.00262e-16	yes	up	4.56	2.84	0.78	3.83	7.28	10.49	14.12	3.0025	10.63
gene-LOC112414687	LOC112414687	zinc finger protein 317-like, transcript variant X1	2.653	1.4075	0.000832142	0.00209986	yes	up	0.1	0.01	0.03	0.07	0.04	0.21	0.18	0.0525	0.143333
gene-LOC112414796	LOC112414796	uncharacterized LOC112414796, transcript variant X1	4.369	2.12739	0.000458066	0.00119488	yes	up	0.03	0	0.11	0.03	0.09	0.32	0.17	0.0425	0.193333
gene-LOC112414824	LOC112414824	zinc finger protein 260-like	2.782	1.47593	1.40671e-72	3.73355e-71	yes	up	2.55	0.86	0.54	0.89	3.02	2.04	5.31	1.21	3.45667
gene-LOC112415110	LOC112415110	uncharacterized LOC112415110, transcript variant X3	2.921	1.54654	2.93929e-11	1.40399e-10	yes	up	0.13	0.18	0.06	0.04	0.32	0.33	0.21	0.1025	0.286667
gene-LOC112415423	LOC112415423	zinc finger protein 615-like	2.926	1.54874	5.90361e-18	4.08613e-17	yes	up	0.56	0.19	0.14	0.22	1.11	0.56	0.81	0.2775	0.826667
gene-LOC112415432	LOC112415432	zinc finger protein 160-like	2.19	1.13109	2.68604e-10	1.20398e-09	yes	up	0.52	0.35	0	0.49	0.47	0.85	1.06	0.34	0.793333
gene-LOC112415463	LOC112415463	IgG receptor FcRn large subunit p51-like	0.487	-1.03795	0.000259105	0.000697171	yes	down	2.06	0	1.34	0.4	1.06	0	0.28	0.95	0.446667
gene-LOC112415722	LOC112415722	uncharacterized LOC112415722	2.69	1.42748	2.38893e-58	5.00278e-57	yes	up	0.94	2.09	0.34	0.62	4.87	1.48	1.5	0.9975	2.61667
gene-LOC112415738	LOC112415738	-	2.305	1.20456	0.000431792	0.0011296	yes	up	0.04	0.11	0.63	0.1	0.33	1.27	0.07	0.22	0.556667
gene-LOC112415973	LOC112415973	granzyme B-like, transcript variant X1	2.423	1.27696	1.20954e-07	4.49475e-07	yes	up	0.37	0.8	0.64	0.55	1	1.98	1.46	0.59	1.48
gene-LRIF1	LRIF1	ligand dependent nuclear receptor interacting factor 1, transcript variant X1	2.106	1.07465	4.15342e-17	2.76658e-16	yes	up	1.1	0.53	0.27	0.4	1.39	0.64	1.29	0.575	1.10667
gene-LRP11	LRP11	LDL receptor related protein 11	2.087	1.06164	5.7482e-16	3.6038e-15	yes	up	0.77	0.22	0.24	0.35	0.67	0.8	1.15	0.395	0.873333
gene-LRP6	LRP6	LDL receptor related protein 6, transcript variant X1	2.248	1.16892	3.34321e-19	2.43158e-18	yes	up	0.36	0.09	0.14	0.19	0.57	0.27	0.5	0.195	0.446667
gene-LRRC58	LRRC58	leucine rich repeat containing 58, transcript variant X2	2.887	1.52949	0.00020799	0.000565755	yes	up	0.24	0	0	0.07	0.21	0.29	0.2	0.0775	0.233333
gene-LRRN4CL	LRRN4CL	LRRN4 C-terminal like	40.608	5.34371	7.2736e-09	2.97457e-08	yes	up	0	0.02	0	0	0.47	0	0	0.005	0.156667
gene-LYPLAL1	LYPLAL1	lysophospholipase like 1, transcript variant X1	2.853	1.51268	6.3102e-08	2.39626e-07	yes	up	0.12	0.05	0.01	0.09	0.14	0.18	0.28	0.0675	0.2
gene-MAP3K15	MAP3K15	mitogen-activated protein kinase kinase kinase 15	2.034	1.02463	1.55761e-36	2.00204e-35	yes	up	1.73	0.83	0.49	0.68	1.86	1.29	2.88	0.9325	2.01
gene-MAP6D1	MAP6D1	MAP6 domain containing 1	3.347	1.74272	5.64574e-14	3.15897e-13	yes	up	0.16	0.1	0.07	0.11	0.26	0.49	0.43	0.11	0.393333
gene-MCC	MCC	mutated in colorectal cancers, transcript variant X1	2.052	1.0373	3.54313e-10	1.57705e-09	yes	up	0.43	0.15	0.02	0.33	0.49	0.41	0.59	0.2325	0.496667
gene-MDFIC	MDFIC	MyoD family inhibitor domain containing, transcript variant X1	2.303	1.20362	4.76477e-15	2.82237e-14	yes	up	2.27	0.42	0.46	0.76	1.36	2.77	3.16	0.9775	2.43
gene-MEGF11	MEGF11	multiple EGF like domains 11	2.404	1.26523	5.507e-08	2.10287e-07	yes	up	24.42	10.67	1.42	6.74	19.88	25.88	24.35	10.8125	23.37
gene-MEGF9	MEGF9	multiple EGF like domains 9, transcript variant X1	2.329	1.21958	3.05228e-128	1.54158e-126	yes	up	2.63	1.59	1.21	1.7	5.18	2.91	4.68	1.7825	4.25667
gene-MFHAS1	MFHAS1	malignant fibrous histiocytoma amplified sequence 1, transcript variant X1	2.497	1.32003	2.6101e-15	1.56715e-14	yes	up	0.66	0.14	0.13	0.25	0.52	1.1	0.73	0.295	0.783333
gene-MIA	MIA	melanoma inhibitory activity, transcript variant X1	0.275	-1.86419	1.8163e-05	5.54578e-05	yes	down	0.56	0.11	0.6	0.19	0	0	0.34	0.365	0.113333
gene-MINPP1	MINPP1	multiple inositol-polyphosphate phosphatase 1, transcript variant X1	2.313	1.20985	5.19882e-05	0.000151569	yes	up	0.28	0.18	0.06	0.12	0.25	0.31	0.43	0.16	0.33
gene-MIXL1	MIXL1	Mix paired-like homeobox, transcript variant X1	2.497	1.32003	0.000214531	0.000582898	yes	up	0.28	0.1	0.07	0.11	0.17	0.35	0.61	0.14	0.376667
gene-MLXIP	MLXIP	MLX interacting protein, transcript variant X1	2.276	1.18631	4.36726e-196	3.57117e-194	yes	up	3.41	4.12	0.87	1.79	6.74	4.8	6.2	2.5475	5.91333
gene-MPP2	MPP2	membrane palmitoylated protein 2, transcript variant X2	0.439	-1.18776	1.78963e-05	5.4663e-05	yes	down	0.13	0.24	0.07	0.4	0.06	0.21	0.03	0.21	0.1
gene-MRI1	MRI1	methylthioribose-1-phosphate isomerase 1	3.776	1.91679	5.68443e-08	2.16725e-07	yes	up	0.19	0.22	0.1	0	0.34	0.64	0.53	0.1275	0.503333
gene-MSMP	MSMP	microseminoprotein, prostate associated	2.226	1.15446	0.000126132	0.00035167	yes	up	0.35	0.2	0.35	0.57	0.46	0.98	1.28	0.3675	0.906667
gene-MTCL1	MTCL1	microtubule crosslinking factor 1, transcript variant X1	2.153	1.10633	2.43943e-13	1.3107e-12	yes	up	0.37	0.34	0.1	0.12	0.2	0.91	0.47	0.2325	0.526667
gene-MTFMT	MTFMT	mitochondrial methionyl-tRNA formyltransferase, transcript variant X1	2.09	1.06369	1.41371e-11	6.86157e-11	yes	up	1.28	0.89	0.69	0.79	1.66	1.38	2.49	0.9125	1.84333
gene-MTHFS	MTHFS	methenyltetrahydrofolate synthetase, transcript variant X17	2.245	1.16703	1.97482e-47	3.3312e-46	yes	up	2.84	1.33	1.22	1.55	3.24	3.65	4.84	1.735	3.91
gene-MTMR9	MTMR9	myotubularin related protein 9	2.684	1.42437	0.000149321	0.000413703	yes	up	0.13	0.16	0	0.14	0.22	0.45	0.25	0.1075	0.306667
gene-MTRR	MTRR	5-methyltetrahydrofolate-homocysteine methyltransferase reductase	2.006	1.00401	1.42295e-05	4.38923e-05	yes	up	0.72	0.04	0.12	0.22	0.33	0.72	0.71	0.275	0.586667
gene-MUC5B	MUC5B	mucin 5B, oligomeric mucus/gel-forming	2.247	1.16803	0.000269329	0.000722981	yes	up	0.05	0	0.02	0.01	0.03	0.06	0.05	0.02	0.0466667
gene-MYL6B	MYL6B	myosin light chain 6B, transcript variant X2	0.319	-1.64698	4.53669e-05	0.000133169	yes	down	0.54	0.79	2.55	0.72	0.19	0.06	0.74	1.15	0.33
gene-MYL7	MYL7	myosin light chain 7, transcript variant X1	0.24	-2.05848	0.000632591	0.00162399	yes	down	0.94	0.14	0.39	0.32	0	0.14	0.22	0.4475	0.12
gene-MYO3A	MYO3A	myosin IIIA	0.073	-3.76743	0.00016925	0.000465241	yes	down	0.01	0	0.01	0.1	0	0.01	0	0.03	0.00333333
gene-MYOM1	MYOM1	myomesin 1, transcript variant X1	6.658	2.73507	1.45533e-12	7.50477e-12	yes	up	0.02	0.04	0.01	0.01	0.27	0.11	0.04	0.02	0.14
gene-N4BP2	N4BP2	NEDD4 binding protein 2, transcript variant X1	2.104	1.07302	3.27453e-17	2.19306e-16	yes	up	0.72	0.16	0.11	0.3	0.41	0.69	1.04	0.3225	0.713333
gene-NAB1	NAB1	NGFI-A binding protein 1, transcript variant X1	2.272	1.18371	1.29881e-07	4.82021e-07	yes	up	0.29	0.12	0.12	0.05	0.41	0.19	0.42	0.145	0.34
gene-NACAD	NACAD	NAC alpha domain containing	2.635	1.39804	1.66999e-05	5.1145e-05	yes	up	0.1	0.01	0.01	0.03	0.02	0.18	0.14	0.0375	0.113333
gene-NAF1	NAF1	nuclear assembly factor 1 ribonucleoprotein	2.059	1.04173	1.17715e-05	3.66595e-05	yes	up	1.12	0.28	0.09	0.37	0.53	1.74	0.83	0.465	1.03333
gene-NAPSA	NAPSA	napsin A aspartic peptidase	2.964	1.56753	0.000344434	0.000911624	yes	up	0.68	0.05	0.19	0	0.57	0.82	1.81	0.23	1.06667
gene-NBEAL1	NBEAL1	neurobeachin like 1, transcript variant X1	2.158	1.10947	1.81532e-08	7.1959e-08	yes	up	0.12	0.05	0.02	0.07	0.12	0.11	0.22	0.065	0.15
gene-NCEH1	NCEH1	neutral cholesterol ester hydrolase 1, transcript variant X1	0.34	-1.55444	2.22339e-10	1.00342e-09	yes	down	0.41	0.28	0.18	0.54	0.06	0.11	0.2	0.3525	0.123333
gene-NDFIP2	NDFIP2	Nedd4 family interacting protein 2, transcript variant X3	2.23	1.1572	4.76739e-132	2.50354e-130	yes	up	7.23	4.62	3.72	2.93	9.97	8.58	12.29	4.625	10.28
gene-NDNF	NDNF	neuron derived neurotrophic factor	4.934	2.30275	2.57338e-13	1.38051e-12	yes	up	0.06	0.14	0.03	0.08	0.8	0.21	0.09	0.0775	0.366667
gene-NEDD4L	NEDD4L	neural precursor cell expressed, developmentally down-regulated 4-like, E3 ubiquitin protein ligase, transcript variant X1	2.516	1.33092	1.56927e-45	2.51377e-44	yes	up	0.81	0.39	0.19	0.2	0.83	1.22	1.06	0.3975	1.03667
gene-NEMP1	NEMP1	nuclear envelope integral membrane protein 1	2.455	1.29579	3.59476e-05	0.000106817	yes	up	0.31	0.05	0.02	0.15	0.24	0.36	0.42	0.1325	0.34
gene-NET1	NET1	neuroepithelial cell transforming 1, transcript variant X1	4.081	2.02901	0	0	yes	up	3	4.94	2.56	0.99	16.35	9.04	9.78	2.8725	11.7233
gene-NFASC	NFASC	neurofascin, transcript variant X1	29.961	4.905	0.00016055	0.00044246	yes	up	0	0	0	0	0.01	0.07	0.06	0	0.0466667
gene-NFAT5	NFAT5	nuclear factor of activated T cells 5, transcript variant X1	2.004	1.00313	2.10974e-52	3.92933e-51	yes	up	0.95	0.47	0.28	0.58	0.91	1.03	1.65	0.57	1.19667
gene-NFKBIA	NFKBIA	NFKB inhibitor alpha	2.51	1.32782	2.19702e-196	1.80513e-194	yes	up	14.17	7.63	11.12	4.24	31.28	20.85	19.28	9.29	23.8033
gene-NHLRC2	NHLRC2	NHL repeat containing 2, transcript variant X1	2.948	1.55986	3.04908e-20	2.31779e-19	yes	up	0.71	0.37	0.27	0.31	1.1	1.15	1.4	0.415	1.21667
gene-NHSL2	NHSL2	NHS like 2, transcript variant X1	2.207	1.14179	1.88448e-156	1.16404e-154	yes	up	3.38	1.86	0.74	2.28	4.28	4.51	4.71	2.065	4.5
gene-NINL	NINL	ninein like, transcript variant X1	2.996	1.58307	1.12138e-07	4.17799e-07	yes	up	0.13	0.05	0.05	0.06	0.04	0.09	0.59	0.0725	0.24
gene-NIPAL1	NIPAL1	NIPA like domain containing 1	3.371	1.75299	0.00047668	0.00124042	yes	up	0.07	0.02	0	0.08	0.05	0.18	0.26	0.0425	0.163333
gene-NIPAL4	NIPAL4	NIPA like domain containing 4	2.668	1.41561	6.50222e-13	3.42609e-12	yes	up	0.28	0.15	0.06	0.14	0.46	0.39	0.43	0.1575	0.426667
gene-NSUN3	NSUN3	NOP2/Sun RNA methyltransferase family member 3, transcript variant X1	2.122	1.08557	0.000844141	0.00212639	yes	up	0.29	0.03	0.08	0.1	0.26	0.31	0.31	0.125	0.293333
gene-NUP62CL	NUP62CL	nucleoporin 62 C-terminal like	2.244	1.16612	1.17097e-09	5.06368e-09	yes	up	0.49	0.67	0.06	1.55	1.55	1.08	2.36	0.6925	1.66333
gene-OCA2	OCA2	OCA2 melanosomal transmembrane protein, transcript variant X4	4.599	2.20139	6.32424e-11	2.94708e-10	yes	up	0.11	0.03	0.02	0.07	0.16	0.41	0.3	0.0575	0.29
gene-OGFRL1	OGFRL1	opioid growth factor receptor like 1, transcript variant X1	2.311	1.20857	2.31076e-270	2.69934e-268	yes	up	5.91	6.73	15.83	6.93	18.91	14.55	15.37	8.85	16.2767
gene-OLFML3	OLFML3	olfactomedin like 3, transcript variant X1	2.38	1.25078	1.02938e-13	5.65651e-13	yes	up	0.94	0.51	0.67	0.47	2.27	0.99	1.45	0.6475	1.57
gene-OXTR	OXTR	oxytocin receptor, transcript variant X2	2.663	1.41314	4.24709e-06	1.38101e-05	yes	up	0.24	0.04	0.04	0.27	0.18	0.47	0.56	0.1475	0.403333
gene-P2RY12	P2RY12	purinergic receptor P2Y12, transcript variant X1	2.296	1.19894	8.89393e-14	4.90452e-13	yes	up	0.88	0.6	0.29	0.4	1.81	0.64	1.02	0.5425	1.15667
gene-PCDH1	PCDH1	protocadherin 1, transcript variant X1	9.363	3.22692	0.000204904	0.000557712	yes	up	0	0.01	0	0.01	0	0.1	0.03	0.005	0.0433333
gene-PDCD1LG2	PDCD1LG2	programmed cell death 1 ligand 2, transcript variant X2	2.43	1.281	2.84462e-80	8.5548e-79	yes	up	2.42	1.08	1.16	1.18	3.64	2.33	4.51	1.46	3.49333
gene-PDCD7	PDCD7	programmed cell death 7	2.028	1.02037	5.00637e-29	5.21342e-28	yes	up	2.46	1.14	0.76	0.8	3.11	2.52	2.37	1.29	2.66667
gene-PDE4C	PDE4C	phosphodiesterase 4C	2.653	1.4075	4.25927e-05	0.000125519	yes	up	0.16	0.05	0.04	0.02	0.11	0.17	0.28	0.0675	0.186667
gene-PDE4D	PDE4D	phosphodiesterase 4D, transcript variant X1	2.062	1.0441	2.27885e-40	3.22608e-39	yes	up	11.39	3.86	3.04	7.03	10.47	18.86	13	6.33	14.11
gene-PDE6C	PDE6C	phosphodiesterase 6C, transcript variant X1	2.746	1.45754	0.000724909	0.00184444	yes	up	0.05	0.03	0	0.02	0.03	0.09	0.09	0.025	0.07
gene-PDXK	PDXK	pyridoxal kinase, transcript variant X1	2.589	1.37251	0	0	yes	up	10.02	12.11	6.3	6.52	33.78	13.23	20.8	8.7375	22.6033
gene-PDYN	PDYN	prodynorphin, transcript variant X2	0.463	-1.1106	6.18936e-09	2.5445e-08	yes	down	1.64	0.22	0.44	0.81	0.44	0.54	0.14	0.7775	0.373333
gene-PDZD8	PDZD8	PDZ domain containing 8, transcript variant X1	2.654	1.40844	1.5582e-65	3.76336e-64	yes	up	1.13	1.38	0.33	0.86	2.94	1.83	2.6	0.925	2.45667
gene-PER1	PER1	period circadian regulator 1, transcript variant X4	3.632	1.86074	1.63393e-207	1.389e-205	yes	up	1.01	3.6	0.77	0.4	8.86	2.22	4.08	1.445	5.05333
gene-PER2	PER2	period circadian regulator 2, transcript variant X1	2.038	1.02699	2.52432e-06	8.4252e-06	yes	up	0.23	0.05	0.1	0.05	0.11	0.22	0.38	0.1075	0.236667
gene-PFKFB3	PFKFB3	6-phosphofructo-2-kinase/fructose-2,6-biphosphatase 3, transcript variant X1	2.885	1.52878	0	0	yes	up	4.02	6.28	2.31	2.29	14.79	6.56	10.84	3.725	10.73
gene-PFKFB4	PFKFB4	6-phosphofructo-2-kinase/fructose-2,6-biphosphatase 4, transcript variant X1	2.429	1.2802	0	0	yes	up	6.37	10.18	2.04	5.48	18.16	9.33	14.3	6.0175	13.93
gene-PGP	PGP	phosphoglycolate phosphatase	36.103	5.17403	3.03053e-05	9.05837e-05	yes	up	0	0	0	0	0	0.2	0	0	0.0666667
gene-PHACTR1	PHACTR1	phosphatase and actin regulator 1	2.525	1.33648	1.0331e-238	1.00228e-236	yes	up	5.19	3.15	2.45	3.09	11.39	6.99	8.51	3.47	8.96333
gene-PHLDA1	PHLDA1	pleckstrin homology like domain family A member 1	2.437	1.28527	1.2942e-06	4.42798e-06	yes	up	0.29	0.15	0.16	0.09	0.52	0.27	0.5	0.1725	0.43
gene-PIAS3	PIAS3	protein inhibitor of activated STAT 3, transcript variant X1	3.896	1.96198	1.00067e-18	7.14191e-18	yes	up	0.32	0.08	0.09	0.16	0.71	0.42	0.88	0.1625	0.67
gene-PIWIL2	PIWIL2	piwi like RNA-mediated gene silencing 2, transcript variant X1	134.823	7.07492	2.21323e-15	1.3354e-14	yes	up	0	0	0	0	0	0.75	0	0	0.25
gene-PKHD1L1	PKHD1L1	PKHD1 like 1	2.684	1.42437	0.000149321	0.000413703	yes	up	0.04	0.01	0.01	0.01	0.04	0.04	0.04	0.0175	0.04
gene-PLAC9	PLAC9	placenta specific 9, transcript variant X1	2.461	1.29927	7.53831e-06	2.38834e-05	yes	up	0.35	0.44	0.17	0.12	0.51	0.38	1.22	0.27	0.703333
gene-PLAUR	PLAUR	plasminogen activator, urokinase receptor, transcript variant X1	2.219	1.15022	3.95238e-79	1.1783e-77	yes	up	2.26	2.64	1.67	2.28	8.87	2.38	3.06	2.2125	4.77
gene-PLD1	PLD1	phospholipase D1, transcript variant X1	2.416	1.27279	6.90702e-48	1.18135e-46	yes	up	2.09	0.81	0.32	1.56	2.91	2.46	3.33	1.195	2.9
gene-PLK1	PLK1	polo like kinase 1	2.39	1.25684	1.7087e-05	5.22841e-05	yes	up	0.23	0.13	0.05	0.15	0.34	0.34	0.35	0.14	0.343333
gene-PLS3	PLS3	plastin 3	4.993	2.32003	0.000309842	0.000824773	yes	up	0.04	0.01	0.01	0	0.01	0	0.27	0.015	0.0933333
gene-PLSCR4	PLSCR4	phospholipid scramblase 4, transcript variant X1	2.114	1.07998	1.1695e-34	1.43345e-33	yes	up	1.78	0.93	0.84	1.66	3.13	2.66	2.81	1.3025	2.86667
gene-POC1B	POC1B	POC1 centriolar protein B, transcript variant X1	2.406	1.26639	8.9993e-18	6.18639e-17	yes	up	0.69	0.61	0.18	0.34	0.83	0.89	1.23	0.455	0.983333
gene-POLR1B	POLR1B	RNA polymerase I subunit B, transcript variant X3	2.366	1.24259	4.19143e-66	1.02238e-64	yes	up	2.24	1.38	0.66	1.33	3.96	2.44	3.8	1.4025	3.4
gene-POMK	POMK	protein-O-mannose kinase, transcript variant X1	2.01	1.00751	2.51582e-13	1.35005e-12	yes	up	1.15	0.44	0.19	0.65	1.01	1.27	1.63	0.6075	1.30333
gene-POU2F1	POU2F1	POU class 2 homeobox 1, transcript variant X1	2.218	1.14915	2.55135e-10	1.14601e-09	yes	up	0.22	0.1	0.02	0.13	0.19	0.32	0.39	0.1175	0.3
gene-PPARA	PPARA	peroxisome proliferator activated receptor alpha, transcript variant X2	4.161	2.057	0.000816525	0.00206166	yes	up	0.08	0.02	0	0	0.05	0.12	0.12	0.025	0.0966667
gene-PPFIA2	PPFIA2	PTPRF interacting protein alpha 2, transcript variant X1	7.771	2.95814	9.47941e-15	5.52923e-14	yes	up	0.03	0.01	0.02	0	0.24	0.03	0.09	0.015	0.12
gene-PPL	PPL	periplakin, transcript variant X1	2.302	1.20268	9.7167e-05	0.00027484	yes	up	0.07	0.01	0.01	0.1	0.13	0.1	0.11	0.0475	0.113333
gene-PPP1R9A	PPP1R9A	protein phosphatase 1 regulatory subunit 9A, transcript variant X1	2.1	1.07005	7.0695e-05	0.000203414	yes	up	0.1	0.02	0.01	0.04	0.06	0.07	0.14	0.0425	0.09
gene-PRDM1	PRDM1	PR/SET domain 1	3.252	1.70119	1.45738e-94	5.32471e-93	yes	up	1.09	0.89	0.45	0.56	3.28	2.12	2.01	0.7475	2.47
gene-PRDM10	PRDM10	PR/SET domain 10, transcript variant X1	2.023	1.01679	2.54457e-16	1.62255e-15	yes	up	0.55	0.25	0.22	0.23	0.56	0.5	0.93	0.3125	0.663333
gene-PRDM2	PRDM2	PR/SET domain 2, transcript variant X1	2.003	1.0021	3.74786e-53	7.07234e-52	yes	up	2.64	1.02	0.99	1.57	2.65	2.9	2.53	1.555	2.69333
gene-PROCR	PROCR	protein C receptor, transcript variant X1	2.881	1.52648	0.000852852	0.00214644	yes	up	0.16	0.04	0	0.05	0.23	0.18	0.16	0.0625	0.19
gene-PRSS36	PRSS36	serine protease 36	2.504	1.3244	2.42618e-23	2.09253e-22	yes	up	0.7	0.44	0.22	0.5	0.87	1.34	1.5	0.465	1.23667
gene-PRSS53	PRSS53	serine protease 53, transcript variant X1	2.137	1.0956	2.21783e-06	7.43694e-06	yes	up	0.27	0.18	0.1	0.2	0.41	0.58	0.37	0.1875	0.453333
gene-PTEN	PTEN	phosphatase and tensin homolog	2.286	1.1929	1.36481e-275	1.68608e-273	yes	up	5.35	2.39	2.39	3.19	8.2	6.22	10.69	3.33	8.37
gene-PTGDR	PTGDR	prostaglandin D2 receptor	2.561	1.35656	1.80026e-12	9.22809e-12	yes	up	0.52	0.18	0.25	0.04	0.44	0.82	0.75	0.2475	0.67
gene-PTGER2	PTGER2	prostaglandin E receptor 2	2.951	1.56107	2.91673e-117	1.36475e-115	yes	up	1.87	0.9	1.28	1.23	4.67	3.33	4.14	1.32	4.04667
gene-PTPN13	PTPN13	protein tyrosine phosphatase, non-receptor type 13, transcript variant X1	2.07	1.04939	0.000307648	0.000819313	yes	up	0.1	0.02	0.02	0.03	0.04	0.13	0.1	0.0425	0.09
gene-PTPN4	PTPN4	protein tyrosine phosphatase, non-receptor type 4, transcript variant X1	2.235	1.16055	1.50389e-05	4.62976e-05	yes	up	0.24	0.09	0.08	0.18	0.24	0.39	0.44	0.1475	0.356667
gene-PTPRB	PTPRB	protein tyrosine phosphatase, receptor type B, transcript variant X1	4.785	2.25863	0.000141282	0.000392192	yes	up	0.02	0	0	0.01	0.03	0.03	0.06	0.0075	0.04
gene-PURB	PURB	purine rich element binding protein B	2.081	1.057	3.43798e-31	3.85107e-30	yes	up	1.19	0.48	0.19	0.59	1.16	1.34	1.49	0.6125	1.33
gene-RAI1	RAI1	retinoic acid induced 1	2.014	1.00996	8.34336e-09	3.3983e-08	yes	up	0.32	0.09	0.02	0.12	0.2	0.43	0.24	0.1375	0.29
gene-RALB	RALB	RAS like proto-oncogene B, transcript variant X1	2.004	1.00304	4.82165e-244	4.9878e-242	yes	up	18.82	13.37	12.78	14.81	38.23	22.01	29.88	14.945	30.04
gene-RAPGEF6	RAPGEF6	Rap guanine nucleotide exchange factor 6, transcript variant X2	2.304	1.20394	7.34e-22	5.96792e-21	yes	up	1.26	0.47	0.04	0.45	0.66	1.39	1.89	0.555	1.31333
gene-RARS2	RARS2	arginyl-tRNA synthetase 2, mitochondrial, transcript variant X1	2.235	1.16014	1.33804e-40	1.90679e-39	yes	up	1.29	1.75	0.82	0.82	2.85	1.64	4.11	1.17	2.86667
gene-RASAL2	RASAL2	RAS protein activator like 2, transcript variant X1	2.134	1.09352	1.08346e-30	1.19724e-29	yes	up	0.62	0.33	0.11	0.3	0.89	0.61	0.69	0.34	0.73
gene-RASGRF2	RASGRF2	Ras protein specific guanine nucleotide releasing factor 2, transcript variant X1	2.088	1.06224	1.06001e-05	3.31437e-05	yes	up	0.2	0.05	0.01	0.09	0.18	0.06	0.31	0.0875	0.183333
gene-RASL12	RASL12	RAS like family 12, transcript variant X1	3.735	1.90122	0	0	yes	up	4.74	7.07	2.65	3.5	20.6	7.55	23.19	4.49	17.1133
gene-RBKS	RBKS	ribokinase, transcript variant X1	2.189	1.13056	3.03157e-13	1.62326e-12	yes	up	1.44	1.91	1.23	1.66	6.75	1.54	1.97	1.56	3.42
gene-RBM12B	RBM12B	RNA binding motif protein 12B, transcript variant X2	2.035	1.02509	3.00407e-15	1.79617e-14	yes	up	0.77	0.2	0.09	0.31	0.46	1.02	0.77	0.3425	0.75
gene-RBM15	RBM15	RNA binding motif protein 15	2.273	1.18457	3.28431e-12	1.65536e-11	yes	up	0.61	0.16	0.09	0.25	0.55	0.6	0.83	0.2775	0.66
gene-RBM41	RBM41	RNA binding motif protein 41	14.98	3.905	4.34262e-07	1.54488e-06	yes	up	0.04	0	0	0.03	0.25	0.3	0.31	0.0175	0.286667
gene-RC3H2	RC3H2	ring finger and CCCH-type domains 2, transcript variant X1	2.071	1.05	7.565e-141	4.2453e-139	yes	up	3.54	1.58	1.35	2.36	3.98	4.21	6.11	2.2075	4.76667
gene-RECQL	RECQL	RecQ like helicase	2.058	1.04132	3.01384e-15	1.80138e-14	yes	up	1.4	0.44	0.39	0.57	1.01	1.77	1.82	0.7	1.53333
gene-REL	REL	REL proto-oncogene, NF-kB subunit	2.489	1.31562	3.00866e-57	6.1579e-56	yes	up	1.26	0.53	0.2	0.93	1.62	1.59	2.52	0.73	1.91
gene-RHBDL2	RHBDL2	rhomboid like 2, transcript variant X1	0.47	-1.08877	0.000233581	0.000631762	yes	down	0.58	0.34	0.17	0.86	0.14	0.06	0.57	0.4875	0.256667
gene-RHOB	RHOB	ras homolog family member B	2.296	1.1993	6.87283e-142	3.90795e-140	yes	up	14.68	13.18	4.98	6.82	30.5	24.3	14.22	9.915	23.0067
gene-RIPOR2	RIPOR2	RHO family interacting cell polarization regulator 2, transcript variant X7	2.546	1.34803	0	0	yes	up	39.38	35.25	13.21	23.1	89.18	53.91	77.98	27.735	73.69
gene-RNF135	RNF135	ring finger protein 135	2.902	1.53722	2.98674e-08	1.1675e-07	yes	up	0.04	0.35	0	0.13	0.21	0.29	0.68	0.13	0.393333
gene-RNF217	RNF217	ring finger protein 217	4.681	2.22692	1.09986e-09	4.76821e-09	yes	up	0.14	0.03	0.01	0.06	0.16	0.34	0.41	0.06	0.303333
gene-RNFT2	RNFT2	ring finger protein, transmembrane 2	2.825	1.49837	8.20319e-05	0.000234346	yes	up	0.14	0.02	0	0.12	0.11	0.2	0.32	0.07	0.21
gene-RORA	RORA	RAR related orphan receptor A	2.509	1.32702	3.18145e-15	1.89826e-14	yes	up	0.44	0.24	0.02	0.25	0.22	0.77	0.93	0.2375	0.64
gene-RORC	RORC	RAR related orphan receptor C, transcript variant X1	2.232	1.15828	0.00015515	0.000428748	yes	up	0.29	0.18	0	0.31	0.28	0.76	0.35	0.195	0.463333
gene-RSC1A1	RSC1A1	regulator of solute carriers 1	3.906	1.96575	8.27181e-13	4.32928e-12	yes	up	0.21	0.06	0.04	0.26	0.35	0.54	0.91	0.1425	0.6
gene-RSPRY1	RSPRY1	ring finger and SPRY domain containing 1, transcript variant X2	2.078	1.0551	3.75684e-13	2.00411e-12	yes	up	1.41	0.43	0.04	0.64	0.65	1.39	1.6	0.63	1.21333
gene-RTL5	RTL5	retrotransposon Gag like 5	2.422	1.27644	1.13447e-11	5.54228e-11	yes	up	0.51	0.09	0.09	0.25	0.43	0.55	0.85	0.235	0.61
gene-RUFY4	RUFY4	RUN and FYVE domain containing 4, transcript variant X1	2.029	1.02054	0	0	yes	up	9.47	8.31	6.02	6.28	20.21	10.87	15.82	7.52	15.6333
gene-RXYLT1	RXYLT1	ribitol xylosyltransferase 1	2.436	1.28474	7.7949e-12	3.83866e-11	yes	up	1.11	0.18	0.56	0.58	1.29	1.75	1.68	0.6075	1.57333
gene-SACS	SACS	sacsin molecular chaperone, transcript variant X1	2.142	1.09888	2.55646e-66	6.2446e-65	yes	up	0.83	0.3	0.22	0.52	0.75	1.34	1.1	0.4675	1.06333
gene-SAMD12	SAMD12	sterile alpha motif domain containing 12, transcript variant X1	2.347	1.23077	0.000396127	0.0010409	yes	up	0.05	0.02	0.02	0.02	0.03	0.08	0.09	0.0275	0.0666667
gene-SAMSN1	SAMSN1	SAM domain, SH3 domain and nuclear localization signals 1	2.425	1.27806	2.57784e-250	2.76667e-248	yes	up	15.9	9.87	11.24	8.86	34.16	23.05	28.9	11.4675	28.7033
gene-SASS6	SASS6	SAS-6 centriolar assembly protein, transcript variant X1	2.241	1.16438	1.10514e-05	3.44919e-05	yes	up	0.19	0.04	0.12	0.06	0.26	0.16	0.31	0.1025	0.243333
gene-SBK1	SBK1	SH3 domain binding kinase 1	2.334	1.22274	0.000748611	0.00190137	yes	up	0.37	0.08	0	0.11	0.04	0.52	0.5	0.14	0.353333
gene-SCML4	SCML4	Scm polycomb group protein like 4, transcript variant X1	2.137	1.09551	2.89767e-110	1.24397e-108	yes	up	6.51	2.15	1.05	1.68	3.64	9.47	5.43	2.8475	6.18
gene-SCN8A	SCN8A	sodium voltage-gated channel alpha subunit 8	2.597	1.37706	1.52947e-10	6.96289e-10	yes	up	0.15	0.1	0.01	0.06	0.17	0.24	0.24	0.08	0.216667
gene-SEC24A	SEC24A	SEC24 homolog A, COPII coat complex component, transcript variant X1	2.016	1.01169	1.80262e-23	1.56178e-22	yes	up	0.8	0.27	0.27	0.45	0.7	0.96	1.21	0.4475	0.956667
gene-SELENOP	SELENOP	selenoprotein P	2.335	1.22352	8.82866e-11	4.07981e-10	yes	up	0.97	0.08	0.32	0.27	0.18	1.23	1.72	0.41	1.04333
gene-SELL	SELL	selectin L	3.012	1.59084	0	0	yes	up	38.61	2.97	2.4	3.7	38.17	27.98	43.6	11.92	36.5833
gene-SEMA6D	SEMA6D	semaphorin 6D, transcript variant X2	2.313	1.21	5.09322e-99	1.93497e-97	yes	up	1.7	1.43	0.87	1.48	3.62	2.21	4	1.37	3.27667
gene-SEPSECS	SEPSECS	Sep (O-phosphoserine) tRNA:Sec (selenocysteine) tRNA synthase	2.229	1.15653	0.000505102	0.00131081	yes	up	0.36	0.08	0.14	0.12	0.11	0.33	0.83	0.175	0.423333
gene-SETBP1	SETBP1	SET binding protein 1	2.238	1.16249	0.000368733	0.000972191	yes	up	0.07	0.04	0	0.01	0.02	0.09	0.1	0.03	0.07
gene-SFMBT1	SFMBT1	Scm like with four mbt domains 1	2.843	1.50766	4.66666e-08	1.79596e-07	yes	up	0.19	0.02	0.04	0.07	0.16	0.3	0.26	0.08	0.24
gene-SFN	SFN	stratifin	3.923	1.97211	0.000636643	0.0016339	yes	up	0.05	0.02	0	0.05	0.09	0.23	0.05	0.03	0.123333
gene-SHPRH	SHPRH	SNF2 histone linker PHD RING helicase, transcript variant X1	2.025	1.01827	2.6096e-33	3.08623e-32	yes	up	1.03	0.38	0.28	0.37	0.76	1.23	1.38	0.515	1.12333
gene-SHROOM1	SHROOM1	shroom family member 1	3.589	1.84359	0.000843205	0.00212465	yes	up	0.02	0	0.06	0.01	0.05	0.13	0.08	0.0225	0.0866667
gene-SIAH1	SIAH1	siah E3 ubiquitin protein ligase 1, transcript variant X1	2.256	1.1739	1.04717e-33	1.25398e-32	yes	up	5.13	2.35	1.32	2.68	7.67	5.49	6.22	2.87	6.46
gene-SLC10A1	SLC10A1	solute carrier family 10 member 1	2.397	1.26114	0.000263022	0.000707046	yes	up	0.41	0.26	0.21	0.48	1.12	0.42	0.82	0.34	0.786667
gene-SLC16A7	SLC16A7	solute carrier family 16 member 7, transcript variant X10	2.097	1.06857	3.12765e-110	1.33935e-108	yes	up	2.68	2.48	2.39	2.03	6.55	2.35	7.07	2.395	5.32333
gene-SLC19A2	SLC19A2	solute carrier family 19 member 2	2.008	1.00592	0.0001584	0.000437306	yes	up	0.2	0.05	0.13	0.12	0.12	0.26	0.44	0.125	0.273333
gene-SLC25A27	SLC25A27	solute carrier family 25 member 27, transcript variant X1	2.065	1.04647	1.50924e-05	4.64538e-05	yes	up	0.3	0.06	0.03	0.07	0.15	0.41	0.3	0.115	0.286667
gene-SLC26A2	SLC26A2	solute carrier family 26 member 2	2.044	1.03131	6.93622e-09	2.8393e-08	yes	up	0.5	0.1	0.05	0.18	0.25	0.52	0.6	0.2075	0.456667
gene-SLC35A1	SLC35A1	solute carrier family 35 member A1, transcript variant X1	2.058	1.04143	1.83146e-64	4.33193e-63	yes	up	3.02	2.69	1.71	1.24	5.31	2.63	5.38	2.165	4.44
gene-SLC35A3	SLC35A3	solute carrier family 35 member A3	2.613	1.38584	5.75512e-110	2.44621e-108	yes	up	1.33	0.81	0.6	0.86	2.92	1.82	3.78	0.9	2.84
gene-SLC35F5	SLC35F5	solute carrier family 35 member F5, transcript variant X1	2.065	1.04586	2.60809e-07	9.44259e-07	yes	up	0.31	0.17	0.15	0.26	0.38	0.54	0.64	0.2225	0.52
gene-SLC4A1	SLC4A1	solute carrier family 4 member 1 (Diego blood group), transcript variant X1	0.427	-1.22771	2.1316e-225	1.95742e-223	yes	down	10.05	9.6	2.83	17.57	2.03	7.6	4.28	10.0125	4.63667
gene-SLC51B	SLC51B	solute carrier family 51 beta subunit	4.384	2.13221	1.16564e-116	5.39526e-115	yes	up	1.04	2.11	0.58	0.85	6.03	2.26	7.03	1.145	5.10667
gene-SLC5A3	SLC5A3	solute carrier family 5 member 3, transcript variant X1	2.233	1.15885	7.5904e-10	3.31829e-09	yes	up	0.28	0.07	0.02	0.08	0.22	0.28	0.28	0.1125	0.26
gene-SLC9A1	SLC9A1	solute carrier family 9 member A1	2.035	1.02498	4.23856e-19	3.07107e-18	yes	up	1.01	0.31	0.17	0.47	0.63	1.21	1.34	0.49	1.06
gene-SLC9A9	SLC9A9	solute carrier family 9 member A9	2.497	1.32003	1.96017e-06	6.59354e-06	yes	up	0.27	0.22	0.02	0.17	0.2	0.58	0.57	0.17	0.45
gene-SLCO4C1	SLCO4C1	solute carrier organic anion transporter family member 4C1, transcript variant X1	2.278	1.18748	8.1127e-15	4.75303e-14	yes	up	0.94	0.24	0.49	0.62	0.81	1.36	1.84	0.5725	1.33667
gene-SMAP2	SMAP2	small ArfGAP2, transcript variant X1	2.606	1.38165	0	0	yes	up	20.92	20.65	8.8	12.02	55.36	32.46	38.34	15.5975	42.0533
gene-SMIM3	SMIM3	small integral membrane protein 3	2.812	1.49163	9.14518e-103	3.61846e-101	yes	up	1.02	1.25	0.94	0.48	3.45	1.83	2.6	0.9225	2.62667
gene-SMIM35	SMIM35	small integral membrane protein 35	2.635	1.39804	0.000439749	0.00114937	yes	up	0.07	0.07	0.02	0.15	0.14	0.2	0.33	0.0775	0.223333
gene-SMOC1	SMOC1	SPARC related modular calcium binding 1, transcript variant X1	2.07	1.04939	0.000307648	0.000819313	yes	up	0.14	0.05	0.1	0.16	0.21	0.17	0.36	0.1125	0.246667
gene-SMPDL3A	SMPDL3A	sphingomyelin phosphodiesterase acid like 3A, transcript variant X1	3.562	1.83285	1.41395e-38	1.90584e-37	yes	up	0.2	0.63	0.37	0.09	1.75	1.08	0.55	0.3225	1.12667
gene-SMTNL2	SMTNL2	smoothelin like 2	0.493	-1.01982	4.20812e-07	1.49921e-06	yes	down	0.15	1.74	2.18	3.13	0.05	0.85	2.07	1.8	0.99
gene-SNX30	SNX30	sorting nexin family member 30	2.247	1.16803	8.12277e-06	2.56688e-05	yes	up	0.34	0.09	0.03	0.28	0.19	0.66	0.5	0.185	0.45
gene-SOCS1	SOCS1	suppressor of cytokine signaling 1	2.206	1.1417	1.95171e-09	8.337e-09	yes	up	1.38	0.82	0.85	0.17	1.55	2.35	1.67	0.805	1.85667
gene-SOD2	SOD2	superoxide dismutase 2, transcript variant X1	2.309	1.20727	0	0	yes	up	26.15	17.93	17.02	16.1	65.95	22.89	46.65	19.3	45.1633
gene-SORL1	SORL1	sortilin related receptor 1	2.019	1.01367	0	0	yes	up	22.55	17.86	9.83	20.15	40.36	32.29	37.78	17.5975	36.81
gene-SPIRE1	SPIRE1	spire type actin nucleation factor 1, transcript variant X1	2.247	1.16803	1.03353e-13	5.67745e-13	yes	up	0.85	0.15	0.06	0.42	0.69	0.85	1.1	0.37	0.88
gene-SREK1IP1	SREK1IP1	SREK1 interacting protein 1, transcript variant X1	2.017	1.01241	1.12959e-20	8.73363e-20	yes	up	1.21	0.32	0.4	0.68	0.81	2.4	1.88	0.6525	1.69667
gene-SSH2	SSH2	slingshot protein phosphatase 2, transcript variant X1	2.371	1.24531	0	0	yes	up	9.19	6.35	2.73	5.81	15.06	12.54	16.42	6.02	14.6733
gene-ST6GAL1	ST6GAL1	ST6 beta-galactoside alpha-2,6-sialyltransferase 1, transcript variant X1	2.149	1.10397	0	0	yes	up	28.68	15.48	2.28	15.36	27.26	31.27	44.68	15.45	34.4033
gene-STAG3	STAG3	stromal antigen 3	2.175	1.12105	1.53412e-37	2.02179e-36	yes	up	2.69	1.19	1.75	4.53	7.09	5.32	5.4	2.54	5.93667
gene-STAM2	STAM2	signal transducing adaptor molecule 2, transcript variant X1	2.063	1.04467	4.69234e-12	2.34508e-11	yes	up	1.29	0.58	0.32	0.59	1.11	1.34	2.09	0.695	1.51333
gene-STAU2	STAU2	staufen double-stranded RNA binding protein 2, transcript variant X1	2.161	1.11145	6.19759e-06	1.97816e-05	yes	up	0.36	0.03	0.06	0.3	0.33	0.46	0.45	0.1875	0.413333
gene-STBD1	STBD1	starch binding domain 1	3.495	1.80546	4.69783e-16	2.96149e-15	yes	up	0.23	0.33	0.27	0.11	1.29	0.71	0.45	0.235	0.816667
gene-STIL	STIL	STIL, centriolar assembly protein	2.644	1.4025	0.000604661	0.00155554	yes	up	0.08	0.01	0.04	0.04	0.11	0.16	0.07	0.0425	0.113333
gene-STK17B	STK17B	serine/threonine kinase 17b	12.652	3.66124	6.89978e-115	3.13447e-113	yes	up	0	0	0	0.54	0	0.86	5.15	0.135	2.00333
gene-STOM	STOM	stomatin	2.981	1.57601	0	0	yes	up	7.78	10.46	3.32	5.39	31.46	10.04	18.58	6.7375	20.0267
gene-STX17	STX17	syntaxin 17, transcript variant X3	2.192	1.13209	2.40865e-72	6.38292e-71	yes	up	1.17	0.58	0.48	1.16	1.12	2.52	2	0.8475	1.88
gene-STYK1	STYK1	serine/threonine/tyrosine kinase 1, transcript variant X1	2.081	1.057	1.43214e-05	4.41599e-05	yes	up	0.16	0.12	0.17	0.05	0.31	0.27	0.22	0.125	0.266667
gene-SYNM	SYNM	synemin	2.531	1.33993	2.39769e-06	8.01503e-06	yes	up	0.19	0.06	0.02	0.07	0.16	0.23	0.28	0.085	0.223333
gene-TAGLN3	TAGLN3	transgelin 3, transcript variant X2	3.225	1.68927	0.000264959	0.000711918	yes	up	0.36	0.04	0.12	0	0.34	0.71	0.27	0.13	0.44
gene-TANC1	TANC1	tetratricopeptide repeat, ankyrin repeat and coiled-coil containing 1, transcript variant X1	2.245	1.16662	1.32647e-12	6.86091e-12	yes	up	0.3	0.07	0.02	0.1	0.06	0.5	0.33	0.1225	0.296667
gene-TBATA	TBATA	thymus, brain and testes associated, transcript variant X3	3.745	1.905	0.000217508	0.000590429	yes	up	0.12	0.08	0.11	0.04	0.36	0.19	0.43	0.0875	0.326667
gene-TBC1D14	TBC1D14	TBC1 domain family member 14, transcript variant X1	2.089	1.06292	5.12204e-252	5.56682e-250	yes	up	9.23	6.48	2.09	5.99	14.55	9.76	13.72	5.9475	12.6767
gene-TBC1D30	TBC1D30	TBC1 domain family member 30, transcript variant X1	4.3	2.1043	2.75861e-17	1.85332e-16	yes	up	0.22	0.02	0.01	0.02	0.35	0.08	0.44	0.0675	0.29
gene-TBC1D8B	TBC1D8B	TBC1 domain family member 8B, transcript variant X1	2.061	1.04319	6.77523e-11	3.15296e-10	yes	up	0.42	0.11	0.09	0.39	0.48	0.42	0.74	0.2525	0.546667
gene-TBL1XR1	TBL1XR1	transducin beta like 1 X-linked receptor 1, transcript variant X1	2.108	1.07608	1.27971e-188	9.76675e-187	yes	up	4.8	3.13	2.07	3.51	6.88	6.4	9.01	3.3775	7.43
gene-TBX19	TBX19	T-box 19	3.378	1.75613	4.97955e-06	1.6058e-05	yes	up	0.1	0.02	0.02	0.14	0.23	0.3	0.21	0.07	0.246667
gene-TCF7L1	TCF7L1	transcription factor 7 like 1, transcript variant X1	2.033	1.02364	0.00076993	0.00195176	yes	up	0.25	0.12	0.08	0.19	0.21	0.46	0.23	0.16	0.3
gene-TFPI2	TFPI2	tissue factor pathway inhibitor 2	3.886	1.95819	4.52537e-27	4.41281e-26	yes	up	1.15	0.25	0.21	0.14	1.72	2.08	1.42	0.4375	1.74
gene-TFRC	TFRC	transferrin receptor, transcript variant X1	0.441	-1.18256	1.36705e-104	5.58926e-103	yes	down	2.74	3.5	1.25	7.94	0.81	2.56	2.22	3.8575	1.86333
gene-TG	TG	thyroglobulin	2.705	1.43551	2.73412e-06	9.07953e-06	yes	up	0.06	0.03	0.03	0.02	0.09	0.11	0.07	0.035	0.09
gene-TGFA	TGFA	transforming growth factor alpha, transcript variant X1	2.157	1.10887	2.00236e-160	1.25491e-158	yes	up	6.67	2.74	2.52	4.42	9.79	7.44	10.07	4.0875	9.1
gene-THBS1	THBS1	thrombospondin 1	2.234	1.15935	1.6613e-75	4.5791e-74	yes	up	1.66	0.85	1.23	1.24	2.41	1.96	4.5	1.245	2.95667
gene-TIGD4	TIGD4	tigger transposable element derived 4, transcript variant X2	2.297	1.19974	1.1883e-06	4.07539e-06	yes	up	0.21	0.04	0.02	0.12	0.21	0.28	0.27	0.0975	0.253333
gene-TIGIT	TIGIT	T cell immunoreceptor with Ig and ITIM domains	2.814	1.49267	4.95302e-12	2.47176e-11	yes	up	0.28	0.06	0.34	0.12	0.39	0.72	0.7	0.2	0.603333
gene-TIMP2	TIMP2	TIMP metallopeptidase inhibitor 2, transcript variant X1	2.219	1.15011	1.9579e-18	1.38131e-17	yes	up	4.99	2.62	3.74	3.51	11.47	3.07	11.42	3.715	8.65333
gene-TIPIN	TIPIN	TIMELESS interacting protein, transcript variant X1	2.041	1.02944	8.51264e-07	2.96209e-06	yes	up	0.76	0.16	0.15	0.33	0.28	1.13	0.88	0.35	0.763333
gene-TIRAP	TIRAP	TIR domain containing adaptor protein	2.06	1.04238	1.69847e-29	1.79705e-28	yes	up	1.82	0.55	0.6	1.26	1.91	2.37	2.35	1.0575	2.21
gene-TLR1	TLR1	toll like receptor 1, transcript variant X3	2.65	1.40589	5.75083e-78	1.65972e-76	yes	up	2.58	1.49	1.42	1.73	6.43	3.08	5.14	1.805	4.88333
gene-TMEM170B	TMEM170B	transmembrane protein 170B, transcript variant X1	2.599	1.37791	3.52972e-51	6.42761e-50	yes	up	1.08	0.52	0.66	0.38	1.19	1.16	1.96	0.66	1.43667
gene-TMEM185B	TMEM185B	transmembrane protein 185B	2.199	1.13717	8.35703e-19	5.98694e-18	yes	up	1.38	0.62	0.77	0.45	1.99	1.56	1.94	0.805	1.83
gene-TMEM63C	TMEM63C	transmembrane protein 63C	2.456	1.29657	2.62789e-05	7.90575e-05	yes	up	0.15	0.04	0.01	0.03	0.11	0.1	0.22	0.0575	0.143333
gene-TMEM70	TMEM70	transmembrane protein 70, transcript variant X1	2.102	1.07169	1.47805e-35	1.85534e-34	yes	up	6.03	4.31	5.86	3.24	13.39	7.22	11.28	4.86	10.63
gene-TMOD4	TMOD4	tropomodulin 4	3.291	1.71858	0.000355938	0.000940767	yes	up	0.05	0.03	0.1	0.09	0.24	0.18	0.29	0.0675	0.236667
gene-TMPRSS9	TMPRSS9	transmembrane serine protease 9	2.304	1.20384	2.57934e-10	1.15828e-09	yes	up	0.32	0.04	0.03	0.12	0.13	0.52	0.29	0.1275	0.313333
gene-TMTC4	TMTC4	transmembrane and tetratricopeptide repeat containing 4	2.151	1.10486	1.43086e-08	5.72078e-08	yes	up	0.47	0.09	0.1	0.26	0.38	0.52	0.69	0.23	0.53
gene-TNFAIP3	TNFAIP3	TNF alpha induced protein 3	2.002	1.00116	5.35379e-61	1.18779e-59	yes	up	3.74	1.05	0.87	1.75	2.98	4.5	4.27	1.8525	3.91667
gene-TNFRSF10A	TNFRSF10A	TNF receptor superfamily member 10a, transcript variant X1	2.074	1.05255	3.26245e-26	3.07818e-25	yes	up	2.28	0.73	0.38	0.83	2.2	2.1	2.28	1.055	2.19333
gene-TNFRSF8	TNFRSF8	TNF receptor superfamily member 8, transcript variant X1	3.06	1.61376	3.24856e-08	1.26552e-07	yes	up	0.01	0.33	0.01	0	0.61	0.03	0.09	0.0875	0.243333
gene-TNFSF18	TNFSF18	TNF superfamily member 18	13.732	3.77946	0.000714552	0.00182079	yes	up	0.04	0	0	0	0.07	0.17	0.21	0.01	0.15
gene-TNFSF8	TNFSF8	TNF superfamily member 8	2.201	1.13819	7.04128e-05	0.000202636	yes	up	0.77	0.1	0.06	0.26	0.14	0.97	1.05	0.2975	0.72
gene-TNIK	TNIK	TRAF2 and NCK interacting kinase, transcript variant X1	2.116	1.08104	2.15331e-30	2.3567e-29	yes	up	1.67	0.53	0.12	0.4	0.63	2.69	1.23	0.68	1.51667
gene-TNS1	TNS1	tensin 1, transcript variant X8	2.087	1.06159	1.68866e-35	2.11199e-34	yes	up	0.72	0.21	0.11	0.52	1.03	0.74	0.76	0.39	0.843333
gene-TPH2	TPH2	tryptophan hydroxylase 2, transcript variant X1	2.417	1.27324	4.1447e-07	1.47753e-06	yes	up	0.38	0.25	0.05	0.03	0.1	0.79	0.47	0.1775	0.453333
gene-TRAPPC10	TRAPPC10	trafficking protein particle complex 10, transcript variant X1	2.036	1.02576	2.17601e-238	2.09924e-236	yes	up	5.14	3.71	1.94	3.39	8.44	5.72	7.65	3.545	7.27
gene-TRIB3	TRIB3	tribbles pseudokinase 3	2.336	1.22382	8.93091e-05	0.000253952	yes	up	0.28	0.03	0.08	0.11	0.29	0.38	0.24	0.125	0.303333
gene-TRIM35	TRIM35	tripartite motif containing 35, transcript variant X1	2.392	1.25815	8.12482e-17	5.31503e-16	yes	up	1.52	0.55	0.09	0.64	1.28	2.09	1.9	0.7	1.75667
gene-TRIM50	TRIM50	tripartite motif containing 50, transcript variant X1	0.476	-1.07048	1.22588e-57	2.53014e-56	yes	down	4.71	6.89	0.88	7.7	1.18	4.12	2.51	5.045	2.60333
gene-TRIM6	TRIM6	tripartite motif containing 6	3.17	1.66459	2.97032e-16	1.88982e-15	yes	up	0.7	1.1	0.43	0.99	1.7	1.38	0.86	0.805	1.31333
gene-TROVE2	TROVE2	TROVE domain family member 2	3.719	1.89494	2.25644e-17	1.52309e-16	yes	up	0.47	0.24	0.04	0.26	0.98	0.52	1.42	0.2525	0.973333
gene-TSC22D3	TSC22D3	TSC22 domain family member 3, transcript variant X1	2.016	1.01166	0	0	yes	up	214.37	126.6	138.49	66.28	363.22	231.01	245.81	136.435	280.013
gene-TSPAN2	TSPAN2	tetraspanin 2	2.022	1.01573	7.67922e-23	6.48635e-22	yes	up	1.25	0.81	0.5	0.65	1.41	1.56	2.14	0.8025	1.70333
gene-TTBK2	TTBK2	tau tubulin kinase 2, transcript variant X1	2.282	1.19027	1.6988e-20	1.30173e-19	yes	up	0.33	0.09	0.08	0.18	0.36	0.35	0.51	0.17	0.406667
gene-TTLL4	TTLL4	tubulin tyrosine ligase like 4, transcript variant X1	2.18	1.12448	3.64025e-14	2.05897e-13	yes	up	0.55	0.24	0.16	0.34	0.49	1.02	0.72	0.3225	0.743333
gene-TULP4	TULP4	tubby like protein 4	2.029	1.02047	5.85476e-06	1.87326e-05	yes	up	0.1	0.05	0.01	0.07	0.07	0.14	0.16	0.0575	0.123333
gene-TXLNB	TXLNB	taxilin beta, transcript variant X1	2.561	1.35656	6.21247e-07	2.18608e-06	yes	up	0.18	0.03	0.05	0.3	0.61	0.31	0.25	0.14	0.39
gene-TXNDC16	TXNDC16	thioredoxin domain containing 16	5.41	2.43551	2.31935e-05	7.01688e-05	yes	up	0.06	0	0	0.03	0.11	0.06	0.18	0.0225	0.116667
gene-TXNDC2	TXNDC2	thioredoxin domain containing 2, transcript variant X1	2.208	1.14257	1.67371e-11	8.09147e-11	yes	up	0.15	0.21	0.14	0.22	0.44	0.24	0.58	0.18	0.42
gene-TXNIP	TXNIP	thioredoxin interacting protein	2.591	1.37326	0	0	yes	up	218.82	128	85.67	82.69	404.03	318.31	299.9	128.795	340.747
gene-UBAP1L	UBAP1L	ubiquitin associated protein 1 like, transcript variant X1	2.221	1.15091	3.75038e-12	1.88199e-11	yes	up	0.23	0.32	0.6	0.08	0.91	0.57	0.51	0.3075	0.663333
gene-UBIAD1	UBIAD1	UbiA prenyltransferase domain containing 1	2.101	1.07135	3.36411e-06	1.10625e-05	yes	up	0.48	0.11	0.05	0.1	0.25	0.43	0.55	0.185	0.41
gene-UBR7	UBR7	ubiquitin protein ligase E3 component n-recognin 7 (putative)	2.207	1.14225	7.48797e-08	2.82353e-07	yes	up	1.01	0.22	0.18	0.69	0.8	1.58	1.34	0.525	1.24
gene-UHRF1	UHRF1	ubiquitin like with PHD and ring finger domains 1, transcript variant X2	2.045	1.03205	4.05336e-09	1.6923e-08	yes	up	0.76	0.25	0.23	0.42	0.74	1.02	0.94	0.415	0.9
gene-UNC79	UNC79	unc-79 homolog, NALCN channel complex subunit, transcript variant X2	2.094	1.06628	0.00089485	0.00224687	yes	up	0.08	0.04	0.01	0.03	0.03	0.1	0.14	0.04	0.09
gene-USP31	USP31	ubiquitin specific peptidase 31	2.056	1.03992	0.000732162	0.00186207	yes	up	0.18	0.03	0.02	0.06	0.08	0.27	0.11	0.0725	0.153333
gene-USP49	USP49	ubiquitin specific peptidase 49	2.153	1.10625	3.26872e-37	4.28149e-36	yes	up	0.97	0.35	0.22	0.59	0.76	1.31	1.55	0.5325	1.20667
gene-UTP25	UTP25	UTP25, small subunit processor component, transcript variant X1	2.076	1.05389	4.86668e-27	4.74294e-26	yes	up	1.41	0.48	0.29	1.18	1.54	1.01	2.74	0.84	1.76333
gene-VSIG4	VSIG4	V-set and immunoglobulin domain containing 4, transcript variant X1	3.8	1.92605	0.000912207	0.00228711	yes	up	0.07	0.02	0	0.06	0.09	0.16	0.1	0.0375	0.116667
gene-VWF	VWF	von Willebrand factor, transcript variant X1	2.588	1.37187	2.19372e-07	8.00819e-07	yes	up	0.08	0.03	0.03	0.03	0.16	0.12	0.06	0.0425	0.113333
gene-WDPCP	WDPCP	WD repeat containing planar cell polarity effector, transcript variant X1	7.312	2.87023	6.3203e-09	2.59709e-08	yes	up	0.04	0.02	0	0.07	0.3	0.21	0.21	0.0325	0.24
gene-WDR17	WDR17	WD repeat domain 17, transcript variant X11	2.08	1.0564	5.6128e-40	7.88086e-39	yes	up	1.09	1.69	0.52	0.97	1.98	2.21	2.71	1.0675	2.3
gene-WDR72	WDR72	WD repeat domain 72, transcript variant X1	2.67	1.41661	6.21505e-32	7.10552e-31	yes	up	0.22	0.29	0.34	0.48	1.08	0.57	1.13	0.3325	0.926667
gene-WEE1	WEE1	WEE1 G2 checkpoint kinase, transcript variant X1	2.053	1.03763	4.24318e-08	1.64108e-07	yes	up	0.52	0.12	0.29	0.36	0.46	0.49	1.24	0.3225	0.73
gene-WIPF2	WIPF2	WAS/WASL interacting protein family member 2	2.116	1.08108	4.79337e-07	1.70241e-06	yes	up	0.87	0.28	0.13	0.52	0.64	1.26	1.16	0.45	1.02
gene-WNK2	WNK2	WNK lysine deficient protein kinase 2	4.744	2.24603	0.000566032	0.00146054	yes	up	0	0.01	0.01	0.02	0	0.08	0.02	0.01	0.0333333
gene-WNT2B	WNT2B	Wnt family member 2B, transcript variant X1	2.865	1.5184	9.03939e-296	1.18492e-293	yes	up	1.68	1.5	0.87	1.31	4.48	3.56	4.52	1.34	4.18667
gene-XPNPEP3	XPNPEP3	X-prolyl aminopeptidase 3, transcript variant X1	2.033	1.02332	1.26465e-12	6.55891e-12	yes	up	0.99	0.37	0.05	0.58	0.6	1.05	1.26	0.4975	0.97
gene-YARS2	YARS2	tyrosyl-tRNA synthetase 2	2.996	1.58307	0.000175559	0.000481813	yes	up	0.24	0.06	0.03	0.11	0.18	0.43	0.46	0.11	0.356667
gene-ZBTB16	ZBTB16	zinc finger and BTB domain containing 16	3.388	1.76061	3.22407e-05	9.61511e-05	yes	up	0.12	0.08	0.01	0	0.13	0.3	0.12	0.0525	0.183333
gene-ZBTB2	ZBTB2	zinc finger and BTB domain containing 2, transcript variant X2	2.11	1.07706	1.56562e-09	6.72459e-09	yes	up	1.38	0.45	0.32	0.27	1.22	1.46	1.24	0.605	1.30667
gene-ZBTB41	ZBTB41	zinc finger and BTB domain containing 41	2.179	1.12334	1.4478e-10	6.59984e-10	yes	up	0.3	0.2	0.05	0.31	0.37	0.43	0.7	0.215	0.5
gene-ZBTB5	ZBTB5	zinc finger and BTB domain containing 5, transcript variant X2	2.097	1.06849	2.22679e-07	8.12374e-07	yes	up	0.32	0.09	0.05	0.14	0.18	0.46	0.38	0.15	0.34
gene-ZC3H6	ZC3H6	zinc finger CCCH-type containing 6, transcript variant X1	2.265	1.17929	4.31076e-17	2.86694e-16	yes	up	0.64	0.15	0.17	0.34	0.56	0.85	0.91	0.325	0.773333
gene-ZDHHC23	ZDHHC23	zinc finger DHHC-type containing 23, transcript variant X1	2.325	1.21694	0.000167444	0.000460498	yes	up	0.51	0.05	0	0.2	0.34	0.43	0.62	0.19	0.463333
gene-ZFYVE16	ZFYVE16	zinc finger FYVE-type containing 16, transcript variant X3	2.101	1.07101	3.71752e-37	4.85085e-36	yes	up	1.2	0.38	0.24	0.56	1.1	1.16	1.61	0.595	1.29
gene-ZNF146	ZNF146	zinc finger protein 146	2.296	1.1993	2.49782e-05	7.52896e-05	yes	up	1.31	0.03	0.13	0.28	0.71	0.96	1.48	0.4375	1.05
gene-ZNF287	ZNF287	zinc finger protein 287	2.043	1.03053	3.23558e-06	1.06603e-05	yes	up	0.41	0.14	0.07	0.17	0.19	0.55	0.54	0.1975	0.426667
gene-ZNF341	ZNF341	zinc finger protein 341, transcript variant X1	2.037	1.02667	1.78948e-10	8.11434e-10	yes	up	0.82	0.14	0.21	0.39	0.64	0.98	0.89	0.39	0.836667
gene-ZNF382	ZNF382	zinc finger protein 382, transcript variant X1	2.098	1.06922	4.07121e-05	0.000120163	yes	up	0.29	0.06	0.09	0.26	0.35	0.26	0.57	0.175	0.393333
gene-ZNF445	ZNF445	zinc finger protein 445, transcript variant X2	2.062	1.04409	5.91814e-20	4.4456e-19	yes	up	1.95	0.45	0.27	0.75	0.8	2.07	2.46	0.855	1.77667
gene-ZNF518B	ZNF518B	zinc finger protein 518B	2.082	1.05802	1.08006e-44	1.69068e-43	yes	up	1.37	0.47	0.46	0.75	1.59	1.85	1.52	0.7625	1.65333
gene-ZNF529	ZNF529	zinc finger protein 529	2.334	1.22274	0.000748611	0.00190137	yes	up	0.2	0.16	0.04	0.05	0.28	0.24	0.28	0.1125	0.266667
gene-ZNF581	ZNF581	zinc finger protein 581, transcript variant X2	2.395	1.25973	1.43948e-05	4.43784e-05	yes	up	0.2	0.23	0.15	0.25	0.13	0.89	0.78	0.2075	0.6
gene-ZNF683	ZNF683	zinc finger protein 683	3.901	1.96389	0.000282401	0.00075571	yes	up	0.14	0	0.05	0.03	0.21	0.28	0.17	0.055	0.22
gene-ZNF77	ZNF77	zinc finger protein 77	13.732	3.77946	0.000714552	0.00182079	yes	up	0.02	0	0	0	0.02	0.14	0.1	0.005	0.0866667
gene-ZNF865	ZNF865	zinc finger protein 865	2.017	1.01191	0.000460789	0.0012018	yes	up	0.46	0.27	0.22	0.07	0.45	0.57	0.6	0.255	0.54
gene-ZSCAN2	ZSCAN2	zinc finger and SCAN domain containing 2	2.002	1.0015	5.48702e-05	0.000159538	yes	up	0.34	0.06	0.05	0.08	0.22	0.33	0.29	0.1325	0.28

## Sheet: Table S5
Table S5: GO enrichment pathway of the Yangtze finless porpoise among calf vs. adult.
Number	GO ID	Term Type	Description	Ratio_in_study	Ratio_in_pop	Rich factor	Pvalue	Padjust	Gene_ids
9	GO:0019814	CC	immunoglobulin complex	9/ 375	13/ 19338	0.692308	2.35411e-13	3.80189e-10	gene-CD79B;gene-JCHAIN;gene-LOC112399836;gene-LOC112400375;gene-LOC112406388;gene-LOC112406390;gene-LOC112409978;gene-LOC112412726;gene-LOC112414485
6	GO:0042571	CC	immunoglobulin complex, circulating	6/ 375	8/ 19338	0.75	1.38494e-09	1.11834e-06	gene-JCHAIN;gene-LOC112400375;gene-LOC112406388;gene-LOC112406390;gene-LOC112409978;gene-LOC112414485
6	GO:0034987	MF	immunoglobulin receptor binding	6/ 375	9/ 19338	0.666667	4.08687e-09	1.47127e-05	gene-JCHAIN;gene-LOC112400375;gene-LOC112406388;gene-LOC112406390;gene-LOC112409978;gene-LOC112414485
6	GO:0006910	BP	phagocytosis, recognition	6/ 375	11/ 19338	0.545455	2.17491e-08	0.000264338	gene-LOC112400375;gene-LOC112406388;gene-LOC112406390;gene-LOC112409978;gene-LOC112414485;gene-TUB
7	GO:0050853	BP	B cell receptor signaling pathway	7/ 375	20/ 19338	0.35	6.08212e-08	0.000369611	gene-CD79B;gene-CTLA4;gene-LOC112400375;gene-LOC112406388;gene-LOC112406390;gene-LOC112409978;gene-LOC112414485
10	GO:0009897	CC	external side of plasma membrane	10/ 375	88/ 19338	0.113636	7.85314e-06	0.0042276	gene-ALCAM;gene-CCR8;gene-CTLA4;gene-ENOX1;gene-LOC112400375;gene-LOC112406388;gene-LOC112406390;gene-LOC112409978;gene-LOC112414485;gene-RTN4RL2
6	GO:0099024	BP	plasma membrane invagination	6/ 375	23/ 19338	0.26087	3.90124e-06	0.00763096	gene-AURKB;gene-LOC112400375;gene-LOC112406388;gene-LOC112406390;gene-LOC112409978;gene-LOC112414485
5	GO:0003823	MF	antigen binding	5/ 375	15/ 19338	0.333333	6.83223e-06	0.012298	gene-LOC112400375;gene-LOC112406388;gene-LOC112406390;gene-LOC112409978;gene-LOC112414485
6	GO:0010324	BP	membrane invagination	6/ 375	29/ 19338	0.206897	1.6638e-05	0.0150545	gene-AURKB;gene-LOC112400375;gene-LOC112406388;gene-LOC112406390;gene-LOC112409978;gene-LOC112414485
5	GO:0006911	BP	phagocytosis, engulfment	5/ 375	18/ 19338	0.277778	1.85797e-05	0.0150545	gene-LOC112400375;gene-LOC112406388;gene-LOC112406390;gene-LOC112409978;gene-LOC112414485
5	GO:0006958	BP	complement activation, classical pathway	5/ 375	18/ 19338	0.277778	1.85797e-05	0.0150545	gene-LOC112400375;gene-LOC112406388;gene-LOC112406390;gene-LOC112409978;gene-LOC112414485
7	GO:0008037	BP	cell recognition	7/ 375	54/ 19338	0.12963	7.88093e-05	0.0504131	gene-LOC112400375;gene-LOC112406388;gene-LOC112406390;gene-LOC112409978;gene-LOC112414485;gene-NDN;gene-TUB
12	GO:0098552	CC	side of membrane	12/ 375	171/ 19338	0.0701754	0.000131509	0.0530966	gene-ALCAM;gene-CCR8;gene-CTLA4;gene-EEF1A2;gene-ENOX1;gene-LOC112400375;gene-LOC112400917;gene-LOC112406388;gene-LOC112406390;gene-LOC112409978;gene-LOC112414485;gene-RTN4RL2
25	GO:0022402	BP	cell cycle process	25/ 375	548/ 19338	0.0456204	9.28977e-05	0.0537657	gene-AURKB;gene-BUB1;gene-CDC20;gene-CENPW;gene-CIT;gene-CKS1B;gene-CKS2;gene-EZH2;gene-KIF23;gene-KIF2C;gene-KIF4A;gene-KNSTRN;gene-PARD6B;gene-SEPT4;gene-SGO2;gene-SPDL1;gene-SPRY1;gene-TICRR;gene-TIPIN;gene-TOP2A;gene-TP73;gene-TTK;gene-TUBB4A;gene-TUBG2;gene-ZWINT
6	GO:0050864	BP	regulation of B cell activation	6/ 375	41/ 19338	0.146341	0.00012944	0.0715095	gene-CTLA4;gene-LOC112400375;gene-LOC112406388;gene-LOC112406390;gene-LOC112409978;gene-LOC112414485
2	GO:0071756	CC	pentameric IgM immunoglobulin complex	2/ 375	2/ 19338	1	0.000375061	0.0864507	gene-JCHAIN;gene-LOC112406388
2	GO:0071753	CC	IgM immunoglobulin complex	2/ 375	2/ 19338	1	0.000375061	0.0864507	gene-JCHAIN;gene-LOC112406388
2	GO:0071754	CC	IgM immunoglobulin complex, circulating	2/ 375	2/ 19338	1	0.000375061	0.0864507	gene-JCHAIN;gene-LOC112406388
4	GO:0072562	CC	blood microparticle	4/ 375	19/ 19338	0.210526	0.000428239	0.0864507	gene-LOC112400375;gene-LOC112406388;gene-LOC112406390;gene-LOC112414485
5	GO:0050871	BP	positive regulation of B cell activation	5/ 375	29/ 19338	0.172414	0.000216078	0.103777	gene-LOC112400375;gene-LOC112406388;gene-LOC112406390;gene-LOC112409978;gene-LOC112414485
5	GO:0006956	BP	complement activation	5/ 375	30/ 19338	0.166667	0.000255202	0.110776	gene-LOC112400375;gene-LOC112406388;gene-LOC112406390;gene-LOC112409978;gene-LOC112414485
2	GO:2000809	BP	positive regulation of synaptic vesicle clustering	2/ 375	2/ 19338	1	0.000375061	0.132256	gene-NLGN2;gene-NLGN3
2	GO:0061000	BP	negative regulation of dendritic spine development	2/ 375	2/ 19338	1	0.000375061	0.132256	gene-LOC112406008;gene-NLGN3
2	GO:2000807	BP	regulation of synaptic vesicle clustering	2/ 375	2/ 19338	1	0.000375061	0.132256	gene-NLGN2;gene-NLGN3
3	GO:0002377	BP	immunoglobulin production	3/ 375	8/ 19338	0.375	0.000376817	0.132256	gene-ITM2A;gene-LOC112399836;gene-LOC112412726
3	GO:0045076	BP	regulation of interleukin-2 biosynthetic process	3/ 375	8/ 19338	0.375	0.000376817	0.132256	gene-FOXP3;gene-IL17F;gene-IRF4
27	GO:0006928	BP	movement of cell or subcellular component	27/ 375	674/ 19338	0.0400593	0.000483368	0.15878	gene-ALCAM;gene-CACNA1I;gene-CCDC40;gene-CCR8;gene-DPYSL5;gene-DYNLRB2;gene-FZD3;gene-GJA1;gene-HSPB11;gene-KIF22;gene-KIF23;gene-KIF26A;gene-KIF2C;gene-KIF4A;gene-KIFC1;gene-KITLG;gene-LOC112400375;gene-LOC112406024;gene-LOC112406388;gene-LOC112406390;gene-LOC112414485;gene-MIXL1;gene-NDN;gene-PTK7;gene-TRIM46;gene-TUB;gene-VIL1
7	GO:0050851	BP	antigen receptor-mediated signaling pathway	7/ 375	73/ 19338	0.0958904	0.000529304	0.169294	gene-CD79B;gene-CTLA4;gene-LOC112400375;gene-LOC112406388;gene-LOC112406390;gene-LOC112409978;gene-LOC112414485
7	GO:0007093	BP	mitotic cell cycle checkpoint	7/ 375	74/ 19338	0.0945946	0.000575029	0.179203	gene-AURKB;gene-BUB1;gene-SPDL1;gene-TICRR;gene-TIPIN;gene-TTK;gene-ZWINT
6	GO:0001568	BP	blood vessel development	6/ 375	58/ 19338	0.103448	0.00088375	0.25574	gene-ADAMTS6;gene-ALDH1A2;gene-LOC112406024;gene-PTK7;gene-VASH1;gene-VASH2
10	GO:0003774	MF	motor activity	10/ 375	135/ 19338	0.0740741	0.000306662	0.275995	gene-CGNL1;gene-DYNLRB2;gene-KIF22;gene-KIF23;gene-KIF26A;gene-KIF2C;gene-KIF4A;gene-KIFC1;gene-MYO1B;gene-MYO7A
3	GO:0030449	BP	regulation of complement activation	3/ 375	11/ 19338	0.272727	0.00106315	0.297071	gene-LOC112400375;gene-LOC112406390;gene-LOC112414485
2	GO:0097090	BP	presynaptic membrane organization	2/ 375	3/ 19338	0.666667	0.00111071	0.297071	gene-NLGN2;gene-NLGN3
2	GO:0097105	BP	presynaptic membrane assembly	2/ 375	3/ 19338	0.666667	0.00111071	0.297071	gene-NLGN2;gene-NLGN3
16	GO:1903047	BP	mitotic cell cycle process	16/ 375	343/ 19338	0.0466472	0.00114878	0.297071	gene-AURKB;gene-BUB1;gene-CDC20;gene-CIT;gene-CKS1B;gene-CKS2;gene-KIF2C;gene-KIF4A;gene-SPDL1;gene-SPRY1;gene-TICRR;gene-TIPIN;gene-TTK;gene-TUBB4A;gene-TUBG2;gene-ZWINT
11	GO:0007018	BP	microtubule-based movement	11/ 375	191/ 19338	0.0575916	0.00130012	0.3292	gene-CCDC40;gene-DYNLRB2;gene-HSPB11;gene-KIF22;gene-KIF23;gene-KIF26A;gene-KIF2C;gene-KIF4A;gene-KIFC1;gene-TRIM46;gene-TUB
5	GO:0060560	BP	developmental growth involved in morphogenesis	5/ 375	43/ 19338	0.116279	0.00140277	0.340985	gene-ALCAM;gene-NDN;gene-NLGN3;gene-PTK7;gene-SPRY1
6	GO:0051983	BP	regulation of chromosome segregation	6/ 375	66/ 19338	0.0909091	0.00174287	0.41535	gene-AURKB;gene-BUB1;gene-KIF2C;gene-KNSTRN;gene-SPAG5;gene-SPDL1
19	GO:0007017	BP	microtubule-based process	19/ 375	460/ 19338	0.0413043	0.00183202	0.428199	gene-AURKB;gene-CCDC40;gene-CDC20;gene-CENPW;gene-DYNLRB2;gene-HSPB11;gene-KIF22;gene-KIF23;gene-KIF26A;gene-KIF2C;gene-KIF4A;gene-KIFC1;gene-KNSTRN;gene-PARD6B;gene-SPRY1;gene-TRIM46;gene-TUB;gene-TUBB4A;gene-TUBG2
23	GO:0051726	BP	regulation of cell cycle	23/ 375	592/ 19338	0.0388514	0.00198501	0.438652	gene-AURKB;gene-BUB1;gene-CDC20;gene-CDC25A;gene-CENPJ;gene-CKS1B;gene-CKS2;gene-EZH2;gene-FZD3;gene-ID3;gene-KNSTRN;gene-LIF;gene-LOC112415584;gene-SPAG5;gene-SPDL1;gene-TCIM;gene-TICRR;gene-TIPIN;gene-TP73;gene-TTK;gene-TUBB4A;gene-TUBG2;gene-ZWINT
7	GO:0000075	BP	cell cycle checkpoint	7/ 375	92/ 19338	0.076087	0.00208118	0.447473	gene-AURKB;gene-BUB1;gene-SPDL1;gene-TICRR;gene-TIPIN;gene-TTK;gene-ZWINT
5	GO:0016525	BP	negative regulation of angiogenesis	5/ 375	47/ 19338	0.106383	0.00209856	0.447473	gene-IL17F;gene-LOC112406024;gene-SERPINF1;gene-TBXA2R;gene-VASH1
2	GO:0031298	CC	replication fork protection complex	2/ 375	5/ 19338	0.4	0.00360799	0.448223	gene-GINS2;gene-TIPIN
2	GO:0097104	BP	postsynaptic membrane assembly	2/ 375	4/ 19338	0.5	0.0021929	0.459527	gene-NLGN2;gene-NLGN3
5	GO:2000181	BP	negative regulation of blood vessel morphogenesis	5/ 375	48/ 19338	0.104167	0.00230593	0.475022	gene-IL17F;gene-LOC112406024;gene-SERPINF1;gene-TBXA2R;gene-VASH1
4	GO:0046677	BP	response to antibiotic	4/ 375	30/ 19338	0.133333	0.00255955	0.50998	gene-ENDOG;gene-EZH2;gene-LOC112406008;gene-PLA2G4F
3	GO:0071236	BP	cellular response to antibiotic	3/ 375	15/ 19338	0.2	0.0027676	0.542539	gene-EZH2;gene-LOC112406008;gene-PLA2G4F
9	GO:0051015	MF	actin filament binding	9/ 375	131/ 19338	0.0687023	0.00104385	0.626311	gene-CORO2B;gene-LOC112405629;gene-LOC112414546;gene-MYO1B;gene-MYO7A;gene-PANX1;gene-TAGLN;gene-TMOD4;gene-VIL1
5	GO:1901343	BP	negative regulation of vasculature development	5/ 375	52/ 19338	0.0961538	0.0032863	0.627836	gene-IL17F;gene-LOC112406024;gene-SERPINF1;gene-TBXA2R;gene-VASH1
9	GO:0045930	BP	negative regulation of mitotic cell cycle	9/ 375	155/ 19338	0.0580645	0.0033134	0.627836	gene-AURKB;gene-BUB1;gene-EZH2;gene-FZD3;gene-SPDL1;gene-TICRR;gene-TIPIN;gene-TTK;gene-ZWINT
3	GO:0010718	BP	positive regulation of epithelial to mesenchymal transition	3/ 375	16/ 19338	0.1875	0.00335769	0.627836	gene-EZH2;gene-LOC112406008;gene-TGFB3
155	GO:0050794	BP	regulation of cellular process	155/ 375	6586/ 19338	0.0235348	0.00348369	0.630094	gene-ABI3;gene-ADAMTS6;gene-ADGRG1;gene-ADGRL2;gene-AEBP1;gene-ALDH1A2;gene-ARHGAP24;gene-ATP1B2;gene-AURKB;gene-BAG2;gene-BCAR3;gene-BEND5;gene-BGLAP;gene-BHLHE41;gene-BLK;gene-BUB1;gene-CACNA1I;gene-CALB2;gene-CARD10;gene-CCDC40;gene-CCR8;gene-CD200;gene-CD79B;gene-CDC20;gene-CDC25A;gene-CDCA7;gene-CENPJ;gene-CIT;gene-CKS1B;gene-CKS2;gene-CORO2B;gene-CTLA4;gene-CXXC5;gene-DEPDC7;gene-DPYSL5;gen…
7	GO:0002429	BP	immune response-activating cell surface receptor signaling pathway	7/ 375	101/ 19338	0.0693069	0.00352529	0.630094	gene-CD79B;gene-CTLA4;gene-LOC112400375;gene-LOC112406388;gene-LOC112406390;gene-LOC112409978;gene-LOC112414485
7	GO:0002757	BP	immune response-activating signal transduction	7/ 375	101/ 19338	0.0693069	0.00352529	0.630094	gene-CD79B;gene-CTLA4;gene-LOC112400375;gene-LOC112406388;gene-LOC112406390;gene-LOC112409978;gene-LOC112414485
2	GO:0001941	BP	postsynaptic membrane organization	2/ 375	5/ 19338	0.4	0.00360799	0.635529	gene-NLGN2;gene-NLGN3
11	GO:0010639	BP	negative regulation of organelle organization	11/ 375	220/ 19338	0.05	0.00390656	0.668737	gene-AURKB;gene-BUB1;gene-CORO2B;gene-LIF;gene-PAX5;gene-PRRT2;gene-SPDL1;gene-TMOD4;gene-TOP2A;gene-TUBB4A;gene-VIL1
3	GO:0048675	BP	axon extension	3/ 375	17/ 19338	0.176471	0.00401909	0.678445	gene-ALCAM;gene-NDN;gene-NLGN3
5	GO:0001936	BP	regulation of endothelial cell proliferation	5/ 375	55/ 19338	0.0909091	0.00419613	0.691631	gene-ALDH1A2;gene-KDR;gene-LOC112406024;gene-VASH1;gene-VASH2
15	GO:0051129	BP	negative regulation of cellular component organization	15/ 375	345/ 19338	0.0434783	0.00427124	0.692169	gene-AURKB;gene-BUB1;gene-CORO2B;gene-ITM2C;gene-LIF;gene-LOC112406008;gene-NLGN3;gene-PAX5;gene-PRRT2;gene-RTN4RL2;gene-SPDL1;gene-TMOD4;gene-TOP2A;gene-TUBB4A;gene-VIL1
4	GO:0051784	BP	negative regulation of nuclear division	4/ 375	35/ 19338	0.114286	0.00453258	0.699015	gene-AURKB;gene-BUB1;gene-LIF;gene-SPDL1
3	GO:0032653	BP	regulation of interleukin-10 production	3/ 375	18/ 19338	0.166667	0.00475425	0.699015	gene-FOXP3;gene-IRF4;gene-TIGIT
3	GO:0002440	BP	production of molecular mediator of immune response	3/ 375	18/ 19338	0.166667	0.00475425	0.699015	gene-ITM2A;gene-LOC112399836;gene-LOC112412726
3	GO:0018108	BP	peptidyl-tyrosine phosphorylation	3/ 375	18/ 19338	0.166667	0.00475425	0.699015	gene-BLK;gene-LIF;gene-LOC112406024
3	GO:0002920	BP	regulation of humoral immune response	3/ 375	18/ 19338	0.166667	0.00475425	0.699015	gene-LOC112400375;gene-LOC112406390;gene-LOC112414485
10	GO:0002694	BP	regulation of leukocyte activation	10/ 375	195/ 19338	0.0512821	0.00487779	0.699015	gene-CD200;gene-CTLA4;gene-DTX1;gene-FOXP3;gene-LOC112400375;gene-LOC112406388;gene-LOC112406390;gene-LOC112409978;gene-LOC112414485;gene-TIGIT
10	GO:0051301	BP	cell division	10/ 375	195/ 19338	0.0512821	0.00487779	0.699015	gene-CDC20;gene-CDCA7;gene-CENPJ;gene-CKS1B;gene-CKS2;gene-PARD6B;gene-SPAG5;gene-SPDL1;gene-TIPIN;gene-TOP2A
6	GO:0006959	BP	humoral immune response	6/ 375	81/ 19338	0.0740741	0.00488862	0.699015	gene-JCHAIN;gene-LOC112400375;gene-LOC112406388;gene-LOC112406390;gene-LOC112409978;gene-LOC112414485
2	GO:0035984	BP	cellular response to trichostatin A	2/ 375	6/ 19338	0.333333	0.00534272	0.737902	gene-EZH2;gene-LOC112406008
2	GO:0035983	BP	response to trichostatin A	2/ 375	6/ 19338	0.333333	0.00534272	0.737902	gene-EZH2;gene-LOC112406008
18	GO:0051093	BP	negative regulation of developmental process	18/ 375	466/ 19338	0.0386266	0.00557337	0.740638	gene-CTLA4;gene-DTX1;gene-EFEMP1;gene-EZH2;gene-FZD3;gene-ID3;gene-IL17F;gene-ITM2C;gene-LOC112406008;gene-LOC112406024;gene-MIXL1;gene-NLGN3;gene-PIAS3;gene-RTN4RL2;gene-SERPINF1;gene-TBXA2R;gene-TRIB3;gene-VASH1
9	GO:0051249	BP	regulation of lymphocyte activation	9/ 375	168/ 19338	0.0535714	0.00560628	0.740638	gene-CTLA4;gene-DTX1;gene-FOXP3;gene-LOC112400375;gene-LOC112406388;gene-LOC112406390;gene-LOC112409978;gene-LOC112414485;gene-TIGIT
2	GO:0005921	CC	gap junction	2/ 375	7/ 19338	0.285714	0.00738422	0.763851	gene-CALB2;gene-PANX1
10	GO:0005874	CC	microtubule	10/ 375	212/ 19338	0.0471698	0.00861503	0.763851	gene-AURKB;gene-BAG2;gene-DYNLRB2;gene-KIF22;gene-KIF23;gene-KIF2C;gene-KIF4A;gene-KIFC1;gene-TUBB4A;gene-TUBG2
14	GO:0099512	CC	supramolecular fiber	14/ 375	344/ 19338	0.0406977	0.00868375	0.763851	gene-AURKB;gene-BAG2;gene-DYNLRB2;gene-GJA1;gene-KIF22;gene-KIF23;gene-KIF2C;gene-KIF4A;gene-KIFC1;gene-LOC112406024;gene-MYO1B;gene-TMOD4;gene-TUBB4A;gene-TUBG2
14	GO:0099081	CC	supramolecular polymer	14/ 375	344/ 19338	0.0406977	0.00868375	0.763851	gene-AURKB;gene-BAG2;gene-DYNLRB2;gene-GJA1;gene-KIF22;gene-KIF23;gene-KIF2C;gene-KIF4A;gene-KIFC1;gene-LOC112406024;gene-MYO1B;gene-TMOD4;gene-TUBB4A;gene-TUBG2
6	GO:0016324	CC	apical plasma membrane	6/ 375	96/ 19338	0.0625	0.0109821	0.763851	gene-ATP1B2;gene-FZD3;gene-GJA1;gene-LOC112406024;gene-MUC1;gene-PARD6B
13	GO:0099513	CC	polymeric cytoskeletal fiber	13/ 375	318/ 19338	0.0408805	0.0114012	0.763851	gene-AURKB;gene-BAG2;gene-DYNLRB2;gene-GJA1;gene-KIF22;gene-KIF23;gene-KIF2C;gene-KIF4A;gene-KIFC1;gene-LOC112406024;gene-MYO1B;gene-TUBB4A;gene-TUBG2
5	GO:0098858	CC	actin-based cell projection	5/ 375	71/ 19338	0.0704225	0.0122276	0.763851	gene-CALB2;gene-DNALI1;gene-KITLG;gene-LOC112406024;gene-VIL1
2	GO:0035098	CC	ESC/E(Z) complex	2/ 375	10/ 19338	0.2	0.0152264	0.763851	gene-EZH2;gene-LOC112406008
21	GO:0005576	CC	extracellular region	21/ 375	635/ 19338	0.0330709	0.0178831	0.763851	gene-BGLAP;gene-CCDC40;gene-IL17F;gene-KITLG;gene-LIF;gene-LIPC;gene-LOC112400375;gene-LOC112406024;gene-LOC112406390;gene-LOC112414485;gene-MSMP;gene-MUC5B;gene-NTN4;gene-PDYN;gene-PROC;gene-RTN4RL2;gene-TFPI2;gene-TG;gene-TUB;gene-WNT5B;gene-WNT8B
2	GO:0032433	CC	filopodium tip	2/ 375	11/ 19338	0.181818	0.0183738	0.763851	gene-FZD3;gene-VIL1
5	GO:0000776	CC	kinetochore	5/ 375	79/ 19338	0.0632911	0.0186916	0.763851	gene-AURKB;gene-CENPW;gene-KIF2C;gene-KNSTRN;gene-ZWINT
1	GO:0071757	CC	hexameric IgM immunoglobulin complex	1/ 375	1/ 19338	1	0.0193919	0.763851	gene-LOC112406388
1	GO:0071746	CC	IgA immunoglobulin complex, circulating	1/ 375	1/ 19338	1	0.0193919	0.763851	gene-JCHAIN
1	GO:0071749	CC	polymeric IgA immunoglobulin complex	1/ 375	1/ 19338	1	0.0193919	0.763851	gene-JCHAIN
1	GO:0019035	CC	viral integration complex	1/ 375	1/ 19338	1	0.0193919	0.763851	gene-TOP2A
1	GO:0071745	CC	IgA immunoglobulin complex	1/ 375	1/ 19338	1	0.0193919	0.763851	gene-JCHAIN
1	GO:0043219	CC	lateral loop	1/ 375	1/ 19338	1	0.0193919	0.763851	gene-MPP5
1	GO:0071751	CC	secretory IgA immunoglobulin complex	1/ 375	1/ 19338	1	0.0193919	0.763851	gene-JCHAIN
1	GO:0071748	CC	monomeric IgA immunoglobulin complex	1/ 375	1/ 19338	1	0.0193919	0.763851	gene-JCHAIN
1	GO:0035749	CC	myelin sheath adaxonal region	1/ 375	1/ 19338	1	0.0193919	0.763851	gene-MPP5
1	GO:0033269	CC	internode region of axon	1/ 375	1/ 19338	1	0.0193919	0.763851	gene-TUBB4A
1	GO:0071752	CC	secretory dimeric IgA immunoglobulin complex	1/ 375	1/ 19338	1	0.0193919	0.763851	gene-JCHAIN
1	GO:0009330	CC	DNA topoisomerase type II (double strand cut, ATP-hydrolyzing) complex	1/ 375	1/ 19338	1	0.0193919	0.763851	gene-TOP2A
1	GO:0071750	CC	dimeric IgA immunoglobulin complex	1/ 375	1/ 19338	1	0.0193919	0.763851	gene-JCHAIN
7	GO:0002768	BP	immune response-regulating cell surface receptor signaling pathway	7/ 375	111/ 19338	0.0630631	0.00591134	0.768617	gene-CD79B;gene-CTLA4;gene-LOC112400375;gene-LOC112406388;gene-LOC112406390;gene-LOC112409978;gene-LOC112414485
15	GO:0010564	BP	regulation of cell cycle process	15/ 375	364/ 19338	0.0412088	0.00594454	0.768617	gene-AURKB;gene-BUB1;gene-CDC20;gene-CDC25A;gene-CENPJ;gene-EZH2;gene-KNSTRN;gene-LIF;gene-LOC112415584;gene-SPAG5;gene-SPDL1;gene-TCIM;gene-TICRR;gene-TUBB4A;gene-TUBG2
7	GO:0002764	BP	immune response-regulating signaling pathway	7/ 375	113/ 19338	0.0619469	0.00650601	0.815197	gene-CD79B;gene-CTLA4;gene-LOC112400375;gene-LOC112406388;gene-LOC112406390;gene-LOC112409978;gene-LOC112414485
10	GO:1901987	BP	regulation of cell cycle phase transition	10/ 375	204/ 19338	0.0490196	0.00665118	0.81655	gene-AURKB;gene-BUB1;gene-CDC25A;gene-EZH2;gene-LOC112415584;gene-SPDL1;gene-TCIM;gene-TICRR;gene-TUBB4A;gene-TUBG2
11	GO:0000226	BP	microtubule cytoskeleton organization	11/ 375	237/ 19338	0.0464135	0.00676282	0.818921	gene-AURKB;gene-CCDC40;gene-CDC20;gene-CENPW;gene-KIF2C;gene-KIF4A;gene-KNSTRN;gene-SPRY1;gene-TRIM46;gene-TUBB4A;gene-TUBG2
8	GO:0045087	BP	innate immune response	8/ 375	144/ 19338	0.0555556	0.00712424	0.818921	gene-JCHAIN;gene-LOC112400375;gene-LOC112406388;gene-LOC112406390;gene-LOC112409978;gene-LOC112414485;gene-LOC112415973;gene-RSAD2
6	GO:0042742	BP	defense response to bacterium	6/ 375	88/ 19338	0.0681818	0.00729608	0.818921	gene-JCHAIN;gene-LOC112400375;gene-LOC112406388;gene-LOC112406390;gene-LOC112409978;gene-LOC112414485
6	GO:0007051	BP	spindle organization	6/ 375	88/ 19338	0.0681818	0.00729608	0.818921	gene-AURKB;gene-CDC20;gene-CENPW;gene-KIF4A;gene-KNSTRN;gene-TUBG2
2	GO:0051014	BP	actin filament severing	2/ 375	7/ 19338	0.285714	0.00738422	0.818921	gene-LOC112414546;gene-VIL1
2	GO:0000076	BP	DNA replication checkpoint	2/ 375	7/ 19338	0.285714	0.00738422	0.818921	gene-TICRR;gene-TIPIN
2	GO:2000171	BP	negative regulation of dendrite development	2/ 375	7/ 19338	0.285714	0.00738422	0.818921	gene-LOC112406008;gene-NLGN3
2	GO:0031630	BP	regulation of synaptic vesicle fusion to presynaptic active zone membrane	2/ 375	7/ 19338	0.285714	0.00738422	0.818921	gene-GRIK5;gene-PRRT2
3	GO:0018212	BP	peptidyl-tyrosine modification	3/ 375	21/ 19338	0.142857	0.00742334	0.818921	gene-BLK;gene-LIF;gene-LOC112406024
5	GO:0002695	BP	negative regulation of leukocyte activation	5/ 375	63/ 19338	0.0793651	0.00747904	0.818921	gene-CD200;gene-CTLA4;gene-DTX1;gene-FOXP3;gene-TIGIT
10	GO:0050865	BP	regulation of cell activation	10/ 375	208/ 19338	0.0480769	0.00758412	0.823012	gene-CD200;gene-CTLA4;gene-DTX1;gene-FOXP3;gene-LOC112400375;gene-LOC112406388;gene-LOC112406390;gene-LOC112409978;gene-LOC112414485;gene-TIGIT
2	GO:0060077	CC	inhibitory synapse	2/ 375	12/ 19338	0.166667	0.0217691	0.837073	gene-NLGN2;gene-NLGN3
5	GO:1902850	BP	microtubule cytoskeleton organization involved in mitosis	5/ 375	64/ 19338	0.078125	0.00798697	0.859059	gene-AURKB;gene-CDC20;gene-KIF4A;gene-SPRY1;gene-TUBG2
9	GO:0002683	BP	negative regulation of immune system process	9/ 375	179/ 19338	0.0502793	0.00837057	0.88466	gene-CD200;gene-CTLA4;gene-DTX1;gene-FOXP3;gene-KITLG;gene-MIXL1;gene-PIAS3;gene-TGFB3;gene-TIGIT
4	GO:0007052	BP	mitotic spindle organization	4/ 375	43/ 19338	0.0930233	0.00946575	0.930214	gene-AURKB;gene-CDC20;gene-KIF4A;gene-TUBG2
3	GO:0007094	BP	mitotic spindle assembly checkpoint	3/ 375	23/ 19338	0.130435	0.00960656	0.930214	gene-AURKB;gene-BUB1;gene-SPDL1
3	GO:0031577	BP	spindle checkpoint	3/ 375	23/ 19338	0.130435	0.00960656	0.930214	gene-AURKB;gene-BUB1;gene-SPDL1
3	GO:0071174	BP	mitotic spindle checkpoint	3/ 375	23/ 19338	0.130435	0.00960656	0.930214	gene-AURKB;gene-BUB1;gene-SPDL1
3	GO:0071173	BP	spindle assembly checkpoint	3/ 375	23/ 19338	0.130435	0.00960656	0.930214	gene-AURKB;gene-BUB1;gene-SPDL1
2	GO:0036159	BP	inner dynein arm assembly	2/ 375	8/ 19338	0.25	0.00972003	0.930214	gene-CCDC40;gene-DNALI1
2	GO:0003401	BP	axis elongation	2/ 375	8/ 19338	0.25	0.00972003	0.930214	gene-PTK7;gene-SPRY1
2	GO:0002087	BP	regulation of respiratory gaseous exchange by nervous system process	2/ 375	8/ 19338	0.25	0.00972003	0.930214	gene-NLGN2;gene-NLGN3
2	GO:0090218	BP	positive regulation of lipid kinase activity	2/ 375	8/ 19338	0.25	0.00972003	0.930214	gene-EEF1A2;gene-LOC112406024
2	GO:0009263	BP	deoxyribonucleotide biosynthetic process	2/ 375	8/ 19338	0.25	0.00972003	0.930214	gene-RRM2;gene-TYMS
3	GO:0019233	BP	sensory perception of pain	3/ 375	24/ 19338	0.125	0.0108236	0.954206	gene-NDN;gene-NLGN2;gene-RETREG1
13	GO:0007346	BP	regulation of mitotic cell cycle	13/ 375	318/ 19338	0.0408805	0.0114012	0.954206	gene-AURKB;gene-BUB1;gene-CKS1B;gene-CKS2;gene-EZH2;gene-FZD3;gene-SPDL1;gene-TICRR;gene-TIPIN;gene-TTK;gene-TUBB4A;gene-TUBG2;gene-ZWINT
5	GO:0140056	BP	organelle localization by membrane tethering	5/ 375	70/ 19338	0.0714286	0.0115449	0.954206	gene-ESYT3;gene-RAB15;gene-STX17;gene-TUBB4A;gene-TUBG2
4	GO:0050868	BP	negative regulation of T cell activation	4/ 375	46/ 19338	0.0869565	0.0119635	0.954206	gene-CTLA4;gene-DTX1;gene-FOXP3;gene-TIGIT
7	GO:0009617	BP	response to bacterium	7/ 375	127/ 19338	0.0551181	0.0119865	0.954206	gene-JCHAIN;gene-LOC112400375;gene-LOC112406388;gene-LOC112406390;gene-LOC112409978;gene-LOC112414485;gene-VIL1
3	GO:1990138	BP	neuron projection extension	3/ 375	25/ 19338	0.12	0.0121256	0.954206	gene-ALCAM;gene-NDN;gene-NLGN3
3	GO:0045841	BP	negative regulation of mitotic metaphase/anaphase transition	3/ 375	25/ 19338	0.12	0.0121256	0.954206	gene-AURKB;gene-BUB1;gene-SPDL1
3	GO:2000816	BP	negative regulation of mitotic sister chromatid separation	3/ 375	25/ 19338	0.12	0.0121256	0.954206	gene-AURKB;gene-BUB1;gene-SPDL1
5	GO:0050866	BP	negative regulation of cell activation	5/ 375	71/ 19338	0.0704225	0.0122276	0.954206	gene-CD200;gene-CTLA4;gene-DTX1;gene-FOXP3;gene-TIGIT
5	GO:0048568	BP	embryonic organ development	5/ 375	71/ 19338	0.0704225	0.0122276	0.954206	gene-ALDH1A2;gene-ID3;gene-KITLG;gene-VASH1;gene-VASH2
2	GO:2000311	BP	regulation of AMPA receptor activity	2/ 375	9/ 19338	0.222222	0.012338	0.954206	gene-NLGN2;gene-NLGN3
2	GO:2000463	BP	positive regulation of excitatory postsynaptic potential	2/ 375	9/ 19338	0.222222	0.012338	0.954206	gene-NLGN2;gene-NLGN3
2	GO:0034501	BP	protein localization to kinetochore	2/ 375	9/ 19338	0.222222	0.012338	0.954206	gene-AURKB;gene-SPDL1
2	GO:0001516	BP	prostaglandin biosynthetic process	2/ 375	9/ 19338	0.222222	0.012338	0.954206	gene-PLA2G4F;gene-PTGIS
2	GO:0046457	BP	prostanoid biosynthetic process	2/ 375	9/ 19338	0.222222	0.012338	0.954206	gene-PLA2G4F;gene-PTGIS
2	GO:0044065	BP	regulation of respiratory system process	2/ 375	9/ 19338	0.222222	0.012338	0.954206	gene-NLGN2;gene-NLGN3
2	GO:0090162	BP	establishment of epithelial cell polarity	2/ 375	9/ 19338	0.222222	0.012338	0.954206	gene-MPP5;gene-PTK7
2	GO:0019731	BP	antibacterial humoral response	2/ 375	9/ 19338	0.222222	0.012338	0.954206	gene-JCHAIN;gene-LOC112406388
2	GO:0060079	BP	excitatory postsynaptic potential	2/ 375	9/ 19338	0.222222	0.012338	0.954206	gene-GRIK5;gene-NLGN3
7	GO:0045765	BP	regulation of angiogenesis	7/ 375	128/ 19338	0.0546875	0.0124758	0.954206	gene-IL17F;gene-KDR;gene-LOC112406024;gene-SERPINF1;gene-TBXA2R;gene-VASH1;gene-VASH2
5	GO:0002250	BP	adaptive immune response	5/ 375	72/ 19338	0.0694444	0.012937	0.954206	gene-ALCAM;gene-JCHAIN;gene-LOC112399836;gene-LOC112406388;gene-LOC112412726
8	GO:0034330	BP	cell junction organization	8/ 375	160/ 19338	0.05	0.0129731	0.954206	gene-CORO2B;gene-GJA1;gene-MARVELD2;gene-MPP5;gene-NLGN2;gene-NLGN3;gene-PARD6B;gene-TGFB3
3	GO:1905819	BP	negative regulation of chromosome separation	3/ 375	26/ 19338	0.115385	0.0135137	0.954206	gene-AURKB;gene-BUB1;gene-SPDL1
3	GO:1902100	BP	negative regulation of metaphase/anaphase transition of cell cycle	3/ 375	26/ 19338	0.115385	0.0135137	0.954206	gene-AURKB;gene-BUB1;gene-SPDL1
12	GO:0045786	BP	negative regulation of cell cycle	12/ 375	285/ 19338	0.0421053	0.0136609	0.954206	gene-AURKB;gene-BUB1;gene-EZH2;gene-FZD3;gene-LIF;gene-LOC112415584;gene-SPDL1;gene-TICRR;gene-TIPIN;gene-TP73;gene-TTK;gene-ZWINT
5	GO:0045216	BP	cell-cell junction organization	5/ 375	74/ 19338	0.0675676	0.0144384	0.954206	gene-GJA1;gene-MARVELD2;gene-MPP5;gene-PARD6B;gene-TGFB3
3	GO:0033046	BP	negative regulation of sister chromatid segregation	3/ 375	27/ 19338	0.111111	0.0149884	0.954206	gene-AURKB;gene-BUB1;gene-SPDL1
3	GO:0038096	BP	Fc-gamma receptor signaling pathway involved in phagocytosis	3/ 375	27/ 19338	0.111111	0.0149884	0.954206	gene-LOC112400375;gene-LOC112406390;gene-LOC112414485
3	GO:0033048	BP	negative regulation of mitotic sister chromatid segregation	3/ 375	27/ 19338	0.111111	0.0149884	0.954206	gene-AURKB;gene-BUB1;gene-SPDL1
3	GO:0002433	BP	immune response-regulating cell surface receptor signaling pathway involved in phagocytosis	3/ 375	27/ 19338	0.111111	0.0149884	0.954206	gene-LOC112400375;gene-LOC112406390;gene-LOC112414485
2	GO:0051988	BP	regulation of attachment of spindle microtubules to kinetochore	2/ 375	10/ 19338	0.2	0.0152264	0.954206	gene-KNSTRN;gene-SPAG5
2	GO:0150117	BP	positive regulation of cell-substrate junction organization	2/ 375	10/ 19338	0.2	0.0152264	0.954206	gene-KDR;gene-LOC112406024
2	GO:0051894	BP	positive regulation of focal adhesion assembly	2/ 375	10/ 19338	0.2	0.0152264	0.954206	gene-KDR;gene-LOC112406024
5	GO:0022406	BP	membrane docking	5/ 375	75/ 19338	0.0666667	0.0152311	0.954206	gene-ESYT3;gene-RAB15;gene-STX17;gene-TUBB4A;gene-TUBG2
6	GO:0045665	BP	negative regulation of neuron differentiation	6/ 375	104/ 19338	0.0576923	0.0158236	0.954206	gene-DTX1;gene-ID3;gene-ITM2C;gene-LOC112406008;gene-NLGN3;gene-RTN4RL2
5	GO:0006898	BP	receptor-mediated endocytosis	5/ 375	76/ 19338	0.0657895	0.0160524	0.954206	gene-KIAA1107;gene-LOC112400375;gene-LOC112406390;gene-LOC112414485;gene-NLGN3
3	GO:0051985	BP	negative regulation of chromosome segregation	3/ 375	28/ 19338	0.107143	0.0165504	0.954206	gene-AURKB;gene-BUB1;gene-SPDL1
15	GO:0048870	BP	cell motility	15/ 375	407/ 19338	0.036855	0.0165653	0.954206	gene-CACNA1I;gene-CCDC40;gene-CCR8;gene-FZD3;gene-GJA1;gene-KITLG;gene-LOC112400375;gene-LOC112406024;gene-LOC112406388;gene-LOC112406390;gene-LOC112414485;gene-MIXL1;gene-NDN;gene-PTK7;gene-TRIM46
4	GO:1903038	BP	negative regulation of leukocyte cell-cell adhesion	4/ 375	51/ 19338	0.0784314	0.0169954	0.954206	gene-CTLA4;gene-DTX1;gene-FOXP3;gene-TIGIT
19	GO:0051241	BP	negative regulation of multicellular organismal process	19/ 375	557/ 19338	0.0341113	0.0177836	0.954206	gene-CTLA4;gene-DTX1;gene-EFEMP1;gene-FOXP3;gene-FZD3;gene-ID3;gene-IL17F;gene-ITM2C;gene-LOC112406008;gene-LOC112406024;gene-MIXL1;gene-NLGN3;gene-PIAS3;gene-RTN4RL2;gene-SERPINF1;gene-TBXA2R;gene-TGFB3;gene-TIGIT;gene-VASH1
3	GO:0002431	BP	Fc receptor mediated stimulatory signaling pathway	3/ 375	29/ 19338	0.103448	0.0182002	0.954206	gene-LOC112400375;gene-LOC112406390;gene-LOC112414485
3	GO:0038094	BP	Fc-gamma receptor signaling pathway	3/ 375	29/ 19338	0.103448	0.0182002	0.954206	gene-LOC112400375;gene-LOC112406390;gene-LOC112414485
3	GO:0032663	BP	regulation of interleukin-2 production	3/ 375	29/ 19338	0.103448	0.0182002	0.954206	gene-FOXP3;gene-IL17F;gene-IRF4
3	GO:0003014	BP	renal system process	3/ 375	29/ 19338	0.103448	0.0182002	0.954206	gene-CORO2B;gene-JCHAIN;gene-LOC112399957
2	GO:2000352	BP	negative regulation of endothelial cell apoptotic process	2/ 375	11/ 19338	0.181818	0.0183738	0.954206	gene-KDR;gene-LOC112406024
2	GO:0032673	BP	regulation of interleukin-4 production	2/ 375	11/ 19338	0.181818	0.0183738	0.954206	gene-FOXP3;gene-IRF4
2	GO:0033273	BP	response to vitamin	2/ 375	11/ 19338	0.181818	0.0183738	0.954206	gene-ALDH1A2;gene-BGLAP
1	GO:0034157	BP	positive regulation of toll-like receptor 7 signaling pathway	1/ 375	1/ 19338	1	0.0193919	0.954206	gene-RSAD2
1	GO:0045366	BP	regulation of interleukin-13 biosynthetic process	1/ 375	1/ 19338	1	0.0193919	0.954206	gene-IRF4
1	GO:1902437	BP	positive regulation of male mating behavior	1/ 375	1/ 19338	1	0.0193919	0.954206	gene-LOC112406008
1	GO:0045402	BP	regulation of interleukin-4 biosynthetic process	1/ 375	1/ 19338	1	0.0193919	0.954206	gene-IRF4
1	GO:1905073	BP	regulation of tight junction disassembly	1/ 375	1/ 19338	1	0.0193919	0.954206	gene-TGFB3
1	GO:0035234	BP	ectopic germ cell programmed cell death	1/ 375	1/ 19338	1	0.0193919	0.954206	gene-KITLG
1	GO:0061002	BP	negative regulation of dendritic spine morphogenesis	1/ 375	1/ 19338	1	0.0193919	0.954206	gene-NLGN3
1	GO:0061709	BP	reticulophagy	1/ 375	1/ 19338	1	0.0193919	0.954206	gene-RETREG1
1	GO:0090242	BP	retinoic acid receptor signaling pathway involved in somitogenesis	1/ 375	1/ 19338	1	0.0193919	0.954206	gene-ALDH1A2
1	GO:0038033	BP	positive regulation of endothelial cell chemotaxis by VEGF-activated vascular endothelial growth factor receptor signaling pathway	1/ 375	1/ 19338	1	0.0193919	0.954206	gene-KDR
1	GO:0002264	BP	endothelial cell activation involved in immune response	1/ 375	1/ 19338	1	0.0193919	0.954206	gene-TCIM
1	GO:1901676	BP	positive regulation of histone H3-K27 acetylation	1/ 375	1/ 19338	1	0.0193919	0.954206	gene-LIF
1	GO:0045870	BP	positive regulation of single stranded viral RNA replication via double stranded DNA intermediate	1/ 375	1/ 19338	1	0.0193919	0.954206	gene-TOP2A
1	GO:0045368	BP	positive regulation of interleukin-13 biosynthetic process	1/ 375	1/ 19338	1	0.0193919	0.954206	gene-IRF4
1	GO:0071451	BP	cellular response to superoxide	1/ 375	1/ 19338	1	0.0193919	0.954206	gene-LOC112409077
1	GO:0043111	BP	replication fork arrest	1/ 375	1/ 19338	1	0.0193919	0.954206	gene-TIPIN
1	GO:0051256	BP	mitotic spindle midzone assembly	1/ 375	1/ 19338	1	0.0193919	0.954206	gene-AURKB
1	GO:1904881	BP	cellular response to hydrogen sulfide	1/ 375	1/ 19338	1	0.0193919	0.954206	gene-KDR
1	GO:0033025	BP	regulation of mast cell apoptotic process	1/ 375	1/ 19338	1	0.0193919	0.954206	gene-KITLG
1	GO:0097116	BP	gephyrin clustering involved in postsynaptic density assembly	1/ 375	1/ 19338	1	0.0193919	0.954206	gene-NLGN2
1	GO:0036333	BP	hepatocyte homeostasis	1/ 375	1/ 19338	1	0.0193919	0.954206	gene-EZH2
1	GO:0098828	BP	modulation of inhibitory postsynaptic potential	1/ 375	1/ 19338	1	0.0193919	0.954206	gene-NLGN2
1	GO:0071387	BP	cellular response to cortisol stimulus	1/ 375	1/ 19338	1	0.0193919	0.954206	gene-KLF9
1	GO:0046204	BP	nor-spermidine metabolic process	1/ 375	1/ 19338	1	0.0193919	0.954206	gene-SAT2
1	GO:0035799	BP	ureter maturation	1/ 375	1/ 19338	1	0.0193919	0.954206	gene-ALDH1A2
1	GO:0071910	BP	determination of liver left/right asymmetry	1/ 375	1/ 19338	1	0.0193919	0.954206	gene-CCDC40
1	GO:1901344	BP	response to leptomycin B	1/ 375	1/ 19338	1	0.0193919	0.954206	gene-ID3
1	GO:0007494	BP	midgut development	1/ 375	1/ 19338	1	0.0193919	0.954206	gene-ALDH1A2
1	GO:0097151	BP	positive regulation of inhibitory postsynaptic potential	1/ 375	1/ 19338	1	0.0193919	0.954206	gene-NLGN2
1	GO:0071450	BP	cellular response to oxygen radical	1/ 375	1/ 19338	1	0.0193919	0.954206	gene-LOC112409077
1	GO:0045404	BP	positive regulation of interleukin-4 biosynthetic process	1/ 375	1/ 19338	1	0.0193919	0.954206	gene-IRF4
1	GO:0051414	BP	response to cortisol	1/ 375	1/ 19338	1	0.0193919	0.954206	gene-KLF9
1	GO:0033026	BP	negative regulation of mast cell apoptotic process	1/ 375	1/ 19338	1	0.0193919	0.954206	gene-KITLG
1	GO:0045636	BP	positive regulation of melanocyte differentiation	1/ 375	1/ 19338	1	0.0193919	0.954206	gene-KITLG
1	GO:0035750	BP	protein localization to myelin sheath abaxonal region	1/ 375	1/ 19338	1	0.0193919	0.954206	gene-MPP5
1	GO:0030951	BP	establishment or maintenance of microtubule cytoskeleton polarity	1/ 375	1/ 19338	1	0.0193919	0.954206	gene-KIF2C
1	GO:0072750	BP	cellular response to leptomycin B	1/ 375	1/ 19338	1	0.0193919	0.954206	gene-ID3
1	GO:0035469	BP	determination of pancreatic left/right asymmetry	1/ 375	1/ 19338	1	0.0193919	0.954206	gene-CCDC40
1	GO:0070483	BP	detection of hypoxia	1/ 375	1/ 19338	1	0.0193919	0.954206	gene-TGFB3
1	GO:1905513	BP	negative regulation of short-term synaptic potentiation	1/ 375	1/ 19338	1	0.0193919	0.954206	gene-PRRT2
1	GO:0021891	BP	olfactory bulb interneuron development	1/ 375	1/ 19338	1	0.0193919	0.954206	gene-LOC112415584
1	GO:0033189	BP	response to vitamin A	1/ 375	1/ 19338	1	0.0193919	0.954206	gene-ALDH1A2
1	GO:1905512	BP	regulation of short-term synaptic potentiation	1/ 375	1/ 19338	1	0.0193919	0.954206	gene-PRRT2
1	GO:1902435	BP	regulation of male mating behavior	1/ 375	1/ 19338	1	0.0193919	0.954206	gene-LOC112406008
1	GO:1904772	BP	response to tetrachloromethane	1/ 375	1/ 19338	1	0.0193919	0.954206	gene-EZH2
1	GO:0048861	BP	leukemia inhibitory factor signaling pathway	1/ 375	1/ 19338	1	0.0193919	0.954206	gene-LIF
1	GO:0042109	BP	lymphotoxin A biosynthetic process	1/ 375	1/ 19338	1	0.0193919	0.954206	gene-IL17F
1	GO:0030263	BP	apoptotic chromosome condensation	1/ 375	1/ 19338	1	0.0193919	0.954206	gene-TOP2A
1	GO:0072307	BP	regulation of metanephric nephron tubule epithelial cell differentiation	1/ 375	1/ 19338	1	0.0193919	0.954206	gene-LIF
1	GO:0048799	BP	animal organ maturation	1/ 375	1/ 19338	1	0.0193919	0.954206	gene-ALDH1A2
1	GO:0034155	BP	regulation of toll-like receptor 7 signaling pathway	1/ 375	1/ 19338	1	0.0193919	0.954206	gene-RSAD2
1	GO:0060024	BP	rhythmic synaptic transmission	1/ 375	1/ 19338	1	0.0193919	0.954206	gene-NLGN3
1	GO:0045423	BP	regulation of granulocyte macrophage colony-stimulating factor biosynthetic process	1/ 375	1/ 19338	1	0.0193919	0.954206	gene-IL17F
1	GO:0019518	BP	L-threonine catabolic process to glycine	1/ 375	1/ 19338	1	0.0193919	0.954206	gene-LOC112410696
1	GO:1905075	BP	positive regulation of tight junction disassembly	1/ 375	1/ 19338	1	0.0193919	0.954206	gene-TGFB3
1	GO:0032920	BP	putrescine acetylation	1/ 375	1/ 19338	1	0.0193919	0.954206	gene-SAT2
158	GO:0050789	BP	regulation of biological process	158/ 375	7032/ 19338	0.0224687	0.0197952	0.970123	gene-ABI3;gene-ADAMTS6;gene-ADGRG1;gene-ADGRL2;gene-AEBP1;gene-ALDH1A2;gene-ARHGAP24;gene-ATP1B2;gene-AURKB;gene-BAG2;gene-BCAR3;gene-BEND5;gene-BGLAP;gene-BHLHE41;gene-BLK;gene-BUB1;gene-CACNA1I;gene-CALB2;gene-CARD10;gene-CCDC40;gene-CCR8;gene-CD200;gene-CD79B;gene-CDC20;gene-CDC25A;gene-CDCA7;gene-CENPJ;gene-CIT;gene-CKS1B;gene-CKS2;gene-CORO2B;gene-CTLA4;gene-CXXC5;gene-DEPDC7;gene-DPYSL5;gen…
3	GO:0045839	BP	negative regulation of mitotic nuclear division	3/ 375	30/ 19338	0.1	0.0199381	0.973203	gene-AURKB;gene-BUB1;gene-SPDL1
7	GO:1901342	BP	regulation of vasculature development	7/ 375	141/ 19338	0.0496454	0.0202083	0.97465	gene-IL17F;gene-KDR;gene-LOC112406024;gene-SERPINF1;gene-TBXA2R;gene-VASH1;gene-VASH2
7	GO:0002253	BP	activation of immune response	7/ 375	141/ 19338	0.0496454	0.0202083	0.97465	gene-CD79B;gene-CTLA4;gene-LOC112400375;gene-LOC112406388;gene-LOC112406390;gene-LOC112409978;gene-LOC112414485
4	GO:0099699	CC	integral component of synaptic membrane	4/ 375	58/ 19338	0.0689655	0.0259868	0.976014	gene-GRIK5;gene-NLGN2;gene-NLGN3;gene-PRRT2
5	GO:0050900	BP	leukocyte migration	5/ 375	82/ 19338	0.0609756	0.0216017	1	gene-LOC112400375;gene-LOC112406024;gene-LOC112406388;gene-LOC112406390;gene-LOC112414485
3	GO:0048588	BP	developmental cell growth	3/ 375	31/ 19338	0.0967742	0.0217642	1	gene-ALCAM;gene-NDN;gene-NLGN3
2	GO:0071459	BP	protein localization to chromosome, centromeric region	2/ 375	12/ 19338	0.166667	0.0217691	1	gene-AURKB;gene-SPDL1
2	GO:0043576	BP	regulation of respiratory gaseous exchange	2/ 375	12/ 19338	0.166667	0.0217691	1	gene-NLGN2;gene-NLGN3
2	GO:0002719	BP	negative regulation of cytokine production involved in immune response	2/ 375	12/ 19338	0.166667	0.0217691	1	gene-FOXP3;gene-TGFB3
4	GO:0051250	BP	negative regulation of lymphocyte activation	4/ 375	55/ 19338	0.0727273	0.0218467	1	gene-CTLA4;gene-DTX1;gene-FOXP3;gene-TIGIT
5	GO:2001251	BP	negative regulation of chromosome organization	5/ 375	83/ 19338	0.060241	0.0226334	1	gene-AURKB;gene-BUB1;gene-PAX5;gene-SPDL1;gene-TOP2A
12	GO:0061024	BP	membrane organization	12/ 375	316/ 19338	0.0379747	0.0229393	1	gene-AURKB;gene-LOC112400375;gene-LOC112406388;gene-LOC112406390;gene-LOC112409978;gene-LOC112414485;gene-MPP5;gene-NLGN2;gene-NLGN3;gene-PACSIN1;gene-PRRT2;gene-STX17
4	GO:0010977	BP	negative regulation of neuron projection development	4/ 375	56/ 19338	0.0714286	0.0231783	1	gene-ITM2C;gene-LOC112406008;gene-NLGN3;gene-RTN4RL2
5	GO:0034329	BP	cell junction assembly	5/ 375	84/ 19338	0.0595238	0.0236966	1	gene-CORO2B;gene-MPP5;gene-NLGN2;gene-NLGN3;gene-PARD6B
6	GO:1901988	BP	negative regulation of cell cycle phase transition	6/ 375	115/ 19338	0.0521739	0.0246424	1	gene-AURKB;gene-BUB1;gene-EZH2;gene-LOC112415584;gene-SPDL1;gene-TICRR
2	GO:2000648	BP	positive regulation of stem cell proliferation	2/ 375	13/ 19338	0.153846	0.0254016	1	gene-FZD3;gene-KITLG
2	GO:0051968	BP	positive regulation of synaptic transmission, glutamatergic	2/ 375	13/ 19338	0.153846	0.0254016	1	gene-NLGN2;gene-NLGN3
2	GO:0060976	BP	coronary vasculature development	2/ 375	13/ 19338	0.153846	0.0254016	1	gene-ADAMTS6;gene-PTK7
3	GO:0016049	BP	cell growth	3/ 375	33/ 19338	0.0909091	0.0256814	1	gene-ALCAM;gene-NDN;gene-NLGN3
5	GO:1902749	BP	regulation of cell cycle G2/M phase transition	5/ 375	86/ 19338	0.0581395	0.0259184	1	gene-CDC25A;gene-LOC112415584;gene-TICRR;gene-TUBB4A;gene-TUBG2
4	GO:0098693	BP	regulation of synaptic vesicle cycle	4/ 375	59/ 19338	0.0677966	0.0274642	1	gene-GRIK5;gene-NLGN2;gene-NLGN3;gene-PRRT2
3	GO:0002244	BP	hematopoietic progenitor cell differentiation	3/ 375	34/ 19338	0.0882353	0.0277722	1	gene-MIXL1;gene-TOP2A;gene-ZNF784
3	GO:0071300	BP	cellular response to retinoic acid	3/ 375	34/ 19338	0.0882353	0.0277722	1	gene-ALDH1A2;gene-LOC112406008;gene-PTK7
28	GO:2000026	BP	regulation of multicellular organismal development	28/ 375	940/ 19338	0.0297872	0.0278001	1	gene-BGLAP;gene-CDC20;gene-CTLA4;gene-DTX1;gene-EFEMP1;gene-EZH2;gene-FZD3;gene-GJA1;gene-ID3;gene-IL17F;gene-ITM2C;gene-KDR;gene-KITLG;gene-LIF;gene-LOC112406008;gene-LOC112406024;gene-MIXL1;gene-NLGN3;gene-PIAS3;gene-PTK7;gene-RTN4RL2;gene-SERPINF1;gene-SPRY1;gene-TBXA2R;gene-TCIM;gene-TGFB3;gene-VASH1;gene-VASH2
4	GO:0009611	BP	response to wounding	4/ 375	60/ 19338	0.0666667	0.0289909	1	gene-ID3;gene-PTK7;gene-RTN4RL2;gene-VASH1
2	GO:0042159	BP	lipoprotein catabolic process	2/ 375	14/ 19338	0.142857	0.0292608	1	gene-LOC112406631;gene-LYPLAL1
2	GO:0098734	BP	macromolecule depalmitoylation	2/ 375	14/ 19338	0.142857	0.0292608	1	gene-LOC112406631;gene-LYPLAL1
2	GO:0002084	BP	protein depalmitoylation	2/ 375	14/ 19338	0.142857	0.0292608	1	gene-LOC112406631;gene-LYPLAL1
2	GO:0032733	BP	positive regulation of interleukin-10 production	2/ 375	14/ 19338	0.142857	0.0292608	1	gene-IRF4;gene-TIGIT
2	GO:0098815	BP	modulation of excitatory postsynaptic potential	2/ 375	14/ 19338	0.142857	0.0292608	1	gene-NLGN2;gene-NLGN3
13	GO:0016477	BP	cell migration	13/ 375	357/ 19338	0.0364146	0.029729	1	gene-CCR8;gene-FZD3;gene-GJA1;gene-KITLG;gene-LOC112400375;gene-LOC112406024;gene-LOC112406388;gene-LOC112406390;gene-LOC112414485;gene-MIXL1;gene-NDN;gene-PTK7;gene-TRIM46
7	GO:0048589	BP	developmental growth	7/ 375	153/ 19338	0.0457516	0.0298608	1	gene-ALCAM;gene-GJA1;gene-LOC112415584;gene-NDN;gene-NLGN3;gene-PTK7;gene-SPRY1
7	GO:0040007	BP	growth	7/ 375	155/ 19338	0.0451613	0.0317262	1	gene-ALCAM;gene-GJA1;gene-LOC112415584;gene-NDN;gene-NLGN3;gene-PTK7;gene-SPRY1
3	GO:0034502	BP	protein localization to chromosome	3/ 375	36/ 19338	0.0833333	0.0322171	1	gene-AURKB;gene-EZH2;gene-SPDL1
3	GO:0010717	BP	regulation of epithelial to mesenchymal transition	3/ 375	36/ 19338	0.0833333	0.0322171	1	gene-EZH2;gene-LOC112406008;gene-TGFB3
3	GO:0030500	BP	regulation of bone mineralization	3/ 375	36/ 19338	0.0833333	0.0322171	1	gene-BGLAP;gene-GJA1;gene-TGFB3
3	GO:0042035	BP	regulation of cytokine biosynthetic process	3/ 375	36/ 19338	0.0833333	0.0322171	1	gene-FOXP3;gene-IL17F;gene-IRF4
2	GO:0097711	BP	ciliary basal body-plasma membrane docking	2/ 375	15/ 19338	0.133333	0.0333367	1	gene-TUBB4A;gene-TUBG2
2	GO:0014896	BP	muscle hypertrophy	2/ 375	15/ 19338	0.133333	0.0333367	1	gene-EZH2;gene-LOC112406008
2	GO:0003300	BP	cardiac muscle hypertrophy	2/ 375	15/ 19338	0.133333	0.0333367	1	gene-EZH2;gene-LOC112406008
2	GO:0001944	BP	vasculature development	2/ 375	15/ 19338	0.133333	0.0333367	1	gene-LIF;gene-LOC112406024
2	GO:0014897	BP	striated muscle hypertrophy	2/ 375	15/ 19338	0.133333	0.0333367	1	gene-EZH2;gene-LOC112406008
2	GO:0043550	BP	regulation of lipid kinase activity	2/ 375	15/ 19338	0.133333	0.0333367	1	gene-EEF1A2;gene-LOC112406024
2	GO:0043537	BP	negative regulation of blood vessel endothelial cell migration	2/ 375	15/ 19338	0.133333	0.0333367	1	gene-TBXA2R;gene-VASH1
2	GO:1904036	BP	negative regulation of epithelial cell apoptotic process	2/ 375	15/ 19338	0.133333	0.0333367	1	gene-KDR;gene-LOC112406024
4	GO:0031345	BP	negative regulation of cell projection organization	4/ 375	63/ 19338	0.0634921	0.0338682	1	gene-ITM2C;gene-LOC112406008;gene-NLGN3;gene-RTN4RL2
3	GO:0002718	BP	regulation of cytokine production involved in immune response	3/ 375	37/ 19338	0.0810811	0.0345704	1	gene-FOXP3;gene-RSAD2;gene-TGFB3
3	GO:0001938	BP	positive regulation of endothelial cell proliferation	3/ 375	37/ 19338	0.0810811	0.0345704	1	gene-KDR;gene-LOC112406024;gene-VASH2
3	GO:0038095	BP	Fc-epsilon receptor signaling pathway	3/ 375	37/ 19338	0.0810811	0.0345704	1	gene-LOC112400375;gene-LOC112406390;gene-LOC112414485
7	GO:0010948	BP	negative regulation of cell cycle process	7/ 375	159/ 19338	0.0440252	0.0356879	1	gene-AURKB;gene-BUB1;gene-EZH2;gene-LIF;gene-LOC112415584;gene-SPDL1;gene-TICRR
15	GO:0040011	BP	locomotion	15/ 375	447/ 19338	0.033557	0.0359381	1	gene-CACNA1I;gene-CCDC40;gene-CCR8;gene-FZD3;gene-GJA1;gene-KITLG;gene-LOC112400375;gene-LOC112406024;gene-LOC112406388;gene-LOC112406390;gene-LOC112414485;gene-MIXL1;gene-NDN;gene-PTK7;gene-TRIM46
10	GO:0033993	BP	response to lipid	10/ 375	259/ 19338	0.03861	0.0363226	1	gene-ALDH1A2;gene-BGLAP;gene-EZH2;gene-ID3;gene-KLF9;gene-LOC112390678;gene-LOC112406008;gene-PTK7;gene-TBXA2R;gene-TGFB3
3	GO:0016458	BP	gene silencing	3/ 375	38/ 19338	0.0789474	0.0370102	1	gene-EZH2;gene-PIWIL2;gene-PIWIL4
3	GO:0034637	BP	cellular carbohydrate biosynthetic process	3/ 375	38/ 19338	0.0789474	0.0370102	1	gene-HS2ST1;gene-ISYNA1;gene-PGP
2	GO:2000107	BP	negative regulation of leukocyte apoptotic process	2/ 375	16/ 19338	0.125	0.0376194	1	gene-AURKB;gene-KITLG
2	GO:0002701	BP	negative regulation of production of molecular mediator of immune response	2/ 375	16/ 19338	0.125	0.0376194	1	gene-FOXP3;gene-TGFB3
2	GO:0010954	BP	positive regulation of protein processing	2/ 375	16/ 19338	0.125	0.0376194	1	gene-BAG2;gene-LOC112407606
2	GO:0007164	BP	establishment of tissue polarity	2/ 375	16/ 19338	0.125	0.0376194	1	gene-FZD3;gene-PTK7
2	GO:0031646	BP	positive regulation of nervous system process	2/ 375	16/ 19338	0.125	0.0376194	1	gene-NLGN2;gene-NLGN3
2	GO:1903319	BP	positive regulation of protein maturation	2/ 375	16/ 19338	0.125	0.0376194	1	gene-BAG2;gene-LOC112407606
2	GO:0001736	BP	establishment of planar polarity	2/ 375	16/ 19338	0.125	0.0376194	1	gene-FZD3;gene-PTK7
2	GO:0006692	BP	prostanoid metabolic process	2/ 375	16/ 19338	0.125	0.0376194	1	gene-PLA2G4F;gene-PTGIS
2	GO:0001656	BP	metanephros development	2/ 375	16/ 19338	0.125	0.0376194	1	gene-ID3;gene-SPRY1
2	GO:0006693	BP	prostaglandin metabolic process	2/ 375	16/ 19338	0.125	0.0376194	1	gene-PLA2G4F;gene-PTGIS
1	GO:0010936	BP	negative regulation of macrophage cytokine production	1/ 375	2/ 19338	0.5	0.0384087	1	gene-TGFB3
1	GO:0032571	BP	response to vitamin K	1/ 375	2/ 19338	0.5	0.0384087	1	gene-BGLAP
1	GO:0046073	BP	dTMP metabolic process	1/ 375	2/ 19338	0.5	0.0384087	1	gene-TYMS
1	GO:0034165	BP	positive regulation of toll-like receptor 9 signaling pathway	1/ 375	2/ 19338	0.5	0.0384087	1	gene-RSAD2
1	GO:1904880	BP	response to hydrogen sulfide	1/ 375	2/ 19338	0.5	0.0384087	1	gene-KDR
1	GO:0050717	BP	positive regulation of interleukin-1 alpha secretion	1/ 375	2/ 19338	0.5	0.0384087	1	gene-PANX1
1	GO:0043932	BP	ossification involved in bone remodeling	1/ 375	2/ 19338	0.5	0.0384087	1	gene-TGFB3
1	GO:0009157	BP	deoxyribonucleoside monophosphate biosynthetic process	1/ 375	2/ 19338	0.5	0.0384087	1	gene-TYMS
1	GO:0009177	BP	pyrimidine deoxyribonucleoside monophosphate biosynthetic process	1/ 375	2/ 19338	0.5	0.0384087	1	gene-TYMS
1	GO:0050705	BP	regulation of interleukin-1 alpha secretion	1/ 375	2/ 19338	0.5	0.0384087	1	gene-PANX1
1	GO:0042904	BP	9-cis-retinoic acid biosynthetic process	1/ 375	2/ 19338	0.5	0.0384087	1	gene-ALDH1A2
1	GO:0048014	BP	Tie signaling pathway	1/ 375	2/ 19338	0.5	0.0384087	1	gene-LOC112406024
1	GO:0060156	BP	milk ejection reflex	1/ 375	2/ 19338	0.5	0.0384087	1	gene-GJA1
1	GO:0003032	BP	detection of oxygen	1/ 375	2/ 19338	0.5	0.0384087	1	gene-TGFB3
1	GO:0006348	BP	chromatin silencing at telomere	1/ 375	2/ 19338	0.5	0.0384087	1	gene-EZH2
1	GO:0071907	BP	determination of digestive tract left/right asymmetry	1/ 375	2/ 19338	0.5	0.0384087	1	gene-CCDC40
1	GO:0032919	BP	spermine acetylation	1/ 375	2/ 19338	0.5	0.0384087	1	gene-SAT2
1	GO:0048846	BP	axon extension involved in axon guidance	1/ 375	2/ 19338	0.5	0.0384087	1	gene-ALCAM
1	GO:0140290	BP	peptidyl-serine ADP-deribosylation	1/ 375	2/ 19338	0.5	0.0384087	1	gene-LOC112409077
1	GO:0045590	BP	negative regulation of regulatory T cell differentiation	1/ 375	2/ 19338	0.5	0.0384087	1	gene-CTLA4
1	GO:0003339	BP	regulation of mesenchymal to epithelial transition involved in metanephros morphogenesis	1/ 375	2/ 19338	0.5	0.0384087	1	gene-LIF
1	GO:0060327	BP	cytoplasmic actin-based contraction involved in cell motility	1/ 375	2/ 19338	0.5	0.0384087	1	gene-VIL1
1	GO:0050942	BP	positive regulation of pigment cell differentiation	1/ 375	2/ 19338	0.5	0.0384087	1	gene-KITLG
1	GO:0097119	BP	postsynaptic density protein 95 clustering	1/ 375	2/ 19338	0.5	0.0384087	1	gene-NLGN2
1	GO:0007624	BP	ultradian rhythm	1/ 375	2/ 19338	0.5	0.0384087	1	gene-ENOX1
1	GO:0072182	BP	regulation of nephron tubule epithelial cell differentiation	1/ 375	2/ 19338	0.5	0.0384087	1	gene-LIF
1	GO:1903546	BP	protein localization to photoreceptor outer segment	1/ 375	2/ 19338	0.5	0.0384087	1	gene-TUB
1	GO:0009447	BP	putrescine catabolic process	1/ 375	2/ 19338	0.5	0.0384087	1	gene-SAT2
1	GO:0021695	BP	cerebellar cortex development	1/ 375	2/ 19338	0.5	0.0384087	1	gene-EZH2
1	GO:0042905	BP	9-cis-retinoic acid metabolic process	1/ 375	2/ 19338	0.5	0.0384087	1	gene-ALDH1A2
1	GO:0006231	BP	dTMP biosynthetic process	1/ 375	2/ 19338	0.5	0.0384087	1	gene-TYMS
1	GO:0072108	BP	positive regulation of mesenchymal to epithelial transition involved in metanephros morphogenesis	1/ 375	2/ 19338	0.5	0.0384087	1	gene-LIF
1	GO:0031632	BP	positive regulation of synaptic vesicle fusion to presynaptic active zone membrane	1/ 375	2/ 19338	0.5	0.0384087	1	gene-PRRT2
1	GO:0010935	BP	regulation of macrophage cytokine production	1/ 375	2/ 19338	0.5	0.0384087	1	gene-TGFB3
1	GO:1901674	BP	regulation of histone H3-K27 acetylation	1/ 375	2/ 19338	0.5	0.0384087	1	gene-LIF
1	GO:0031339	BP	negative regulation of vesicle fusion	1/ 375	2/ 19338	0.5	0.0384087	1	gene-PRRT2
1	GO:0150007	BP	clathrin-dependent synaptic vesicle endocytosis	1/ 375	2/ 19338	0.5	0.0384087	1	gene-KIAA1107
1	GO:0038089	BP	positive regulation of cell migration by vascular endothelial growth factor signaling pathway	1/ 375	2/ 19338	0.5	0.0384087	1	gene-KDR
1	GO:0098532	BP	histone H3-K27 trimethylation	1/ 375	2/ 19338	0.5	0.0384087	1	gene-EZH2
1	GO:1902284	BP	neuron projection extension involved in neuron projection guidance	1/ 375	2/ 19338	0.5	0.0384087	1	gene-ALCAM
1	GO:0014834	BP	skeletal muscle satellite cell maintenance involved in skeletal muscle regeneration	1/ 375	2/ 19338	0.5	0.0384087	1	gene-EZH2
1	GO:2000331	BP	regulation of terminal button organization	1/ 375	2/ 19338	0.5	0.0384087	1	gene-NLGN3
1	GO:0099502	BP	calcium-dependent activation of synaptic vesicle fusion	1/ 375	2/ 19338	0.5	0.0384087	1	gene-PRRT2
1	GO:0032792	BP	negative regulation of CREB transcription factor activity	1/ 375	2/ 19338	0.5	0.0384087	1	gene-FOXP3
1	GO:2001028	BP	positive regulation of endothelial cell chemotaxis	1/ 375	2/ 19338	0.5	0.0384087	1	gene-KDR
1	GO:0010643	BP	cell communication by chemical coupling	1/ 375	2/ 19338	0.5	0.0384087	1	gene-GJA1
1	GO:0097111	BP	endoplasmic reticulum-Golgi intermediate compartment organization	1/ 375	2/ 19338	0.5	0.0384087	1	gene-STX17
1	GO:0070668	BP	positive regulation of mast cell proliferation	1/ 375	2/ 19338	0.5	0.0384087	1	gene-KITLG
1	GO:0045634	BP	regulation of melanocyte differentiation	1/ 375	2/ 19338	0.5	0.0384087	1	gene-KITLG
1	GO:1902035	BP	positive regulation of hematopoietic stem cell proliferation	1/ 375	2/ 19338	0.5	0.0384087	1	gene-KITLG
1	GO:0060463	BP	lung lobe morphogenesis	1/ 375	2/ 19338	0.5	0.0384087	1	gene-LIF
1	GO:0035544	BP	negative regulation of SNARE complex assembly	1/ 375	2/ 19338	0.5	0.0384087	1	gene-PRRT2
1	GO:0033280	BP	response to vitamin D	1/ 375	2/ 19338	0.5	0.0384087	1	gene-BGLAP
1	GO:2000382	BP	positive regulation of mesoderm development	1/ 375	2/ 19338	0.5	0.0384087	1	gene-MIXL1
1	GO:0045085	BP	negative regulation of interleukin-2 biosynthetic process	1/ 375	2/ 19338	0.5	0.0384087	1	gene-FOXP3
1	GO:0034163	BP	regulation of toll-like receptor 9 signaling pathway	1/ 375	2/ 19338	0.5	0.0384087	1	gene-RSAD2
1	GO:2000302	BP	positive regulation of synaptic vesicle exocytosis	1/ 375	2/ 19338	0.5	0.0384087	1	gene-PRRT2
1	GO:0048087	BP	positive regulation of developmental pigmentation	1/ 375	2/ 19338	0.5	0.0384087	1	gene-KITLG
4	GO:0010594	BP	regulation of endothelial cell migration	4/ 375	66/ 19338	0.0606061	0.0391946	1	gene-KDR;gene-LOC112406024;gene-TBXA2R;gene-VASH1
28	GO:0007166	BP	cell surface receptor signaling pathway	28/ 375	971/ 19338	0.0288363	0.0409242	1	gene-ADAMTS6;gene-ADGRG1;gene-ADGRL2;gene-BLK;gene-CD79B;gene-CTLA4;gene-DTX1;gene-FZD3;gene-KDR;gene-KITLG;gene-LIF;gene-LOC112400375;gene-LOC112406024;gene-LOC112406388;gene-LOC112406390;gene-LOC112409978;gene-LOC112411741;gene-LOC112414485;gene-LOC112414840;gene-NDN;gene-PIAS3;gene-PTK7;gene-RTN4RL2;gene-TCF7L1;gene-TGFB3;gene-VIL1;gene-WNT5B;gene-WNT8B
4	GO:1903707	BP	negative regulation of hemopoiesis	4/ 375	67/ 19338	0.0597015	0.0410702	1	gene-CTLA4;gene-DTX1;gene-MIXL1;gene-PIAS3
4	GO:0022408	BP	negative regulation of cell-cell adhesion	4/ 375	67/ 19338	0.0597015	0.0410702	1	gene-CTLA4;gene-DTX1;gene-FOXP3;gene-TIGIT
18	GO:0048513	BP	animal organ development	18/ 375	563/ 19338	0.0319716	0.0412041	1	gene-ALDH1A2;gene-BGLAP;gene-CCDC40;gene-EFEMP1;gene-EZH2;gene-FZD3;gene-GCM2;gene-GJA1;gene-ID3;gene-IL17F;gene-KITLG;gene-LOC112406024;gene-MIXL1;gene-SEPT4;gene-SPRY1;gene-VASH1;gene-VASH2;gene-ZDHHC21
2	GO:1900271	BP	regulation of long-term synaptic potentiation	2/ 375	17/ 19338	0.117647	0.0420994	1	gene-CALB2;gene-NLGN3
2	GO:0048565	BP	digestive tract development	2/ 375	17/ 19338	0.117647	0.0420994	1	gene-ALDH1A2;gene-MIXL1
2	GO:0003254	BP	regulation of membrane depolarization	2/ 375	17/ 19338	0.117647	0.0420994	1	gene-GJA1;gene-KDR
2	GO:0046456	BP	icosanoid biosynthetic process	2/ 375	17/ 19338	0.117647	0.0420994	1	gene-PLA2G4F;gene-PTGIS
3	GO:0043535	BP	regulation of blood vessel endothelial cell migration	3/ 375	40/ 19338	0.075	0.0421469	1	gene-KDR;gene-TBXA2R;gene-VASH1
41	GO:0048856	BP	anatomical structure development	41/ 375	1543/ 19338	0.0265716	0.0424416	1	gene-ADAMTS6;gene-ALDH1A2;gene-BGLAP;gene-CCDC40;gene-DPYSL5;gene-EFEMP1;gene-ENDOG;gene-EVPL;gene-EZH2;gene-FZD3;gene-FZD6;gene-GCM2;gene-GJA1;gene-ID3;gene-IL17F;gene-KITLG;gene-LIF;gene-LOC112390678;gene-LOC112404344;gene-LOC112405629;gene-LOC112406008;gene-LOC112406024;gene-LOC112411741;gene-LOC112415584;gene-MIXL1;gene-NDN;gene-PACSIN1;gene-PAX5;gene-PCDH18;gene-PTK7;gene-RTN4RL2;gene-SEPT4;…
4	GO:0001764	BP	neuron migration	4/ 375	68/ 19338	0.0588235	0.042996	1	gene-FZD3;gene-GJA1;gene-NDN;gene-TRIM46
5	GO:0099111	BP	microtubule-based transport	5/ 375	99/ 19338	0.0505051	0.0435817	1	gene-CCDC40;gene-HSPB11;gene-KIF23;gene-TRIM46;gene-TUB
14	GO:0006955	BP	immune response	14/ 375	413/ 19338	0.0338983	0.0438345	1	gene-ALCAM;gene-CCR8;gene-CTLA4;gene-JCHAIN;gene-LIF;gene-LOC112399836;gene-LOC112400375;gene-LOC112406388;gene-LOC112406390;gene-LOC112409978;gene-LOC112412726;gene-LOC112414485;gene-LOC112415973;gene-RSAD2
12	GO:0045596	BP	negative regulation of cell differentiation	12/ 375	341/ 19338	0.0351906	0.044197	1	gene-CTLA4;gene-DTX1;gene-EFEMP1;gene-EZH2;gene-ID3;gene-ITM2C;gene-LOC112406008;gene-MIXL1;gene-NLGN3;gene-PIAS3;gene-RTN4RL2;gene-TRIB3
3	GO:0032231	BP	regulation of actin filament bundle assembly	3/ 375	41/ 19338	0.0731707	0.0448423	1	gene-CORO2B;gene-TGFB3;gene-VIL1
3	GO:0098732	BP	macromolecule deacylation	3/ 375	41/ 19338	0.0731707	0.0448423	1	gene-LOC112406008;gene-LOC112406631;gene-LYPLAL1
3	GO:1902106	BP	negative regulation of leukocyte differentiation	3/ 375	41/ 19338	0.0731707	0.0448423	1	gene-CTLA4;gene-DTX1;gene-PIAS3
3	GO:0035601	BP	protein deacylation	3/ 375	41/ 19338	0.0731707	0.0448423	1	gene-LOC112406008;gene-LOC112406631;gene-LYPLAL1
5	GO:0010632	BP	regulation of epithelial cell migration	5/ 375	100/ 19338	0.05	0.0451782	1	gene-KDR;gene-LOC112406024;gene-TBXA2R;gene-VASH1;gene-VIL1
12	GO:1903530	BP	regulation of secretion by cell	12/ 375	344/ 19338	0.0348837	0.0457466	1	gene-FOXP3;gene-GRIK5;gene-IL17F;gene-LIF;gene-NLGN2;gene-PANX1;gene-PRRT2;gene-RAB15;gene-RSAD2;gene-RSC1A1;gene-SEPT4;gene-TGFB3
2	GO:0048488	BP	synaptic vesicle endocytosis	2/ 375	18/ 19338	0.111111	0.0467676	1	gene-KIAA1107;gene-NLGN3
2	GO:0140238	BP	presynaptic endocytosis	2/ 375	18/ 19338	0.111111	0.0467676	1	gene-KIAA1107;gene-NLGN3
2	GO:0070830	BP	bicellular tight junction assembly	2/ 375	18/ 19338	0.111111	0.0467676	1	gene-MPP5;gene-PARD6B
2	GO:0001954	BP	positive regulation of cell-matrix adhesion	2/ 375	18/ 19338	0.111111	0.0467676	1	gene-KDR;gene-LOC112406024
2	GO:0001942	BP	hair follicle development	2/ 375	18/ 19338	0.111111	0.0467676	1	gene-FZD3;gene-ZDHHC21
2	GO:0120192	BP	tight junction assembly	2/ 375	18/ 19338	0.111111	0.0467676	1	gene-MPP5;gene-PARD6B
2	GO:0003279	BP	cardiac septum development	2/ 375	18/ 19338	0.111111	0.0467676	1	gene-ADAMTS6;gene-PTK7
2	GO:0070286	BP	axonemal dynein complex assembly	2/ 375	18/ 19338	0.111111	0.0467676	1	gene-CCDC40;gene-DNALI1
2	GO:0040020	BP	regulation of meiotic nuclear division	2/ 375	18/ 19338	0.111111	0.0467676	1	gene-CDC20;gene-LIF
2	GO:0060716	BP	labyrinthine layer blood vessel development	2/ 375	18/ 19338	0.111111	0.0467676	1	gene-VASH1;gene-VASH2
3	GO:0030071	BP	regulation of mitotic metaphase/anaphase transition	3/ 375	42/ 19338	0.0714286	0.0476212	1	gene-AURKB;gene-BUB1;gene-SPDL1
3	GO:0034401	BP	chromatin organization involved in regulation of transcription	3/ 375	42/ 19338	0.0714286	0.0476212	1	gene-EZH2;gene-LOC112390678;gene-LOC112406008
3	GO:0005930	CC	axoneme	3/ 375	36/ 19338	0.0833333	0.0322171	1	gene-CCDC40;gene-DNALI1;gene-TUBB4A
3	GO:0030175	CC	filopodium	3/ 375	36/ 19338	0.0833333	0.0322171	1	gene-DNALI1;gene-KITLG;gene-VIL1
7	GO:0005929	CC	cilium	7/ 375	156/ 19338	0.0448718	0.0326876	1	gene-CCDC40;gene-DNALI1;gene-HSPB11;gene-RAB15;gene-STOML3;gene-TUB;gene-TUBG2
4	GO:0099240	CC	intrinsic component of synaptic membrane	4/ 375	65/ 19338	0.0615385	0.0373691	1	gene-GRIK5;gene-NLGN2;gene-NLGN3;gene-PRRT2
1	GO:0061689	CC	tricellular tight junction	1/ 375	2/ 19338	0.5	0.0384087	1	gene-MARVELD2
1	GO:0032280	CC	symmetric synapse	1/ 375	2/ 19338	0.5	0.0384087	1	gene-NLGN3
1	GO:0019815	CC	B cell receptor complex	1/ 375	2/ 19338	0.5	0.0384087	1	gene-CD79B
1	GO:1901588	CC	dendritic microtubule	1/ 375	2/ 19338	0.5	0.0384087	1	gene-BAG2
1	GO:1990769	CC	proximal neuron projection	1/ 375	2/ 19338	0.5	0.0384087	1	gene-TRIM46
1	GO:0098983	CC	symmetric, GABA-ergic, inhibitory synapse	1/ 375	2/ 19338	0.5	0.0384087	1	gene-NLGN3
1	GO:0032059	CC	bleb	1/ 375	2/ 19338	0.5	0.0384087	1	gene-PANX1
1	GO:0000780	CC	condensed nuclear chromosome, centromeric region	1/ 375	2/ 19338	0.5	0.0384087	1	gene-AURKB
1	GO:0098985	CC	asymmetric, glutamatergic, excitatory synapse	1/ 375	2/ 19338	0.5	0.0384087	1	gene-NLGN3
3	GO:0000775	CC	chromosome, centromeric region	3/ 375	40/ 19338	0.075	0.0421469	1	gene-AURKB;gene-CENPW;gene-SGO2
18	GO:0099080	CC	supramolecular complex	18/ 375	578/ 19338	0.0311419	0.0452674	1	gene-AURKB;gene-BAG2;gene-CENPW;gene-DYNLRB2;gene-GJA1;gene-KIF22;gene-KIF23;gene-KIF2C;gene-KIF4A;gene-KIFC1;gene-KNSTRN;gene-LOC112405201;gene-LOC112406024;gene-MYO1B;gene-TMOD4;gene-TUBB4A;gene-TUBG2;gene-ZWINT
12	GO:0015631	MF	tubulin binding	12/ 375	237/ 19338	0.0506329	0.00237454	1	gene-CENPJ;gene-DPYSL5;gene-GJA1;gene-KIF22;gene-KIF23;gene-KIF26A;gene-KIF2C;gene-KIF4A;gene-KIFC1;gene-LOC112415584;gene-NCALD;gene-NDN
25	GO:0008092	MF	cytoskeletal protein binding	25/ 375	685/ 19338	0.0364964	0.00262442	1	gene-BAG2;gene-CENPJ;gene-CLMN;gene-CORO2B;gene-DPYSL5;gene-GJA1;gene-KIF22;gene-KIF23;gene-KIF26A;gene-KIF2C;gene-KIF4A;gene-KIFC1;gene-LOC112405629;gene-LOC112414546;gene-LOC112415584;gene-MYO1B;gene-MYO7A;gene-NCALD;gene-NDN;gene-PANX1;gene-TAGLN;gene-TMOD4;gene-VASH1;gene-VASH2;gene-VIL1
6	GO:0003777	MF	microtubule motor activity	6/ 375	72/ 19338	0.0833333	0.00272032	1	gene-KIF22;gene-KIF23;gene-KIF26A;gene-KIF2C;gene-KIF4A;gene-KIFC1
2	GO:0055077	MF	gap junction hemi-channel activity	2/ 375	5/ 19338	0.4	0.00360799	1	gene-GJA1;gene-PANX1
6	GO:0015085	MF	calcium ion transmembrane transporter activity	6/ 375	86/ 19338	0.0697674	0.00653592	1	gene-ATP2A1;gene-CACNA1I;gene-LOC112393530;gene-PANX1;gene-RYR1;gene-SLC24A4
2	GO:0005388	MF	calcium transmembrane transporter activity, phosphorylative mechanism	2/ 375	8/ 19338	0.25	0.00972003	1	gene-ATP2A1;gene-LOC112393530
13	GO:0003779	MF	actin binding	13/ 375	329/ 19338	0.0395137	0.0138941	1	gene-CLMN;gene-CORO2B;gene-LOC112405629;gene-LOC112414546;gene-MYO1B;gene-MYO7A;gene-NCALD;gene-PANX1;gene-TAGLN;gene-TMOD4;gene-VASH1;gene-VASH2;gene-VIL1
3	GO:0004181	MF	metallocarboxypeptidase activity	3/ 375	27/ 19338	0.111111	0.0149884	1	gene-AEBP1;gene-VASH1;gene-VASH2
240	GO:0005488	MF	binding	240/ 375	11210/ 19338	0.0214095	0.0173976	1	gene-ABCC3;gene-ABI3;gene-ABTB2;gene-ADGRL2;gene-AEBP1;gene-ALCAM;gene-ALDH1A2;gene-ASF1B;gene-ATP1B2;gene-ATP2A1;gene-ATP8A2;gene-AURKB;gene-BAG2;gene-BCAR3;gene-BEND5;gene-BGLAP;gene-BHLHE41;gene-BLK;gene-BSPRY;gene-BUB1;gene-CALB2;gene-CCR8;gene-CDC20;gene-CENPF;gene-CENPJ;gene-CENPW;gene-CIT;gene-CKS1B;gene-CKS2;gene-CLBA1;gene-CLMN;gene-COQ10A;gene-COQ9;gene-CORO2B;gene-CRIP3;gene-CUBN;gene-…
4	GO:0008235	MF	metalloexopeptidase activity	4/ 375	52/ 19338	0.0769231	0.0181378	1	gene-AEBP1;gene-DPEP1;gene-VASH1;gene-VASH2
3	GO:0015662	MF	ion transmembrane transporter activity, phosphorylative mechanism	3/ 375	29/ 19338	0.103448	0.0182002	1	gene-ATP1B2;gene-ATP2A1;gene-LOC112393530
1	GO:0008332	MF	low voltage-gated calcium channel activity	1/ 375	1/ 19338	1	0.0193919	1	gene-CACNA1I
1	GO:0008113	MF	peptide-methionine (S)-S-oxide reductase activity	1/ 375	1/ 19338	1	0.0193919	1	gene-MSRA
1	GO:0019862	MF	IgA binding	1/ 375	1/ 19338	1	0.0193919	1	gene-JCHAIN
1	GO:0033744	MF	L-methionine:thioredoxin-disulfide S-oxidoreductase activity	1/ 375	1/ 19338	1	0.0193919	1	gene-MSRA
1	GO:0008743	MF	L-threonine 3-dehydrogenase activity	1/ 375	1/ 19338	1	0.0193919	1	gene-LOC112410696
1	GO:0046976	MF	histone methyltransferase activity (H3-K27 specific)	1/ 375	1/ 19338	1	0.0193919	1	gene-EZH2
1	GO:0071209	MF	U7 snRNA binding	1/ 375	1/ 19338	1	0.0193919	1	gene-LSM11
1	GO:0005146	MF	leukemia inhibitory factor receptor binding	1/ 375	1/ 19338	1	0.0193919	1	gene-LIF
1	GO:0036456	MF	L-methionine-(S)-S-oxide reductase activity	1/ 375	1/ 19338	1	0.0193919	1	gene-MSRA
1	GO:1901707	MF	leptomycin B binding	1/ 375	1/ 19338	1	0.0193919	1	gene-ID3
1	GO:0046523	MF	S-methyl-5-thioribose-1-phosphate isomerase activity	1/ 375	1/ 19338	1	0.0193919	1	gene-MRI1
1	GO:0005006	MF	epidermal growth factor-activated receptor activity	1/ 375	1/ 19338	1	0.0193919	1	gene-EFEMP1
1	GO:1990147	MF	talin binding	1/ 375	1/ 19338	1	0.0193919	1	gene-CORO2B
1	GO:0008147	MF	structural constituent of bone	1/ 375	1/ 19338	1	0.0193919	1	gene-BGLAP
1	GO:0003721	MF	telomerase RNA reverse transcriptase activity	1/ 375	1/ 19338	1	0.0193919	1	gene-TERT
1	GO:0004960	MF	thromboxane receptor activity	1/ 375	1/ 19338	1	0.0193919	1	gene-TBXA2R
2	GO:0061575	MF	cyclin-dependent protein serine/threonine kinase activator activity	2/ 375	12/ 19338	0.166667	0.0217691	1	gene-CKS1B;gene-CKS2
3	GO:0004114	MF	3',5'-cyclic-nucleotide phosphodiesterase activity	3/ 375	32/ 19338	0.09375	0.0236786	1	gene-PDE1C;gene-PDE4C;gene-PDE6C
2	GO:0003688	MF	DNA replication origin binding	2/ 375	13/ 19338	0.153846	0.0254016	1	gene-MCM5;gene-ORC6
2	GO:0042813	MF	Wnt-activated receptor activity	2/ 375	13/ 19338	0.153846	0.0254016	1	gene-FZD3;gene-FZD6
3	GO:0004112	MF	cyclic-nucleotide phosphodiesterase activity	3/ 375	33/ 19338	0.0909091	0.0256814	1	gene-PDE1C;gene-PDE4C;gene-PDE6C
2	GO:0042043	MF	neurexin family protein binding	2/ 375	14/ 19338	0.142857	0.0292608	1	gene-NLGN2;gene-NLGN3
2	GO:0016805	MF	dipeptidase activity	2/ 375	14/ 19338	0.142857	0.0292608	1	gene-DPEP1;gene-SCRN1
3	GO:0070491	MF	repressing transcription factor binding	3/ 375	35/ 19338	0.0857143	0.0299509	1	gene-LOC112406008;gene-LOC112411741;gene-MIXL1
19	GO:0004672	MF	protein kinase activity	19/ 375	591/ 19338	0.0321489	0.0320242	1	gene-AURKB;gene-BLK;gene-BUB1;gene-CIT;gene-EFEMP1;gene-HIPK2;gene-KDR;gene-LOC112406024;gene-MYBL2;gene-NEK2;gene-NUAK2;gene-PRAG1;gene-PRKD2;gene-PTK7;gene-STK17B;gene-TRIB3;gene-TRPM6;gene-TTK;gene-TTN
5	GO:0008238	MF	exopeptidase activity	5/ 375	92/ 19338	0.0543478	0.0333656	1	gene-AEBP1;gene-DPEP1;gene-SCRN1;gene-VASH1;gene-VASH2
19	GO:0005509	MF	calcium ion binding	19/ 375	598/ 19338	0.0317726	0.033622	1	gene-BGLAP;gene-CALB2;gene-CUBN;gene-DNER;gene-EFEMP1;gene-EGFL7;gene-FBN3;gene-LOC112404344;gene-LOC112414546;gene-MEGF6;gene-NCALD;gene-PCDH1;gene-PCDH18;gene-PLA2G4F;gene-PLCD4;gene-PROC;gene-RYR1;gene-TUBB4A;gene-VIL1
3	GO:0016790	MF	thiolester hydrolase activity	3/ 375	37/ 19338	0.0810811	0.0345704	1	gene-ACOT7;gene-LOC112406631;gene-LYPLAL1
46	GO:0003677	MF	DNA binding	46/ 375	1745/ 19338	0.026361	0.0356255	1	gene-AEBP1;gene-AURKB;gene-BEND5;gene-BHLHE41;gene-CENPW;gene-CXXC5;gene-DMRT1;gene-E2F8;gene-EZH2;gene-FOXM1;gene-FOXP3;gene-GCM2;gene-HIPK2;gene-ID3;gene-IRF4;gene-JCHAIN;gene-KIF22;gene-KLF9;gene-LOC112402789;gene-LOC112403911;gene-LOC112406008;gene-LOC112406093;gene-LOC112406095;gene-LOC112407012;gene-LOC112415584;gene-MCM5;gene-MIXL1;gene-MYBL2;gene-NDN;gene-NPAS2;gene-ORC1;gene-ORC6;gene-PA…
2	GO:0140272	MF	exogenous protein binding	2/ 375	16/ 19338	0.125	0.0376194	1	gene-GPR15;gene-LOC112400917
2	GO:0001618	MF	virus receptor activity	2/ 375	16/ 19338	0.125	0.0376194	1	gene-GPR15;gene-LOC112400917
1	GO:0008116	MF	prostaglandin-I synthase activity	1/ 375	2/ 19338	0.5	0.0384087	1	gene-PTGIS
1	GO:0043136	MF	glycerol-3-phosphatase activity	1/ 375	2/ 19338	0.5	0.0384087	1	gene-PGP
1	GO:0099510	MF	calcium ion binding involved in regulation of cytosolic calcium ion concentration	1/ 375	2/ 19338	0.5	0.0384087	1	gene-CALB2
1	GO:0051377	MF	mannose-ethanolamine phosphotransferase activity	1/ 375	2/ 19338	0.5	0.0384087	1	gene-PIGO
1	GO:0034714	MF	type III transforming growth factor beta receptor binding	1/ 375	2/ 19338	0.5	0.0384087	1	gene-TGFB3
1	GO:0120160	MF	intraciliary transport particle A binding	1/ 375	2/ 19338	0.5	0.0384087	1	gene-TUB
1	GO:0042083	MF	5,10-methylenetetrahydrofolate-dependent methyltransferase activity	1/ 375	2/ 19338	0.5	0.0384087	1	gene-TYMS
1	GO:0004394	MF	heparan sulfate 2-O-sulfotransferase activity	1/ 375	2/ 19338	0.5	0.0384087	1	gene-HS2ST1
1	GO:0003918	MF	DNA topoisomerase type II (double strand cut, ATP-hydrolyzing) activity	1/ 375	2/ 19338	0.5	0.0384087	1	gene-TOP2A
1	GO:0004360	MF	glutamine-fructose-6-phosphate transaminase (isomerizing) activity	1/ 375	2/ 19338	0.5	0.0384087	1	gene-GFPT1
1	GO:0140292	MF	ADP-ribosylserine hydrolase activity	1/ 375	2/ 19338	0.5	0.0384087	1	gene-LOC112409077
1	GO:0000121	MF	glycerol-1-phosphatase activity	1/ 375	2/ 19338	0.5	0.0384087	1	gene-PGP
1	GO:0016872	MF	intramolecular lyase activity	1/ 375	2/ 19338	0.5	0.0384087	1	gene-ISYNA1
1	GO:0005173	MF	stem cell factor receptor binding	1/ 375	2/ 19338	0.5	0.0384087	1	gene-KITLG
1	GO:0004028	MF	3-chloroallyl aldehyde dehydrogenase activity	1/ 375	2/ 19338	0.5	0.0384087	1	gene-ALDH1A2
1	GO:0004512	MF	inositol-3-phosphate synthase activity	1/ 375	2/ 19338	0.5	0.0384087	1	gene-ISYNA1
1	GO:0051525	MF	NFAT protein binding	1/ 375	2/ 19338	0.5	0.0384087	1	gene-FOXP3
1	GO:0008158	MF	hedgehog receptor activity	1/ 375	2/ 19338	0.5	0.0384087	1	gene-PTCH2
1	GO:0008967	MF	phosphoglycolate phosphatase activity	1/ 375	2/ 19338	0.5	0.0384087	1	gene-PGP
1	GO:0099534	MF	calcium ion binding involved in regulation of presynaptic cytosolic calcium ion concentration	1/ 375	2/ 19338	0.5	0.0384087	1	gene-CALB2
1	GO:0004799	MF	thymidylate synthase activity	1/ 375	2/ 19338	0.5	0.0384087	1	gene-TYMS
25	GO:0003700	MF	DNA-binding transcription factor activity	25/ 375	858/ 19338	0.0291375	0.0417277	1	gene-AEBP1;gene-DMRT1;gene-E2F8;gene-EZH2;gene-FOXM1;gene-FOXP3;gene-GCM2;gene-ID3;gene-IRF4;gene-KLF9;gene-LOC112403911;gene-LOC112415584;gene-MIXL1;gene-MYBL2;gene-NDN;gene-NPAS2;gene-PAX5;gene-RORC;gene-SPIB;gene-TCF19;gene-TP73;gene-ZNF146;gene-ZNF232;gene-ZNF496;gene-ZNF784
2	GO:0008474	MF	palmitoyl-(protein) hydrolase activity	2/ 375	17/ 19338	0.117647	0.0420994	1	gene-LOC112406631;gene-LYPLAL1
2	GO:0098599	MF	palmitoyl hydrolase activity	2/ 375	17/ 19338	0.117647	0.0420994	1	gene-LOC112406631;gene-LYPLAL1
3	GO:0004180	MF	carboxypeptidase activity	3/ 375	41/ 19338	0.0731707	0.0448423	1	gene-AEBP1;gene-VASH1;gene-VASH2

## Sheet: Table S6
Table S6: GO enrichment pathway of the Yangtze finless porpoise among calf vs. old
Number	GO ID	Term Type	Description	Ratio_in_study	Ratio_in_pop	Rich factor	Pvalue	Padjust	Gene_ids	Gene_names
9	GO:0019814	CC	immunoglobulin complex	9/ 329	13/ 19338	0.692308	7.21378e-14	1.16503e-10	gene-CD79B;gene-JCHAIN;gene-LOC112399836;gene-LOC112400375;gene-LOC112406388;gene-LOC112406390;gene-LOC112409978;gene-LOC112412726;gene-LOC112414485	CD79B;JCHAIN;LOC112399836;LOC112400375;LOC112406388;LOC112406390;LOC112409978;LOC112412726;LOC112414485
6	GO:0042571	CC	immunoglobulin complex, circulating	6/ 329	8/ 19338	0.75	6.30611e-10	5.09218e-07	gene-JCHAIN;gene-LOC112400375;gene-LOC112406388;gene-LOC112406390;gene-LOC112409978;gene-LOC112414485	JCHAIN;LOC112400375;LOC112406388;LOC112406390;LOC112409978;LOC112414485
6	GO:0034987	MF	immunoglobulin receptor binding	6/ 329	9/ 19338	0.666667	1.86475e-09	6.71311e-06	gene-JCHAIN;gene-LOC112400375;gene-LOC112406388;gene-LOC112406390;gene-LOC112409978;gene-LOC112414485	JCHAIN;LOC112400375;LOC112406388;LOC112406390;LOC112409978;LOC112414485
5	GO:0006910	BP	phagocytosis, recognition	5/ 329	11/ 19338	0.454545	5.87371e-07	0.00446324	gene-LOC112400375;gene-LOC112406388;gene-LOC112406390;gene-LOC112409978;gene-LOC112414485	LOC112400375;LOC112406388;LOC112406390;LOC112409978;LOC112414485
6	GO:0050853	BP	B cell receptor signaling pathway	6/ 329	20/ 19338	0.3	7.34447e-07	0.00446324	gene-CD79B;gene-LOC112400375;gene-LOC112406388;gene-LOC112406390;gene-LOC112409978;gene-LOC112414485	CD79B;LOC112400375;LOC112406388;LOC112406390;LOC112409978;LOC112414485
10	GO:0006959	BP	humoral immune response	10/ 329	81/ 19338	0.123457	1.14269e-06	0.0046294	gene-C7;gene-CXCL8;gene-JCHAIN;gene-LOC112400375;gene-LOC112405640;gene-LOC112406388;gene-LOC112406390;gene-LOC112409978;gene-LOC112414485;gene-S100A12	C7;CXCL8;JCHAIN;LOC112400375;LOC112405640;LOC112406388;LOC112406390;LOC112409978;LOC112414485;S100A12
6	GO:0099024	BP	plasma membrane invagination	6/ 329	23/ 19338	0.26087	1.83211e-06	0.00556687	gene-AURKB;gene-LOC112400375;gene-LOC112406388;gene-LOC112406390;gene-LOC112409978;gene-LOC112414485	AURKB;LOC112400375;LOC112406388;LOC112406390;LOC112409978;LOC112414485
22	GO:0006955	BP	immune response	22/ 329	413/ 19338	0.0532688	2.59952e-06	0.0063189	gene-C7;gene-CCR10;gene-CCR7;gene-CXCL8;gene-JCHAIN;gene-LOC112399836;gene-LOC112400375;gene-LOC112401809;gene-LOC112403069;gene-LOC112405603;gene-LOC112405635;gene-LOC112405640;gene-LOC112406388;gene-LOC112406390;gene-LOC112409978;gene-LOC112412726;gene-LOC112414485;gene-LY96;gene-OASL;gene-OSM;gene-S100A12;gene-S100A8	C7;CCR10;CCR7;CXCL8;JCHAIN;LOC112399836;LOC112400375;LOC112401809;LOC112403069;LOC112405603;LOC112405635;LOC112405640;LOC112406388;LOC112406390;LOC112409978;LOC112412726;LOC112414485;LY96;OASL;OSM;S100A12;S100A8
5	GO:0003823	MF	antigen binding	5/ 329	15/ 19338	0.333333	3.60962e-06	0.00649731	gene-LOC112400375;gene-LOC112406388;gene-LOC112406390;gene-LOC112409978;gene-LOC112414485	LOC112400375;LOC112406388;LOC112406390;LOC112409978;LOC112414485
5	GO:0072562	CC	blood microparticle	5/ 329	19/ 19338	0.263158	1.32155e-05	0.00711433	gene-LOC112392009;gene-LOC112400375;gene-LOC112406388;gene-LOC112406390;gene-LOC112414485	LOC112392009;LOC112400375;LOC112406388;LOC112406390;LOC112414485
6	GO:0010324	BP	membrane invagination	6/ 329	29/ 19338	0.206897	7.91004e-06	0.0133356	gene-AURKB;gene-LOC112400375;gene-LOC112406388;gene-LOC112406390;gene-LOC112409978;gene-LOC112414485	AURKB;LOC112400375;LOC112406388;LOC112406390;LOC112409978;LOC112414485
6	GO:0006956	BP	complement activation	6/ 329	30/ 19338	0.2	9.74682e-06	0.0133356	gene-C7;gene-LOC112400375;gene-LOC112406388;gene-LOC112406390;gene-LOC112409978;gene-LOC112414485	C7;LOC112400375;LOC112406388;LOC112406390;LOC112409978;LOC112414485
5	GO:0006911	BP	phagocytosis, engulfment	5/ 329	18/ 19338	0.277778	9.87497e-06	0.0133356	gene-LOC112400375;gene-LOC112406388;gene-LOC112406390;gene-LOC112409978;gene-LOC112414485	LOC112400375;LOC112406388;LOC112406390;LOC112409978;LOC112414485
5	GO:0006958	BP	complement activation, classical pathway	5/ 329	18/ 19338	0.277778	9.87497e-06	0.0133356	gene-LOC112400375;gene-LOC112406388;gene-LOC112406390;gene-LOC112409978;gene-LOC112414485	LOC112400375;LOC112406388;LOC112406390;LOC112409978;LOC112414485
20	GO:0006952	BP	defense response	20/ 329	412/ 19338	0.0485437	2.8562e-05	0.0347143	gene-CCR7;gene-CEBPB;gene-CMKLR1;gene-CXCL8;gene-JCHAIN;gene-LOC112400375;gene-LOC112401809;gene-LOC112405603;gene-LOC112405635;gene-LOC112405640;gene-LOC112406388;gene-LOC112406390;gene-LOC112409978;gene-LOC112414485;gene-LY96;gene-OASL;gene-PTGER2;gene-S100A12;gene-S100A8;gene-TBXA2R	CCR7;CEBPB;CMKLR1;CXCL8;JCHAIN;LOC112400375;LOC112401809;LOC112405603;LOC112405635;LOC112405640;LOC112406388;LOC112406390;LOC112409978;LOC112414485;LY96;OASL;PTGER2;S100A12;S100A8;TBXA2R
3	GO:0035662	MF	Toll-like receptor 4 binding	3/ 329	5/ 19338	0.6	4.75774e-05	0.0449041	gene-LOC112401809;gene-LY96;gene-S100A8	LOC112401809;LY96;S100A8
14	GO:0015631	MF	tubulin binding	14/ 329	237/ 19338	0.0590717	5.8578e-05	0.0449041	gene-DPYSL5;gene-KIF22;gene-KIF26A;gene-KIF2C;gene-KIF4A;gene-KIFC1;gene-KIFC3;gene-LOC112395328;gene-LOC112401809;gene-MAP10;gene-MAP6D1;gene-NCALD;gene-S100A8;gene-STMN3	DPYSL5;KIF22;KIF26A;KIF2C;KIF4A;KIFC1;KIFC3;LOC112395328;LOC112401809;MAP10;MAP6D1;NCALD;S100A8;STMN3
12	GO:0008017	MF	microtubule binding	12/ 329	180/ 19338	0.0666667	6.23668e-05	0.0449041	gene-DPYSL5;gene-KIF22;gene-KIF26A;gene-KIF2C;gene-KIF4A;gene-KIFC1;gene-KIFC3;gene-LOC112395328;gene-LOC112401809;gene-MAP10;gene-MAP6D1;gene-S100A8	DPYSL5;KIF22;KIF26A;KIF2C;KIF4A;KIFC1;KIFC3;LOC112395328;LOC112401809;MAP10;MAP6D1;S100A8
10	GO:0003774	MF	motor activity	10/ 329	135/ 19338	0.0740741	0.000106714	0.0640284	gene-CGNL1;gene-DYNLRB2;gene-KIF22;gene-KIF26A;gene-KIF2C;gene-KIF4A;gene-KIFC1;gene-KIFC3;gene-MYO3A;gene-MYO3B	CGNL1;DYNLRB2;KIF22;KIF26A;KIF2C;KIF4A;KIFC1;KIFC3;MYO3A;MYO3B
2	GO:0071754	CC	IgM immunoglobulin complex, circulating	2/ 329	2/ 19338	1	0.000288582	0.06658	gene-JCHAIN;gene-LOC112406388	JCHAIN;LOC112406388
2	GO:0071753	CC	IgM immunoglobulin complex	2/ 329	2/ 19338	1	0.000288582	0.06658	gene-JCHAIN;gene-LOC112406388	JCHAIN;LOC112406388
2	GO:0071756	CC	pentameric IgM immunoglobulin complex	2/ 329	2/ 19338	1	0.000288582	0.06658	gene-JCHAIN;gene-LOC112406388	JCHAIN;LOC112406388
6	GO:0050864	BP	regulation of B cell activation	6/ 329	41/ 19338	0.146341	6.30578e-05	0.0696731	gene-LOC112400375;gene-LOC112406388;gene-LOC112406390;gene-LOC112409978;gene-LOC112414485;gene-SAMSN1	LOC112400375;LOC112406388;LOC112406390;LOC112409978;LOC112414485;SAMSN1
8	GO:0050900	BP	leukocyte migration	8/ 329	82/ 19338	0.097561	7.698e-05	0.0779679	gene-CCR7;gene-CXCL8;gene-LOC112400375;gene-LOC112405640;gene-LOC112406388;gene-LOC112406390;gene-LOC112414485;gene-S100A8	CCR7;CXCL8;LOC112400375;LOC112405640;LOC112406388;LOC112406390;LOC112414485;S100A8
8	GO:0032496	BP	response to lipopolysaccharide	8/ 329	83/ 19338	0.0963855	8.39486e-05	0.0784855	gene-CCR7;gene-CEBPB;gene-CXCL8;gene-LOC112399784;gene-LOC112405640;gene-LY96;gene-PTGER2;gene-TBXA2R	CCR7;CEBPB;CXCL8;LOC112399784;LOC112405640;LY96;PTGER2;TBXA2R
19	GO:0043207	BP	response to external biotic stimulus	19/ 329	419/ 19338	0.0453461	0.000111362	0.0951044	gene-CCR7;gene-CEBPB;gene-CXCL8;gene-FKBP5;gene-JCHAIN;gene-LOC112399784;gene-LOC112400375;gene-LOC112401809;gene-LOC112405640;gene-LOC112406388;gene-LOC112406390;gene-LOC112409978;gene-LOC112414485;gene-LY96;gene-OASL;gene-PTGER2;gene-S100A12;gene-S100A8;gene-TBXA2R	CCR7;CEBPB;CXCL8;FKBP5;JCHAIN;LOC112399784;LOC112400375;LOC112401809;LOC112405640;LOC112406388;LOC112406390;LOC112409978;LOC112414485;LY96;OASL;PTGER2;S100A12;S100A8;TBXA2R
5	GO:0050871	BP	positive regulation of B cell activation	5/ 329	29/ 19338	0.172414	0.000117374	0.0951044	gene-LOC112400375;gene-LOC112406388;gene-LOC112406390;gene-LOC112409978;gene-LOC112414485	LOC112400375;LOC112406388;LOC112406390;LOC112409978;LOC112414485
8	GO:0042742	BP	defense response to bacterium	8/ 329	88/ 19338	0.0909091	0.000127118	0.0965619	gene-CEBPB;gene-JCHAIN;gene-LOC112400375;gene-LOC112405640;gene-LOC112406388;gene-LOC112406390;gene-LOC112409978;gene-LOC112414485	CEBPB;JCHAIN;LOC112400375;LOC112405640;LOC112406388;LOC112406390;LOC112409978;LOC112414485
11	GO:0051249	BP	regulation of lymphocyte activation	11/ 329	168/ 19338	0.0654762	0.0001473	0.101976	gene-CCR7;gene-CEBPB;gene-LOC112395328;gene-LOC112400375;gene-LOC112406388;gene-LOC112406390;gene-LOC112409978;gene-LOC112414485;gene-PRDM1;gene-SAMSN1;gene-VSIG4	CCR7;CEBPB;LOC112395328;LOC112400375;LOC112406388;LOC112406390;LOC112409978;LOC112414485;PRDM1;SAMSN1;VSIG4
19	GO:0009607	BP	response to biotic stimulus	19/ 329	429/ 19338	0.044289	0.000151026	0.101976	gene-CCR7;gene-CEBPB;gene-CXCL8;gene-FKBP5;gene-JCHAIN;gene-LOC112399784;gene-LOC112400375;gene-LOC112401809;gene-LOC112405640;gene-LOC112406388;gene-LOC112406390;gene-LOC112409978;gene-LOC112414485;gene-LY96;gene-OASL;gene-PTGER2;gene-S100A12;gene-S100A8;gene-TBXA2R	CCR7;CEBPB;CXCL8;FKBP5;JCHAIN;LOC112399784;LOC112400375;LOC112401809;LOC112405640;LOC112406388;LOC112406390;LOC112409978;LOC112414485;LY96;OASL;PTGER2;S100A12;S100A8;TBXA2R
3	GO:0050786	MF	RAGE receptor binding	3/ 329	8/ 19338	0.375	0.000256477	0.103889	gene-LOC112401809;gene-S100A12;gene-S100A8	LOC112401809;S100A12;S100A8
2	GO:0050542	MF	icosanoid binding	2/ 329	2/ 19338	1	0.000288582	0.103889	gene-LOC112401809;gene-S100A8	LOC112401809;S100A8
2	GO:0050543	MF	icosatetraenoic acid binding	2/ 329	2/ 19338	1	0.000288582	0.103889	gene-LOC112401809;gene-S100A8	LOC112401809;S100A8
2	GO:0050544	MF	arachidonic acid binding	2/ 329	2/ 19338	1	0.000288582	0.103889	gene-LOC112401809;gene-S100A8	LOC112401809;S100A8
10	GO:0045087	BP	innate immune response	10/ 329	144/ 19338	0.0694444	0.000181834	0.113738	gene-JCHAIN;gene-LOC112400375;gene-LOC112401809;gene-LOC112406388;gene-LOC112406390;gene-LOC112409978;gene-LOC112414485;gene-LY96;gene-S100A12;gene-S100A8	JCHAIN;LOC112400375;LOC112401809;LOC112406388;LOC112406390;LOC112409978;LOC112414485;LY96;S100A12;S100A8
8	GO:0002237	BP	response to molecule of bacterial origin	8/ 329	93/ 19338	0.0860215	0.000187161	0.113738	gene-CCR7;gene-CEBPB;gene-CXCL8;gene-LOC112399784;gene-LOC112405640;gene-LY96;gene-PTGER2;gene-TBXA2R	CCR7;CEBPB;CXCL8;LOC112399784;LOC112405640;LY96;PTGER2;TBXA2R
4	GO:0002920	BP	regulation of humoral immune response	4/ 329	18/ 19338	0.222222	0.000208455	0.120646	gene-CCR7;gene-LOC112400375;gene-LOC112406390;gene-LOC112414485	CCR7;LOC112400375;LOC112406390;LOC112414485
3	GO:0003401	BP	axis elongation	3/ 329	8/ 19338	0.375	0.000256477	0.141692	gene-LRP6;gene-PTK7;gene-SPRY1	LRP6;PTK7;SPRY1
2	GO:0051045	BP	negative regulation of membrane protein ectodomain proteolysis	2/ 329	2/ 19338	1	0.000288582	0.152497	gene-TIMP3;gene-TIMP4	TIMP3;TIMP4
7	GO:0009897	CC	external side of plasma membrane	7/ 329	88/ 19338	0.0795455	0.000756017	0.152621	gene-CCR10;gene-CCR7;gene-LOC112400375;gene-LOC112406388;gene-LOC112406390;gene-LOC112409978;gene-LOC112414485	CCR10;CCR7;LOC112400375;LOC112406388;LOC112406390;LOC112409978;LOC112414485
3	GO:0035325	MF	Toll-like receptor binding	3/ 329	10/ 19338	0.3	0.000535844	0.160753	gene-LOC112401809;gene-LY96;gene-S100A8	LOC112401809;LY96;S100A8
3	GO:0004908	MF	interleukin-1 receptor activity	3/ 329	10/ 19338	0.3	0.000535844	0.160753	gene-IL18RAP;gene-IL1R1;gene-IL1R2	IL18RAP;IL1R1;IL1R2
9	GO:0009617	BP	response to bacterium	9/ 329	127/ 19338	0.0708661	0.000327079	0.165638	gene-CEBPB;gene-FKBP5;gene-JCHAIN;gene-LOC112400375;gene-LOC112405640;gene-LOC112406388;gene-LOC112406390;gene-LOC112409978;gene-LOC112414485	CEBPB;FKBP5;JCHAIN;LOC112400375;LOC112405640;LOC112406388;LOC112406390;LOC112409978;LOC112414485
5	GO:0019730	BP	antimicrobial humoral response	5/ 329	37/ 19338	0.135135	0.000385435	0.187383	gene-CXCL8;gene-JCHAIN;gene-LOC112405640;gene-LOC112406388;gene-S100A12	CXCL8;JCHAIN;LOC112405640;LOC112406388;S100A12
11	GO:0002694	BP	regulation of leukocyte activation	11/ 329	195/ 19338	0.0564103	0.000530874	0.221153	gene-CCR7;gene-CEBPB;gene-LOC112395328;gene-LOC112400375;gene-LOC112406388;gene-LOC112406390;gene-LOC112409978;gene-LOC112414485;gene-PRDM1;gene-SAMSN1;gene-VSIG4	CCR7;CEBPB;LOC112395328;LOC112400375;LOC112406388;LOC112406390;LOC112409978;LOC112414485;PRDM1;SAMSN1;VSIG4
4	GO:0071173	BP	spindle assembly checkpoint	4/ 329	23/ 19338	0.173913	0.000564073	0.221153	gene-AURKB;gene-BUB1B;gene-MAD2L1;gene-SPDL1	AURKB;BUB1B;MAD2L1;SPDL1
4	GO:0071174	BP	mitotic spindle checkpoint	4/ 329	23/ 19338	0.173913	0.000564073	0.221153	gene-AURKB;gene-BUB1B;gene-MAD2L1;gene-SPDL1	AURKB;BUB1B;MAD2L1;SPDL1
4	GO:0031577	BP	spindle checkpoint	4/ 329	23/ 19338	0.173913	0.000564073	0.221153	gene-AURKB;gene-BUB1B;gene-MAD2L1;gene-SPDL1	AURKB;BUB1B;MAD2L1;SPDL1
4	GO:0007094	BP	mitotic spindle assembly checkpoint	4/ 329	23/ 19338	0.173913	0.000564073	0.221153	gene-AURKB;gene-BUB1B;gene-MAD2L1;gene-SPDL1	AURKB;BUB1B;MAD2L1;SPDL1
13	GO:0098542	BP	defense response to other organism	13/ 329	264/ 19338	0.0492424	0.000624727	0.237279	gene-CEBPB;gene-JCHAIN;gene-LOC112400375;gene-LOC112401809;gene-LOC112405640;gene-LOC112406388;gene-LOC112406390;gene-LOC112409978;gene-LOC112414485;gene-LY96;gene-OASL;gene-S100A12;gene-S100A8	CEBPB;JCHAIN;LOC112400375;LOC112401809;LOC112405640;LOC112406388;LOC112406390;LOC112409978;LOC112414485;LY96;OASL;S100A12;S100A8
3	GO:0030449	BP	regulation of complement activation	3/ 329	11/ 19338	0.272727	0.000727523	0.267949	gene-LOC112400375;gene-LOC112406390;gene-LOC112414485	LOC112400375;LOC112406390;LOC112414485
4	GO:0045841	BP	negative regulation of mitotic metaphase/anaphase transition	4/ 329	25/ 19338	0.16	0.000784517	0.272429	gene-AURKB;gene-BUB1B;gene-MAD2L1;gene-SPDL1	AURKB;BUB1B;MAD2L1;SPDL1
4	GO:2000816	BP	negative regulation of mitotic sister chromatid separation	4/ 329	25/ 19338	0.16	0.000784517	0.272429	gene-AURKB;gene-BUB1B;gene-MAD2L1;gene-SPDL1	AURKB;BUB1B;MAD2L1;SPDL1
2	GO:0090063	BP	positive regulation of microtubule nucleation	2/ 329	3/ 19338	0.666667	0.000855985	0.285099	gene-LOC112392004;gene-LOC112392009	LOC112392004;LOC112392009
11	GO:0050865	BP	regulation of cell activation	11/ 329	208/ 19338	0.0528846	0.000905422	0.285099	gene-CCR7;gene-CEBPB;gene-LOC112395328;gene-LOC112400375;gene-LOC112406388;gene-LOC112406390;gene-LOC112409978;gene-LOC112414485;gene-PRDM1;gene-SAMSN1;gene-VSIG4	CCR7;CEBPB;LOC112395328;LOC112400375;LOC112406388;LOC112406390;LOC112409978;LOC112414485;PRDM1;SAMSN1;VSIG4
4	GO:1902100	BP	negative regulation of metaphase/anaphase transition of cell cycle	4/ 329	26/ 19338	0.153846	0.00091483	0.285099	gene-AURKB;gene-BUB1B;gene-MAD2L1;gene-SPDL1	AURKB;BUB1B;MAD2L1;SPDL1
4	GO:1905819	BP	negative regulation of chromosome separation	4/ 329	26/ 19338	0.153846	0.00091483	0.285099	gene-AURKB;gene-BUB1B;gene-MAD2L1;gene-SPDL1	AURKB;BUB1B;MAD2L1;SPDL1
28	GO:0002376	BP	immune system process	28/ 329	852/ 19338	0.0328638	0.000943079	0.286203	gene-C7;gene-CCR10;gene-CCR7;gene-CD79B;gene-CMKLR1;gene-CXCL8;gene-DNASE1;gene-JCHAIN;gene-LOC112392009;gene-LOC112399836;gene-LOC112400375;gene-LOC112401809;gene-LOC112403069;gene-LOC112405603;gene-LOC112405635;gene-LOC112405640;gene-LOC112406388;gene-LOC112406390;gene-LOC112409978;gene-LOC112412726;gene-LOC112414485;gene-LY96;gene-OASL;gene-OSM;gene-S100A12;gene-S100A8;gene-TCIM;gene-TROVE2	C7;CCR10;CCR7;CD79B;CMKLR1;CXCL8;DNASE1;JCHAIN;LOC112392009;LOC112399836;LOC112400375;LOC112401809;LOC112403069;LOC112405603;LOC112405635;LOC112405640;LOC112406388;LOC112406390;LOC112409978;LOC112412726;LOC112414485;LY96;OASL;OSM;S100A12;S100A8;TCIM;TROVE2
15	GO:0051707	BP	response to other organism	15/ 329	350/ 19338	0.0428571	0.00102916	0.286203	gene-CEBPB;gene-CXCL8;gene-FKBP5;gene-JCHAIN;gene-LOC112400375;gene-LOC112401809;gene-LOC112405640;gene-LOC112406388;gene-LOC112406390;gene-LOC112409978;gene-LOC112414485;gene-LY96;gene-OASL;gene-S100A12;gene-S100A8	CEBPB;CXCL8;FKBP5;JCHAIN;LOC112400375;LOC112401809;LOC112405640;LOC112406388;LOC112406390;LOC112409978;LOC112414485;LY96;OASL;S100A12;S100A8
4	GO:0033046	BP	negative regulation of sister chromatid segregation	4/ 329	27/ 19338	0.148148	0.00105966	0.286203	gene-AURKB;gene-BUB1B;gene-MAD2L1;gene-SPDL1	AURKB;BUB1B;MAD2L1;SPDL1
4	GO:0033048	BP	negative regulation of mitotic sister chromatid segregation	4/ 329	27/ 19338	0.148148	0.00105966	0.286203	gene-AURKB;gene-BUB1B;gene-MAD2L1;gene-SPDL1	AURKB;BUB1B;MAD2L1;SPDL1
4	GO:0051985	BP	negative regulation of chromosome segregation	4/ 329	28/ 19338	0.142857	0.00121986	0.322307	gene-AURKB;gene-BUB1B;gene-MAD2L1;gene-SPDL1	AURKB;BUB1B;MAD2L1;SPDL1
6	GO:0050851	BP	antigen receptor-mediated signaling pathway	6/ 329	73/ 19338	0.0821918	0.00151465	0.389522	gene-CD79B;gene-LOC112400375;gene-LOC112406388;gene-LOC112406390;gene-LOC112409978;gene-LOC112414485	CD79B;LOC112400375;LOC112406388;LOC112406390;LOC112409978;LOC112414485
4	GO:0045839	BP	negative regulation of mitotic nuclear division	4/ 329	30/ 19338	0.133333	0.00158969	0.389522	gene-AURKB;gene-BUB1B;gene-MAD2L1;gene-SPDL1	AURKB;BUB1B;MAD2L1;SPDL1
12	GO:0033993	BP	response to lipid	12/ 329	259/ 19338	0.046332	0.00168122	0.389522	gene-CCR7;gene-CEBPB;gene-CXCL8;gene-ID3;gene-LOC112399784;gene-LOC112405640;gene-LRP6;gene-LY96;gene-PTGER2;gene-PTK7;gene-TBXA2R;gene-TFAP4	CCR7;CEBPB;CXCL8;ID3;LOC112399784;LOC112405640;LRP6;LY96;PTGER2;PTK7;TBXA2R;TFAP4
2	GO:0010968	BP	regulation of microtubule nucleation	2/ 329	4/ 19338	0.5	0.0016927	0.389522	gene-LOC112392004;gene-LOC112392009	LOC112392004;LOC112392009
7	GO:0002429	BP	immune response-activating cell surface receptor signaling pathway	7/ 329	101/ 19338	0.0693069	0.00169859	0.389522	gene-CD79B;gene-CMKLR1;gene-LOC112400375;gene-LOC112406388;gene-LOC112406390;gene-LOC112409978;gene-LOC112414485	CD79B;CMKLR1;LOC112400375;LOC112406388;LOC112406390;LOC112409978;LOC112414485
7	GO:0002757	BP	immune response-activating signal transduction	7/ 329	101/ 19338	0.0693069	0.00169859	0.389522	gene-CD79B;gene-CMKLR1;gene-LOC112400375;gene-LOC112406388;gene-LOC112406390;gene-LOC112409978;gene-LOC112414485	CD79B;CMKLR1;LOC112400375;LOC112406388;LOC112406390;LOC112409978;LOC112414485
6	GO:0003777	MF	microtubule motor activity	6/ 329	72/ 19338	0.0833333	0.00140997	0.390453	gene-KIF22;gene-KIF26A;gene-KIF2C;gene-KIF4A;gene-KIFC1;gene-KIFC3	KIF22;KIF26A;KIF2C;KIF4A;KIFC1;KIFC3
6	GO:0006898	BP	receptor-mediated endocytosis	6/ 329	76/ 19338	0.0789474	0.00186441	0.41963	gene-CXCL8;gene-LOC112400375;gene-LOC112406390;gene-LOC112414485;gene-LRP6;gene-NLGN3	CXCL8;LOC112400375;LOC112406390;LOC112414485;LRP6;NLGN3
6	GO:0004896	MF	cytokine receptor activity	6/ 329	75/ 19338	0.08	0.00174166	0.447857	gene-ACKR4;gene-CCR10;gene-CCR7;gene-IL18RAP;gene-IL1R1;gene-IL1R2	ACKR4;CCR10;CCR7;IL18RAP;IL1R1;IL1R2
5	GO:0008037	BP	cell recognition	5/ 329	54/ 19338	0.0925926	0.00220992	0.488352	gene-LOC112400375;gene-LOC112406388;gene-LOC112406390;gene-LOC112409978;gene-LOC112414485	LOC112400375;LOC112406388;LOC112406390;LOC112409978;LOC112414485
3	GO:0001656	BP	metanephros development	3/ 329	16/ 19338	0.1875	0.00231817	0.503126	gene-ID3;gene-OSR2;gene-SPRY1	ID3;OSR2;SPRY1
7	GO:0051251	BP	positive regulation of lymphocyte activation	7/ 329	107/ 19338	0.0654206	0.00236255	0.503379	gene-CCR7;gene-LOC112395328;gene-LOC112400375;gene-LOC112406388;gene-LOC112406390;gene-LOC112409978;gene-LOC112414485	CCR7;LOC112395328;LOC112400375;LOC112406388;LOC112406390;LOC112409978;LOC112414485
5	GO:0031110	BP	regulation of microtubule polymerization or depolymerization	5/ 329	56/ 19338	0.0892857	0.00259662	0.525989	gene-LOC112392004;gene-LOC112392009;gene-LOC112395328;gene-MAP6D1;gene-STMN3	LOC112392004;LOC112392009;LOC112395328;MAP6D1;STMN3
9	GO:0071396	BP	cellular response to lipid	9/ 329	171/ 19338	0.0526316	0.00268513	0.535001	gene-CXCL8;gene-ID3;gene-LOC112399784;gene-LOC112405640;gene-LRP6;gene-LY96;gene-PTGER2;gene-PTK7;gene-TFAP4	CXCL8;ID3;LOC112399784;LOC112405640;LRP6;LY96;PTGER2;PTK7;TFAP4
6	GO:0140375	MF	immune receptor activity	6/ 329	79/ 19338	0.0759494	0.00227215	0.545316	gene-ACKR4;gene-CCR10;gene-CCR7;gene-IL18RAP;gene-IL1R1;gene-IL1R2	ACKR4;CCR10;CCR7;IL18RAP;IL1R1;IL1R2
4	GO:0051784	BP	negative regulation of nuclear division	4/ 329	35/ 19338	0.114286	0.00284144	0.55179	gene-AURKB;gene-BUB1B;gene-MAD2L1;gene-SPDL1	AURKB;BUB1B;MAD2L1;SPDL1
8	GO:0002253	BP	activation of immune response	8/ 329	141/ 19338	0.0567376	0.00288723	0.55179	gene-C7;gene-CD79B;gene-CMKLR1;gene-LOC112400375;gene-LOC112406388;gene-LOC112406390;gene-LOC112409978;gene-LOC112414485	C7;CD79B;CMKLR1;LOC112400375;LOC112406388;LOC112406390;LOC112409978;LOC112414485
7	GO:0002768	BP	immune response-regulating cell surface receptor signaling pathway	7/ 329	111/ 19338	0.0630631	0.00290559	0.55179	gene-CD79B;gene-CMKLR1;gene-LOC112400375;gene-LOC112406388;gene-LOC112406390;gene-LOC112409978;gene-LOC112414485	CD79B;CMKLR1;LOC112400375;LOC112406388;LOC112406390;LOC112409978;LOC112414485
7	GO:0002764	BP	immune response-regulating signaling pathway	7/ 329	113/ 19338	0.0619469	0.0032106	0.600333	gene-CD79B;gene-CMKLR1;gene-LOC112400375;gene-LOC112406388;gene-LOC112406390;gene-LOC112409978;gene-LOC112414485	CD79B;CMKLR1;LOC112400375;LOC112406388;LOC112406390;LOC112409978;LOC112414485
22	GO:0006928	BP	movement of cell or subcellular component	22/ 329	674/ 19338	0.0326409	0.0034811	0.633095	gene-CCR10;gene-CCR7;gene-CHN1;gene-CXCL8;gene-DPYSL5;gene-DYNLRB2;gene-KIF22;gene-KIF26A;gene-KIF2C;gene-KIF4A;gene-KIFC1;gene-KIFC3;gene-LOC112400375;gene-LOC112405640;gene-LOC112406388;gene-LOC112406390;gene-LOC112413167;gene-LOC112414485;gene-NDNF;gene-NFASC;gene-PTK7;gene-S100A8	CCR10;CCR7;CHN1;CXCL8;DPYSL5;DYNLRB2;KIF22;KIF26A;KIF2C;KIF4A;KIFC1;KIFC3;LOC112400375;LOC112405640;LOC112406388;LOC112406390;LOC112413167;LOC112414485;NDNF;NFASC;PTK7;S100A8
4	GO:0097529	BP	myeloid leukocyte migration	4/ 329	37/ 19338	0.108108	0.00348999	0.633095	gene-CCR7;gene-CXCL8;gene-LOC112405640;gene-S100A8	CCR7;CXCL8;LOC112405640;S100A8
2	GO:0051043	BP	regulation of membrane protein ectodomain proteolysis	2/ 329	6/ 19338	0.333333	0.00413718	0.718333	gene-TIMP3;gene-TIMP4	TIMP3;TIMP4
2	GO:0060026	BP	convergent extension	2/ 329	6/ 19338	0.333333	0.00413718	0.718333	gene-LRP6;gene-PTK7	LRP6;PTK7
3	GO:0005504	MF	fatty acid binding	3/ 329	18/ 19338	0.166667	0.00329396	0.741141	gene-ID3;gene-LOC112401809;gene-S100A8	ID3;LOC112401809;S100A8
3	GO:0030593	BP	neutrophil chemotaxis	3/ 329	21/ 19338	0.142857	0.00517037	0.836673	gene-CXCL8;gene-LOC112405640;gene-S100A8	CXCL8;LOC112405640;S100A8
3	GO:0031116	BP	positive regulation of microtubule polymerization	3/ 329	21/ 19338	0.142857	0.00517037	0.836673	gene-LOC112392004;gene-LOC112392009;gene-LOC112395328	LOC112392004;LOC112392009;LOC112395328
5	GO:0051983	BP	regulation of chromosome segregation	5/ 329	66/ 19338	0.0757576	0.00529451	0.836673	gene-AURKB;gene-BUB1B;gene-KIF2C;gene-MAD2L1;gene-SPDL1	AURKB;BUB1B;KIF2C;MAD2L1;SPDL1
7	GO:0019932	BP	second-messenger-mediated signaling	7/ 329	124/ 19338	0.0564516	0.00534654	0.836673	gene-ADRB2;gene-CCR10;gene-CCR7;gene-NCALD;gene-NDNF;gene-PTGER2;gene-TBXA2R	ADRB2;CCR10;CCR7;NCALD;NDNF;PTGER2;TBXA2R
7	GO:0002696	BP	positive regulation of leukocyte activation	7/ 329	124/ 19338	0.0564516	0.00534654	0.836673	gene-CCR7;gene-LOC112395328;gene-LOC112400375;gene-LOC112406388;gene-LOC112406390;gene-LOC112409978;gene-LOC112414485	CCR7;LOC112395328;LOC112400375;LOC112406388;LOC112406390;LOC112409978;LOC112414485
4	GO:0030071	BP	regulation of mitotic metaphase/anaphase transition	4/ 329	42/ 19338	0.0952381	0.00553487	0.840885	gene-AURKB;gene-BUB1B;gene-MAD2L1;gene-SPDL1	AURKB;BUB1B;MAD2L1;SPDL1
2	GO:0008442	MF	3-hydroxyisobutyrate dehydrogenase activity	2/ 329	6/ 19338	0.333333	0.00413718	0.846478	gene-LOC112393978;gene-LOC112399166	LOC112393978;LOC112399166
4	GO:0008009	MF	chemokine activity	4/ 329	39/ 19338	0.102564	0.00423239	0.846478	gene-CXCL8;gene-LOC112405603;gene-LOC112405635;gene-LOC112405640	CXCL8;LOC112405603;LOC112405635;LOC112405640
2	GO:0006573	BP	valine metabolic process	2/ 329	7/ 19338	0.285714	0.00572712	0.848871	gene-LOC112393978;gene-LOC112399166	LOC112393978;LOC112399166
2	GO:0006574	BP	valine catabolic process	2/ 329	7/ 19338	0.285714	0.00572712	0.848871	gene-LOC112393978;gene-LOC112399166	LOC112393978;LOC112399166
7	GO:0050867	BP	positive regulation of cell activation	7/ 329	126/ 19338	0.0555556	0.00582801	0.851094	gene-CCR7;gene-LOC112395328;gene-LOC112400375;gene-LOC112406388;gene-LOC112406390;gene-LOC112409978;gene-LOC112414485	CCR7;LOC112395328;LOC112400375;LOC112406388;LOC112406390;LOC112409978;LOC112414485
4	GO:0042476	BP	odontogenesis	4/ 329	43/ 19338	0.0930233	0.00602222	0.851094	gene-ID3;gene-LRP6;gene-OSR2;gene-PERP	ID3;LRP6;OSR2;PERP
4	GO:1902099	BP	regulation of metaphase/anaphase transition of cell cycle	4/ 329	43/ 19338	0.0930233	0.00602222	0.851094	gene-AURKB;gene-BUB1B;gene-MAD2L1;gene-SPDL1	AURKB;BUB1B;MAD2L1;SPDL1
4	GO:0060560	BP	developmental growth involved in morphogenesis	4/ 329	43/ 19338	0.0930233	0.00602222	0.851094	gene-LRP6;gene-NLGN3;gene-PTK7;gene-SPRY1	LRP6;NLGN3;PTK7;SPRY1
20	GO:0005576	CC	extracellular region	20/ 329	635/ 19338	0.0314961	0.00752894	0.858632	gene-CRISPLD2;gene-CXCL8;gene-ESM1;gene-GFOD1;gene-IGFBP4;gene-IGFBP6;gene-LOC112392009;gene-LOC112393388;gene-LOC112395540;gene-LOC112400375;gene-LOC112405640;gene-LOC112406390;gene-LOC112413167;gene-LOC112414485;gene-OSM;gene-S100A12;gene-TIMP3;gene-TIMP4;gene-TRH;gene-WNT2B	CRISPLD2;CXCL8;ESM1;GFOD1;IGFBP4;IGFBP6;LOC112392009;LOC112393388;LOC112395540;LOC112400375;LOC112405640;LOC112406390;LOC112413167;LOC112414485;OSM;S100A12;TIMP3;TIMP4;TRH;WNT2B
8	GO:0098552	CC	side of membrane	8/ 329	171/ 19338	0.0467836	0.00907456	0.858632	gene-CCR10;gene-CCR7;gene-EEF1A2;gene-LOC112400375;gene-LOC112406388;gene-LOC112406390;gene-LOC112409978;gene-LOC112414485	CCR10;CCR7;EEF1A2;LOC112400375;LOC112406388;LOC112406390;LOC112409978;LOC112414485
2	GO:0031105	CC	septin complex	2/ 329	9/ 19338	0.222222	0.00959947	0.858632	gene-SEPT10;gene-SEPT4	SEPT10;SEPT4
2	GO:0005940	CC	septin ring	2/ 329	9/ 19338	0.222222	0.00959947	0.858632	gene-SEPT10;gene-SEPT4	SEPT10;SEPT4
19	GO:0005615	CC	extracellular space	19/ 329	605/ 19338	0.031405	0.00977687	0.858632	gene-AEBP1;gene-CRISPLD2;gene-CTSL;gene-CXCL8;gene-EFEMP1;gene-IGFBP6;gene-LOC112399836;gene-LOC112400375;gene-LOC112405603;gene-LOC112405635;gene-LOC112405640;gene-LOC112406388;gene-LOC112406390;gene-LOC112412726;gene-LOC112414485;gene-S100A8;gene-SMPDL3A;gene-TIMP3;gene-TIMP4	AEBP1;CRISPLD2;CTSL;CXCL8;EFEMP1;IGFBP6;LOC112399836;LOC112400375;LOC112405603;LOC112405635;LOC112405640;LOC112406388;LOC112406390;LOC112412726;LOC112414485;S100A8;SMPDL3A;TIMP3;TIMP4
5	GO:0000776	CC	kinetochore	5/ 329	79/ 19338	0.0632911	0.0111764	0.858632	gene-AURKB;gene-CENPT;gene-KIF2C;gene-LOC112411635;gene-MAD2L1	AURKB;CENPT;KIF2C;LOC112411635;MAD2L1
2	GO:0000779	CC	condensed chromosome, centromeric region	2/ 329	10/ 19338	0.2	0.0118654	0.858632	gene-AURKB;gene-CEBPB	AURKB;CEBPB
2	GO:0032156	CC	septin cytoskeleton	2/ 329	11/ 19338	0.181818	0.0143405	0.858632	gene-SEPT10;gene-SEPT4	SEPT10;SEPT4
1	GO:0071748	CC	monomeric IgA immunoglobulin complex	1/ 329	1/ 19338	1	0.0170131	0.858632	gene-JCHAIN	JCHAIN
1	GO:1990851	CC	Wnt-Frizzled-LRP5/6 complex	1/ 329	1/ 19338	1	0.0170131	0.858632	gene-LRP6	LRP6
1	GO:0071745	CC	IgA immunoglobulin complex	1/ 329	1/ 19338	1	0.0170131	0.858632	gene-JCHAIN	JCHAIN
1	GO:0071746	CC	IgA immunoglobulin complex, circulating	1/ 329	1/ 19338	1	0.0170131	0.858632	gene-JCHAIN	JCHAIN
1	GO:0071757	CC	hexameric IgM immunoglobulin complex	1/ 329	1/ 19338	1	0.0170131	0.858632	gene-LOC112406388	LOC112406388
1	GO:0031089	CC	platelet dense granule lumen	1/ 329	1/ 19338	1	0.0170131	0.858632	gene-TIMP3	TIMP3
1	GO:0042568	CC	insulin-like growth factor binary complex	1/ 329	1/ 19338	1	0.0170131	0.858632	gene-IGFBP6	IGFBP6
1	GO:0071750	CC	dimeric IgA immunoglobulin complex	1/ 329	1/ 19338	1	0.0170131	0.858632	gene-JCHAIN	JCHAIN
1	GO:0071749	CC	polymeric IgA immunoglobulin complex	1/ 329	1/ 19338	1	0.0170131	0.858632	gene-JCHAIN	JCHAIN
1	GO:0071751	CC	secretory IgA immunoglobulin complex	1/ 329	1/ 19338	1	0.0170131	0.858632	gene-JCHAIN	JCHAIN
1	GO:0071752	CC	secretory dimeric IgA immunoglobulin complex	1/ 329	1/ 19338	1	0.0170131	0.858632	gene-JCHAIN	JCHAIN
4	GO:0010965	BP	regulation of mitotic sister chromatid separation	4/ 329	44/ 19338	0.0909091	0.00653731	0.904461	gene-AURKB;gene-BUB1B;gene-MAD2L1;gene-SPDL1	AURKB;BUB1B;MAD2L1;SPDL1
3	GO:0006940	BP	regulation of smooth muscle contraction	3/ 329	23/ 19338	0.130435	0.00671439	0.904461	gene-ADRB2;gene-CHRM3;gene-TBXA2R	ADRB2;CHRM3;TBXA2R
3	GO:1990266	BP	neutrophil migration	3/ 329	23/ 19338	0.130435	0.00671439	0.904461	gene-CXCL8;gene-LOC112405640;gene-S100A8	CXCL8;LOC112405640;S100A8
10	GO:0050778	BP	positive regulation of immune response	10/ 329	233/ 19338	0.0429185	0.00677192	0.904461	gene-C7;gene-CCR7;gene-CD79B;gene-CMKLR1;gene-LOC112395328;gene-LOC112400375;gene-LOC112406388;gene-LOC112406390;gene-LOC112409978;gene-LOC112414485	C7;CCR7;CD79B;CMKLR1;LOC112395328;LOC112400375;LOC112406388;LOC112406390;LOC112409978;LOC112414485
7	GO:0006935	BP	chemotaxis	7/ 329	130/ 19338	0.0538462	0.0068873	0.909872	gene-ACKR4;gene-CCR10;gene-CCR7;gene-CMKLR1;gene-CXCL8;gene-LOC112405640;gene-S100A8	ACKR4;CCR10;CCR7;CMKLR1;CXCL8;LOC112405640;S100A8
7	GO:0042330	BP	taxis	7/ 329	132/ 19338	0.0530303	0.00746758	0.925011	gene-ACKR4;gene-CCR10;gene-CCR7;gene-CMKLR1;gene-CXCL8;gene-LOC112405640;gene-S100A8	ACKR4;CCR10;CCR7;CMKLR1;CXCL8;LOC112405640;S100A8
2	GO:0010560	BP	positive regulation of glycoprotein biosynthetic process	2/ 329	8/ 19338	0.25	0.00755067	0.925011	gene-CCR7;gene-SLC51B	CCR7;SLC51B
2	GO:0002377	BP	immunoglobulin production	2/ 329	8/ 19338	0.25	0.00755067	0.925011	gene-LOC112399836;gene-LOC112412726	LOC112399836;LOC112412726
2	GO:0007019	BP	microtubule depolymerization	2/ 329	8/ 19338	0.25	0.00755067	0.925011	gene-KIF2C;gene-STMN3	KIF2C;STMN3
3	GO:0071621	BP	granulocyte chemotaxis	3/ 329	24/ 19338	0.125	0.00757818	0.925011	gene-CXCL8;gene-LOC112405640;gene-S100A8	CXCL8;LOC112405640;S100A8
3	GO:0031112	BP	positive regulation of microtubule polymerization or depolymerization	3/ 329	24/ 19338	0.125	0.00757818	0.925011	gene-LOC112392004;gene-LOC112392009;gene-LOC112395328	LOC112392004;LOC112392009;LOC112395328
10	GO:0000226	BP	microtubule cytoskeleton organization	10/ 329	237/ 19338	0.0421941	0.00759529	0.925011	gene-AURKB;gene-KIF2C;gene-KIF4A;gene-LOC112395328;gene-LOC112412381;gene-MAD2L1;gene-MAP10;gene-MAP6D1;gene-SPRY1;gene-STMN3	AURKB;KIF2C;KIF4A;LOC112395328;LOC112412381;MAD2L1;MAP10;MAP6D1;SPRY1;STMN3
3	GO:0004520	MF	endodeoxyribonuclease activity	3/ 329	24/ 19338	0.125	0.00757818	0.942478	gene-DNASE1;gene-LOC112392465;gene-LOC112395328	DNASE1;LOC112392465;LOC112395328
3	GO:0004950	MF	chemokine receptor activity	3/ 329	24/ 19338	0.125	0.00757818	0.942478	gene-ACKR4;gene-CCR10;gene-CCR7	ACKR4;CCR10;CCR7
3	GO:0001637	MF	G protein-coupled chemoattractant receptor activity	3/ 329	24/ 19338	0.125	0.00757818	0.942478	gene-ACKR4;gene-CCR10;gene-CCR7	ACKR4;CCR10;CCR7
4	GO:0042379	MF	chemokine receptor binding	4/ 329	46/ 19338	0.0869565	0.00765323	0.942478	gene-CXCL8;gene-LOC112405603;gene-LOC112405635;gene-LOC112405640	CXCL8;LOC112405603;LOC112405635;LOC112405640
3	GO:0005520	MF	insulin-like growth factor binding	3/ 329	25/ 19338	0.12	0.00850458	0.942478	gene-ESM1;gene-IGFBP4;gene-IGFBP6	ESM1;IGFBP4;IGFBP6
27	GO:0038023	MF	signaling receptor activity	27/ 329	932/ 19338	0.02897	0.00862769	0.942478	gene-ACKR4;gene-ADRB2;gene-CCR10;gene-CCR7;gene-CD79B;gene-CHRM3;gene-CMKLR1;gene-EFEMP1;gene-EPHB4;gene-GPR141;gene-GPR87;gene-GRM4;gene-IL18RAP;gene-IL1R1;gene-IL1R2;gene-LOC112407600;gene-LOC112414840;gene-LRP6;gene-LY96;gene-NLGN3;gene-OGFRL1;gene-PLAUR;gene-PTCH2;gene-PTGER2;gene-TBXA2R;gene-TNFRSF17;gene-TNFRSF8	ACKR4;ADRB2;CCR10;CCR7;CD79B;CHRM3;CMKLR1;EFEMP1;EPHB4;GPR141;GPR87;GRM4;IL18RAP;IL1R1;IL1R2;LOC112407600;LOC112414840;LRP6;LY96;NLGN3;OGFRL1;PLAUR;PTCH2;PTGER2;TBXA2R;TNFRSF17;TNFRSF8
27	GO:0060089	MF	molecular transducer activity	27/ 329	932/ 19338	0.02897	0.00862769	0.942478	gene-ACKR4;gene-ADRB2;gene-CCR10;gene-CCR7;gene-CD79B;gene-CHRM3;gene-CMKLR1;gene-EFEMP1;gene-EPHB4;gene-GPR141;gene-GPR87;gene-GRM4;gene-IL18RAP;gene-IL1R1;gene-IL1R2;gene-LOC112407600;gene-LOC112414840;gene-LRP6;gene-LY96;gene-NLGN3;gene-OGFRL1;gene-PLAUR;gene-PTCH2;gene-PTGER2;gene-TBXA2R;gene-TNFRSF17;gene-TNFRSF8	ACKR4;ADRB2;CCR10;CCR7;CD79B;CHRM3;CMKLR1;EFEMP1;EPHB4;GPR141;GPR87;GRM4;IL18RAP;IL1R1;IL1R2;LOC112407600;LOC112414840;LRP6;LY96;NLGN3;OGFRL1;PLAUR;PTCH2;PTGER2;TBXA2R;TNFRSF17;TNFRSF8
19	GO:0005509	MF	calcium ion binding	19/ 329	598/ 19338	0.0317726	0.00909064	0.942478	gene-BMP1;gene-CALB2;gene-CAPN2;gene-CDH1;gene-DGKG;gene-DNER;gene-EFEMP1;gene-FBN3;gene-LOC112401809;gene-LTBP2;gene-MASP1;gene-MYL7;gene-NCALD;gene-PKDREJ;gene-PLA2G4F;gene-PLS3;gene-S100A12;gene-S100A8;gene-SNED1	BMP1;CALB2;CAPN2;CDH1;DGKG;DNER;EFEMP1;FBN3;LOC112401809;LTBP2;MASP1;MYL7;NCALD;PKDREJ;PLA2G4F;PLS3;S100A12;S100A8;SNED1
21	GO:0008092	MF	cytoskeletal protein binding	21/ 329	685/ 19338	0.0306569	0.00953058	0.942478	gene-DPYSL5;gene-EPB41L3;gene-KIF22;gene-KIF26A;gene-KIF2C;gene-KIF4A;gene-KIFC1;gene-KIFC3;gene-LOC112395328;gene-LOC112401809;gene-MAP10;gene-MAP6D1;gene-MYO3A;gene-MYO3B;gene-NCALD;gene-PLS3;gene-S100A8;gene-SHROOM4;gene-SLC26A5;gene-SPIRE2;gene-STMN3	DPYSL5;EPB41L3;KIF22;KIF26A;KIF2C;KIF4A;KIFC1;KIFC3;LOC112395328;LOC112401809;MAP10;MAP6D1;MYO3A;MYO3B;NCALD;PLS3;S100A8;SHROOM4;SLC26A5;SPIRE2;STMN3
2	GO:0004954	MF	prostanoid receptor activity	2/ 329	9/ 19338	0.222222	0.00959947	0.942478	gene-PTGER2;gene-TBXA2R	PTGER2;TBXA2R
2	GO:0036041	MF	long-chain fatty acid binding	2/ 329	9/ 19338	0.222222	0.00959947	0.942478	gene-LOC112401809;gene-S100A8	LOC112401809;S100A8
27	GO:0005102	MF	signaling receptor binding	27/ 329	964/ 19338	0.0280083	0.0102653	0.942478	gene-CHN1;gene-CXCL8;gene-EFEMP1;gene-ESM1;gene-IRS2;gene-JCHAIN;gene-LAMA5;gene-LOC112392009;gene-LOC112400375;gene-LOC112401809;gene-LOC112405603;gene-LOC112405635;gene-LOC112405640;gene-LOC112406388;gene-LOC112406390;gene-LOC112409978;gene-LOC112414485;gene-LRP6;gene-LY96;gene-NLGN3;gene-OSM;gene-S100A12;gene-S100A8;gene-SEMA3C;gene-TCIM;gene-TRH;gene-WNT2B	CHN1;CXCL8;EFEMP1;ESM1;IRS2;JCHAIN;LAMA5;LOC112392009;LOC112400375;LOC112401809;LOC112405603;LOC112405635;LOC112405640;LOC112406388;LOC112406390;LOC112409978;LOC112414485;LRP6;LY96;NLGN3;OSM;S100A12;S100A8;SEMA3C;TCIM;TRH;WNT2B
3	GO:0019956	MF	chemokine binding	3/ 329	28/ 19338	0.107143	0.0116684	0.942478	gene-ACKR4;gene-CCR10;gene-CCR7	ACKR4;CCR10;CCR7
2	GO:0008191	MF	metalloendopeptidase inhibitor activity	2/ 329	10/ 19338	0.2	0.0118654	0.942478	gene-TIMP3;gene-TIMP4	TIMP3;TIMP4
3	GO:0033293	MF	monocarboxylic acid binding	3/ 329	29/ 19338	0.103448	0.0128536	0.942478	gene-ID3;gene-LOC112401809;gene-S100A8	ID3;LOC112401809;S100A8
23	GO:0004888	MF	transmembrane signaling receptor activity	23/ 329	798/ 19338	0.0288221	0.0161357	0.942478	gene-ACKR4;gene-ADRB2;gene-CCR10;gene-CCR7;gene-CD79B;gene-CHRM3;gene-CMKLR1;gene-EFEMP1;gene-EPHB4;gene-GPR141;gene-GPR87;gene-GRM4;gene-IL18RAP;gene-IL1R1;gene-IL1R2;gene-LOC112407600;gene-LOC112414840;gene-LRP6;gene-OGFRL1;gene-PTCH2;gene-PTGER2;gene-TBXA2R;gene-TNFRSF8	ACKR4;ADRB2;CCR10;CCR7;CD79B;CHRM3;CMKLR1;EFEMP1;EPHB4;GPR141;GPR87;GRM4;IL18RAP;IL1R1;IL1R2;LOC112407600;LOC112414840;LRP6;OGFRL1;PTCH2;PTGER2;TBXA2R;TNFRSF8
1	GO:0038117	MF	C-C motif chemokine 19 receptor activity	1/ 329	1/ 19338	1	0.0170131	0.942478	gene-CCR7	CCR7
1	GO:0004941	MF	beta2-adrenergic receptor activity	1/ 329	1/ 19338	1	0.0170131	0.942478	gene-ADRB2	ADRB2
1	GO:0005147	MF	oncostatin-M receptor binding	1/ 329	1/ 19338	1	0.0170131	0.942478	gene-OSM	OSM
1	GO:0005292	MF	high-affinity lysine transmembrane transporter activity	1/ 329	1/ 19338	1	0.0170131	0.942478	gene-SLC25A29	SLC25A29
1	GO:0003912	MF	DNA nucleotidylexotransferase activity	1/ 329	1/ 19338	1	0.0170131	0.942478	gene-DNTT	DNTT
1	GO:0008437	MF	thyrotropin-releasing hormone activity	1/ 329	1/ 19338	1	0.0170131	0.942478	gene-TRH	TRH
1	GO:0042586	MF	peptide deformylase activity	1/ 329	1/ 19338	1	0.0170131	0.942478	gene-PDF	PDF
1	GO:0005006	MF	epidermal growth factor-activated receptor activity	1/ 329	1/ 19338	1	0.0170131	0.942478	gene-EFEMP1	EFEMP1
1	GO:0015111	MF	iodide transmembrane transporter activity	1/ 329	1/ 19338	1	0.0170131	0.942478	gene-SLC5A5	SLC5A5
1	GO:0004960	MF	thromboxane receptor activity	1/ 329	1/ 19338	1	0.0170131	0.942478	gene-TBXA2R	TBXA2R
1	GO:0005289	MF	high-affinity arginine transmembrane transporter activity	1/ 329	1/ 19338	1	0.0170131	0.942478	gene-SLC25A29	SLC25A29
1	GO:0005153	MF	interleukin-8 receptor binding	1/ 329	1/ 19338	1	0.0170131	0.942478	gene-CXCL8	CXCL8
1	GO:0019862	MF	IgA binding	1/ 329	1/ 19338	1	0.0170131	0.942478	gene-JCHAIN	JCHAIN
1	GO:0001875	MF	lipopolysaccharide immune receptor activity	1/ 329	1/ 19338	1	0.0170131	0.942478	gene-LY96	LY96
1	GO:0038121	MF	C-C motif chemokine 21 receptor activity	1/ 329	1/ 19338	1	0.0170131	0.942478	gene-CCR7	CCR7
1	GO:0008507	MF	sodium:iodide symporter activity	1/ 329	1/ 19338	1	0.0170131	0.942478	gene-SLC5A5	SLC5A5
1	GO:0035757	MF	chemokine (C-C motif) ligand 19 binding	1/ 329	1/ 19338	1	0.0170131	0.942478	gene-CCR7	CCR7
1	GO:0035758	MF	chemokine (C-C motif) ligand 21 binding	1/ 329	1/ 19338	1	0.0170131	0.942478	gene-CCR7	CCR7
1	GO:0004061	MF	arylformamidase activity	1/ 329	1/ 19338	1	0.0170131	0.942478	gene-AFMID	AFMID
1	GO:0030377	MF	urokinase plasminogen activator receptor activity	1/ 329	1/ 19338	1	0.0170131	0.942478	gene-PLAUR	PLAUR
1	GO:1901707	MF	leptomycin B binding	1/ 329	1/ 19338	1	0.0170131	0.942478	gene-ID3	ID3
1	GO:0003721	MF	telomerase RNA reverse transcriptase activity	1/ 329	1/ 19338	1	0.0170131	0.942478	gene-TERT	TERT
1	GO:0005287	MF	high-affinity basic amino acid transmembrane transporter activity	1/ 329	1/ 19338	1	0.0170131	0.942478	gene-SLC25A29	SLC25A29
1	GO:0008569	MF	ATP-dependent microtubule motor activity, minus-end-directed	1/ 329	1/ 19338	1	0.0170131	0.942478	gene-KIFC3	KIFC3
2	GO:0070181	MF	small ribosomal subunit rRNA binding	2/ 329	12/ 19338	0.166667	0.017017	0.942478	gene-LOC112395328;gene-LOC112410917	LOC112395328;LOC112410917
2	GO:0004953	MF	icosanoid receptor activity	2/ 329	12/ 19338	0.166667	0.017017	0.942478	gene-PTGER2;gene-TBXA2R	PTGER2;TBXA2R
2	GO:0016888	MF	endodeoxyribonuclease activity, producing 5'-phosphomonoesters	2/ 329	12/ 19338	0.166667	0.017017	0.942478	gene-DNASE1;gene-LOC112392465	DNASE1;LOC112392465
2	GO:0140323	MF	solute:anion antiporter activity	2/ 329	12/ 19338	0.166667	0.017017	0.942478	gene-SLC25A4;gene-SLC26A5	SLC25A4;SLC26A5
2	GO:0051787	MF	misfolded protein binding	2/ 329	12/ 19338	0.166667	0.017017	0.942478	gene-LOC112392004;gene-LOC112392009	LOC112392004;LOC112392009
2	GO:0015301	MF	anion:anion antiporter activity	2/ 329	12/ 19338	0.166667	0.017017	0.942478	gene-SLC25A4;gene-SLC26A5	SLC25A4;SLC26A5
5	GO:0007093	BP	mitotic cell cycle checkpoint	5/ 329	74/ 19338	0.0675676	0.00855284	1	gene-AURKB;gene-BUB1B;gene-DONSON;gene-MAD2L1;gene-SPDL1	AURKB;BUB1B;DONSON;MAD2L1;SPDL1
6	GO:0007088	BP	regulation of mitotic nuclear division	6/ 329	104/ 19338	0.0576923	0.00872817	1	gene-AURKB;gene-BUB1B;gene-LOC112392004;gene-LOC112392009;gene-MAD2L1;gene-SPDL1	AURKB;BUB1B;LOC112392004;LOC112392009;MAD2L1;SPDL1
4	GO:1905818	BP	regulation of chromosome separation	4/ 329	48/ 19338	0.0833333	0.00888764	1	gene-AURKB;gene-BUB1B;gene-MAD2L1;gene-SPDL1	AURKB;BUB1B;MAD2L1;SPDL1
57	GO:0007165	BP	signal transduction	57/ 329	2409/ 19338	0.0236613	0.00896161	1	gene-ADAMTS20;gene-ADAMTS9;gene-ADRB2;gene-ANK2;gene-ARHGAP24;gene-ARHGAP29;gene-CCR10;gene-CCR7;gene-CD79B;gene-CDON;gene-CEBPB;gene-CHN1;gene-CMKLR1;gene-CUNH4orf48;gene-CXCL8;gene-DGKG;gene-DPYSL5;gene-DTX3;gene-GNG12;gene-GPR87;gene-GRK5;gene-IL18RAP;gene-IRS2;gene-LOC112399997;gene-LOC112400375;gene-LOC112405640;gene-LOC112406388;gene-LOC112406390;gene-LOC112407600;gene-LOC112409978;gene-LOC…	ADAMTS20;ADAMTS9;ADRB2;ANK2;ARHGAP24;ARHGAP29;CCR10;CCR7;CD79B;CDON;CEBPB;CHN1;CMKLR1;CUNH4orf48;CXCL8;DGKG;DPYSL5;DTX3;GNG12;GPR87;GRK5;IL18RAP;IRS2;LOC112399997;LOC112400375;LOC112405640;LOC112406388;LOC112406390;LOC112407600;LOC112409978;LOC112414485;LOC112414840;LRP6;LY96;NCALD;NDNF;NET1;OSM;PDZD8;PERP;PTGER2;PTK7;RAB40B;RASGEF1B;RASL12;SCG5;STK17B;TBXA2R;TEAD3;TFAP4;TIMP4;TMEM170B;TNFRSF17;T…
4	GO:0030595	BP	leukocyte chemotaxis	4/ 329	49/ 19338	0.0816327	0.00955073	1	gene-CCR7;gene-CXCL8;gene-LOC112405640;gene-S100A8	CCR7;CXCL8;LOC112405640;S100A8
4	GO:0071222	BP	cellular response to lipopolysaccharide	4/ 329	49/ 19338	0.0816327	0.00955073	1	gene-CXCL8;gene-LOC112399784;gene-LOC112405640;gene-LY96	CXCL8;LOC112399784;LOC112405640;LY96
2	GO:0002673	BP	regulation of acute inflammatory response	2/ 329	9/ 19338	0.222222	0.00959947	1	gene-CCR7;gene-DNASE1	CCR7;DNASE1
2	GO:0034501	BP	protein localization to kinetochore	2/ 329	9/ 19338	0.222222	0.00959947	1	gene-AURKB;gene-SPDL1	AURKB;SPDL1
2	GO:0019731	BP	antibacterial humoral response	2/ 329	9/ 19338	0.222222	0.00959947	1	gene-JCHAIN;gene-LOC112406388	JCHAIN;LOC112406388
4	GO:0034605	BP	cellular response to heat	4/ 329	50/ 19338	0.08	0.0102452	1	gene-HSF4;gene-LOC112392004;gene-LOC112392009;gene-TCIM	HSF4;LOC112392004;LOC112392009;TCIM
3	GO:0038096	BP	Fc-gamma receptor signaling pathway involved in phagocytosis	3/ 329	27/ 19338	0.111111	0.0105489	1	gene-LOC112400375;gene-LOC112406390;gene-LOC112414485	LOC112400375;LOC112406390;LOC112414485
3	GO:0002433	BP	immune response-regulating cell surface receptor signaling pathway involved in phagocytosis	3/ 329	27/ 19338	0.111111	0.0105489	1	gene-LOC112400375;gene-LOC112406390;gene-LOC112414485	LOC112400375;LOC112406390;LOC112414485
3	GO:0097530	BP	granulocyte migration	3/ 329	27/ 19338	0.111111	0.0105489	1	gene-CXCL8;gene-LOC112405640;gene-S100A8	CXCL8;LOC112405640;S100A8
60	GO:0050896	BP	response to stimulus	60/ 329	2571/ 19338	0.0233372	0.0108476	1	gene-AURKB;gene-C7;gene-CAPN2;gene-CCR10;gene-CCR7;gene-CEBPB;gene-CMKLR1;gene-CXCL8;gene-DONSON;gene-DUSP1;gene-EEF1A2;gene-FANCD2;gene-FKBP5;gene-HSF4;gene-ID3;gene-JCHAIN;gene-KIF22;gene-LOC112392004;gene-LOC112392009;gene-LOC112395328;gene-LOC112397339;gene-LOC112399784;gene-LOC112399836;gene-LOC112399997;gene-LOC112400375;gene-LOC112401054;gene-LOC112401809;gene-LOC112403069;gene-LOC11240329…	AURKB;C7;CAPN2;CCR10;CCR7;CEBPB;CMKLR1;CXCL8;DONSON;DUSP1;EEF1A2;FANCD2;FKBP5;HSF4;ID3;JCHAIN;KIF22;LOC112392004;LOC112392009;LOC112395328;LOC112397339;LOC112399784;LOC112399836;LOC112399997;LOC112400375;LOC112401054;LOC112401809;LOC112403069;LOC112403297;LOC112405603;LOC112405635;LOC112405640;LOC112406388;LOC112406390;LOC112409978;LOC112411635;LOC112412726;LOC112414485;LRP6;LY96;NAIP;NDNF;NHLRC1…
7	GO:0006954	BP	inflammatory response	7/ 329	143/ 19338	0.048951	0.0113248	1	gene-CCR7;gene-CMKLR1;gene-CXCL8;gene-LOC112405640;gene-PTGER2;gene-S100A12;gene-TBXA2R	CCR7;CMKLR1;CXCL8;LOC112405640;PTGER2;S100A12;TBXA2R
3	GO:0061844	BP	antimicrobial humoral immune response mediated by antimicrobial peptide	3/ 329	28/ 19338	0.107143	0.0116684	1	gene-CXCL8;gene-LOC112405640;gene-S100A12	CXCL8;LOC112405640;S100A12
4	GO:0033047	BP	regulation of mitotic sister chromatid segregation	4/ 329	52/ 19338	0.0769231	0.0117302	1	gene-AURKB;gene-BUB1B;gene-MAD2L1;gene-SPDL1	AURKB;BUB1B;MAD2L1;SPDL1
4	GO:0071901	BP	negative regulation of protein serine/threonine kinase activity	4/ 329	52/ 19338	0.0769231	0.0117302	1	gene-DUSP1;gene-LRP6;gene-SPRY1;gene-TFAP4	DUSP1;LRP6;SPRY1;TFAP4
2	GO:0045987	BP	positive regulation of smooth muscle contraction	2/ 329	10/ 19338	0.2	0.0118654	1	gene-CHRM3;gene-TBXA2R	CHRM3;TBXA2R
2	GO:1903020	BP	positive regulation of glycoprotein metabolic process	2/ 329	10/ 19338	0.2	0.0118654	1	gene-CCR7;gene-SLC51B	CCR7;SLC51B
20	GO:0009605	BP	response to external stimulus	20/ 329	651/ 19338	0.030722	0.0122021	1	gene-CCR7;gene-CEBPB;gene-CXCL8;gene-FKBP5;gene-JCHAIN;gene-LOC112399784;gene-LOC112400375;gene-LOC112401809;gene-LOC112405640;gene-LOC112406388;gene-LOC112406390;gene-LOC112409978;gene-LOC112411635;gene-LOC112414485;gene-LY96;gene-OASL;gene-PTGER2;gene-S100A12;gene-S100A8;gene-TBXA2R	CCR7;CEBPB;CXCL8;FKBP5;JCHAIN;LOC112399784;LOC112400375;LOC112401809;LOC112405640;LOC112406388;LOC112406390;LOC112409978;LOC112411635;LOC112414485;LY96;OASL;PTGER2;S100A12;S100A8;TBXA2R
4	GO:0033045	BP	regulation of sister chromatid segregation	4/ 329	53/ 19338	0.0754717	0.0125218	1	gene-AURKB;gene-BUB1B;gene-MAD2L1;gene-SPDL1	AURKB;BUB1B;MAD2L1;SPDL1
3	GO:0002431	BP	Fc receptor mediated stimulatory signaling pathway	3/ 329	29/ 19338	0.103448	0.0128536	1	gene-LOC112400375;gene-LOC112406390;gene-LOC112414485	LOC112400375;LOC112406390;LOC112414485
3	GO:0051058	BP	negative regulation of small GTPase mediated signal transduction	3/ 329	29/ 19338	0.103448	0.0128536	1	gene-LOC112399997;gene-SPRY1;gene-STMN3	LOC112399997;SPRY1;STMN3
3	GO:0038094	BP	Fc-gamma receptor signaling pathway	3/ 329	29/ 19338	0.103448	0.0128536	1	gene-LOC112400375;gene-LOC112406390;gene-LOC112414485	LOC112400375;LOC112406390;LOC112414485
3	GO:0046580	BP	negative regulation of Ras protein signal transduction	3/ 329	29/ 19338	0.103448	0.0128536	1	gene-LOC112399997;gene-SPRY1;gene-STMN3	LOC112399997;SPRY1;STMN3
3	GO:0031113	BP	regulation of microtubule polymerization	3/ 329	30/ 19338	0.1	0.0141052	1	gene-LOC112392004;gene-LOC112392009;gene-LOC112395328	LOC112392004;LOC112392009;LOC112395328
2	GO:0050862	BP	positive regulation of T cell receptor signaling pathway	2/ 329	11/ 19338	0.181818	0.0143405	1	gene-CCR7;gene-LOC112395328	CCR7;LOC112395328
2	GO:0048048	BP	embryonic eye morphogenesis	2/ 329	11/ 19338	0.181818	0.0143405	1	gene-EFEMP1;gene-LRP6	EFEMP1;LRP6
2	GO:0007194	BP	negative regulation of adenylate cyclase activity	2/ 329	11/ 19338	0.181818	0.0143405	1	gene-GPR87;gene-PALM	GPR87;PALM
6	GO:0051480	BP	regulation of cytosolic calcium ion concentration	6/ 329	116/ 19338	0.0517241	0.0144347	1	gene-CALB2;gene-CCR10;gene-CCR7;gene-CMKLR1;gene-JPH1;gene-PTGER2	CALB2;CCR10;CCR7;CMKLR1;JPH1;PTGER2
37	GO:0006950	BP	response to stress	37/ 329	1473/ 19338	0.0251188	0.0157344	1	gene-CCR7;gene-CEBPB;gene-CMKLR1;gene-CXCL8;gene-DONSON;gene-FANCD2;gene-HSF4;gene-ID3;gene-JCHAIN;gene-KIF22;gene-LOC112392004;gene-LOC112392009;gene-LOC112395328;gene-LOC112400375;gene-LOC112401809;gene-LOC112403297;gene-LOC112405603;gene-LOC112405635;gene-LOC112405640;gene-LOC112406388;gene-LOC112406390;gene-LOC112409978;gene-LOC112414485;gene-LY96;gene-NAIP;gene-NDNF;gene-NHLRC1;gene-OASL;gen…	CCR7;CEBPB;CMKLR1;CXCL8;DONSON;FANCD2;HSF4;ID3;JCHAIN;KIF22;LOC112392004;LOC112392009;LOC112395328;LOC112400375;LOC112401809;LOC112403297;LOC112405603;LOC112405635;LOC112405640;LOC112406388;LOC112406390;LOC112409978;LOC112414485;LY96;NAIP;NDNF;NHLRC1;OASL;PTGER2;PTK7;PXDN;S100A12;S100A8;SOD2;TBXA2R;TCIM;TFAP4
15	GO:0007017	BP	microtubule-based process	15/ 329	460/ 19338	0.0326087	0.0157956	1	gene-AURKB;gene-DYNLRB2;gene-KIF22;gene-KIF26A;gene-KIF2C;gene-KIF4A;gene-KIFC1;gene-KIFC3;gene-LOC112395328;gene-LOC112412381;gene-MAD2L1;gene-MAP10;gene-MAP6D1;gene-SPRY1;gene-STMN3	AURKB;DYNLRB2;KIF22;KIF26A;KIF2C;KIF4A;KIFC1;KIFC3;LOC112395328;LOC112412381;MAD2L1;MAP10;MAP6D1;SPRY1;STMN3
4	GO:0071219	BP	cellular response to molecule of bacterial origin	4/ 329	57/ 19338	0.0701754	0.0160261	1	gene-CXCL8;gene-LOC112399784;gene-LOC112405640;gene-LY96	CXCL8;LOC112399784;LOC112405640;LY96
6	GO:0051783	BP	regulation of nuclear division	6/ 329	119/ 19338	0.0504202	0.0161906	1	gene-AURKB;gene-BUB1B;gene-LOC112392004;gene-LOC112392009;gene-MAD2L1;gene-SPDL1	AURKB;BUB1B;LOC112392004;LOC112392009;MAD2L1;SPDL1
7	GO:0006897	BP	endocytosis	7/ 329	155/ 19338	0.0451613	0.0169901	1	gene-CXCL8;gene-LOC112400375;gene-LOC112406390;gene-LOC112414485;gene-LRP6;gene-NLGN3;gene-STON1	CXCL8;LOC112400375;LOC112406390;LOC112414485;LRP6;NLGN3;STON1
1	GO:0061002	BP	negative regulation of dendritic spine morphogenesis	1/ 329	1/ 19338	1	0.0170131	1	gene-NLGN3	NLGN3
1	GO:0070432	BP	regulation of nucleotide-binding oligomerization domain containing 2 signaling pathway	1/ 329	1/ 19338	1	0.0170131	1	gene-LOC112392009	LOC112392009
1	GO:0015866	BP	ADP transport	1/ 329	1/ 19338	1	0.0170131	1	gene-SLC25A4	SLC25A4
1	GO:0036022	BP	limb joint morphogenesis	1/ 329	1/ 19338	1	0.0170131	1	gene-OSR2	OSR2
1	GO:0051256	BP	mitotic spindle midzone assembly	1/ 329	1/ 19338	1	0.0170131	1	gene-AURKB	AURKB
1	GO:1903401	BP	L-lysine transmembrane transport	1/ 329	1/ 19338	1	0.0170131	1	gene-SLC25A29	SLC25A29
1	GO:0030951	BP	establishment or maintenance of microtubule cytoskeleton polarity	1/ 329	1/ 19338	1	0.0170131	1	gene-KIF2C	KIF2C
1	GO:1902202	BP	regulation of hepatocyte growth factor receptor signaling pathway	1/ 329	1/ 19338	1	0.0170131	1	gene-ESM1	ESM1
1	GO:0032497	BP	detection of lipopolysaccharide	1/ 329	1/ 19338	1	0.0170131	1	gene-LY96	LY96
1	GO:1990456	BP	mitochondrion-endoplasmic reticulum membrane tethering	1/ 329	1/ 19338	1	0.0170131	1	gene-PDZD8	PDZD8
1	GO:2000520	BP	regulation of immunological synapse formation	1/ 329	1/ 19338	1	0.0170131	1	gene-CCR7	CCR7
1	GO:0089709	BP	L-histidine transmembrane transport	1/ 329	1/ 19338	1	0.0170131	1	gene-SLC25A29	SLC25A29
1	GO:0090118	BP	receptor-mediated endocytosis involved in cholesterol transport	1/ 329	1/ 19338	1	0.0170131	1	gene-LRP6	LRP6
1	GO:0072750	BP	cellular response to leptomycin B	1/ 329	1/ 19338	1	0.0170131	1	gene-ID3	ID3
1	GO:1905513	BP	negative regulation of short-term synaptic potentiation	1/ 329	1/ 19338	1	0.0170131	1	gene-PRRT2	PRRT2
1	GO:0038165	BP	oncostatin-M-mediated signaling pathway	1/ 329	1/ 19338	1	0.0170131	1	gene-OSM	OSM
1	GO:1905512	BP	regulation of short-term synaptic potentiation	1/ 329	1/ 19338	1	0.0170131	1	gene-PRRT2	PRRT2
1	GO:0060024	BP	rhythmic synaptic transmission	1/ 329	1/ 19338	1	0.0170131	1	gene-NLGN3	NLGN3
1	GO:0071205	BP	protein localization to juxtaparanode region of axon	1/ 329	1/ 19338	1	0.0170131	1	gene-CNTNAP2	CNTNAP2
1	GO:1990654	BP	sebum secreting cell proliferation	1/ 329	1/ 19338	1	0.0170131	1	gene-PRDM1	PRDM1
1	GO:0036023	BP	embryonic skeletal limb joint morphogenesis	1/ 329	1/ 19338	1	0.0170131	1	gene-OSR2	OSR2
1	GO:0002579	BP	positive regulation of antigen processing and presentation	1/ 329	1/ 19338	1	0.0170131	1	gene-CCR7	CCR7
1	GO:0070434	BP	positive regulation of nucleotide-binding oligomerization domain containing 2 signaling pathway	1/ 329	1/ 19338	1	0.0170131	1	gene-LOC112392009	LOC112392009
1	GO:0006500	BP	N-terminal protein palmitoylation	1/ 329	1/ 19338	1	0.0170131	1	gene-MAP6D1	MAP6D1
1	GO:0070424	BP	regulation of nucleotide-binding oligomerization domain containing signaling pathway	1/ 329	1/ 19338	1	0.0170131	1	gene-LOC112392009	LOC112392009
1	GO:1902022	BP	L-lysine transport	1/ 329	1/ 19338	1	0.0170131	1	gene-SLC25A29	SLC25A29
1	GO:2000526	BP	positive regulation of glycoprotein biosynthetic process involved in immunological synapse formation	1/ 329	1/ 19338	1	0.0170131	1	gene-CCR7	CCR7
1	GO:0035021	BP	negative regulation of Rac protein signal transduction	1/ 329	1/ 19338	1	0.0170131	1	gene-STMN3	STMN3
1	GO:0002430	BP	complement receptor mediated signaling pathway	1/ 329	1/ 19338	1	0.0170131	1	gene-CMKLR1	CMKLR1
1	GO:0002408	BP	myeloid dendritic cell chemotaxis	1/ 329	1/ 19338	1	0.0170131	1	gene-CCR7	CCR7
1	GO:2000522	BP	positive regulation of immunological synapse formation	1/ 329	1/ 19338	1	0.0170131	1	gene-CCR7	CCR7
1	GO:0018009	BP	N-terminal peptidyl-L-cysteine N-palmitoylation	1/ 329	1/ 19338	1	0.0170131	1	gene-MAP6D1	MAP6D1
1	GO:0021587	BP	cerebellum morphogenesis	1/ 329	1/ 19338	1	0.0170131	1	gene-LRP6	LRP6
1	GO:1901585	BP	regulation of acid-sensing ion channel activity	1/ 329	1/ 19338	1	0.0170131	1	gene-STOM	STOM
1	GO:0002264	BP	endothelial cell activation involved in immune response	1/ 329	1/ 19338	1	0.0170131	1	gene-TCIM	TCIM
1	GO:0002606	BP	positive regulation of dendritic cell antigen processing and presentation	1/ 329	1/ 19338	1	0.0170131	1	gene-CCR7	CCR7
1	GO:0051136	BP	regulation of NK T cell differentiation	1/ 329	1/ 19338	1	0.0170131	1	gene-PRDM1	PRDM1
1	GO:0070488	BP	neutrophil aggregation	1/ 329	1/ 19338	1	0.0170131	1	gene-S100A8	S100A8
1	GO:0072610	BP	interleukin-12 secretion	1/ 329	1/ 19338	1	0.0170131	1	gene-CCR7	CCR7
1	GO:0035261	BP	external genitalia morphogenesis	1/ 329	1/ 19338	1	0.0170131	1	gene-LRP6	LRP6
1	GO:1902204	BP	positive regulation of hepatocyte growth factor receptor signaling pathway	1/ 329	1/ 19338	1	0.0170131	1	gene-ESM1	ESM1
1	GO:2000535	BP	regulation of entry of bacterium into host cell	1/ 329	1/ 19338	1	0.0170131	1	gene-CXCL8	CXCL8
1	GO:0033082	BP	regulation of extrathymic T cell differentiation	1/ 329	1/ 19338	1	0.0170131	1	gene-PRDM1	PRDM1
1	GO:0090245	BP	axis elongation involved in somitogenesis	1/ 329	1/ 19338	1	0.0170131	1	gene-LRP6	LRP6
1	GO:1901344	BP	response to leptomycin B	1/ 329	1/ 19338	1	0.0170131	1	gene-ID3	ID3
1	GO:0070426	BP	positive regulation of nucleotide-binding oligomerization domain containing signaling pathway	1/ 329	1/ 19338	1	0.0170131	1	gene-LOC112392009	LOC112392009
2	GO:0031280	BP	negative regulation of cyclase activity	2/ 329	12/ 19338	0.166667	0.017017	1	gene-GPR87;gene-PALM	GPR87;PALM
2	GO:0071459	BP	protein localization to chromosome, centromeric region	2/ 329	12/ 19338	0.166667	0.017017	1	gene-AURKB;gene-SPDL1	AURKB;SPDL1
2	GO:0060976	BP	coronary vasculature development	2/ 329	13/ 19338	0.153846	0.0198874	1	gene-PRDM1;gene-PTK7	PRDM1;PTK7
2	GO:0003281	BP	ventricular septum development	2/ 329	13/ 19338	0.153846	0.0198874	1	gene-PRDM1;gene-PTK7	PRDM1;PTK7
5	GO:0060326	BP	cell chemotaxis	5/ 329	92/ 19338	0.0543478	0.0204358	1	gene-CCR10;gene-CCR7;gene-CXCL8;gene-LOC112405640;gene-S100A8	CCR10;CCR7;CXCL8;LOC112405640;S100A8
5	GO:0000075	BP	cell cycle checkpoint	5/ 329	92/ 19338	0.0543478	0.0204358	1	gene-AURKB;gene-BUB1B;gene-DONSON;gene-MAD2L1;gene-SPDL1	AURKB;BUB1B;DONSON;MAD2L1;SPDL1
12	GO:0016477	BP	cell migration	12/ 329	357/ 19338	0.0336134	0.0218125	1	gene-CCR10;gene-CCR7;gene-CXCL8;gene-LOC112400375;gene-LOC112405640;gene-LOC112406388;gene-LOC112406390;gene-LOC112413167;gene-LOC112414485;gene-NDNF;gene-PTK7;gene-S100A8	CCR10;CCR7;CXCL8;LOC112400375;LOC112405640;LOC112406388;LOC112406390;LOC112413167;LOC112414485;NDNF;PTK7;S100A8
18	GO:0002682	BP	regulation of immune system process	18/ 329	595/ 19338	0.0302521	0.0220083	1	gene-C7;gene-CCR7;gene-CD79B;gene-CEBPB;gene-CMKLR1;gene-DNASE1;gene-DUSP1;gene-LOC112392009;gene-LOC112395328;gene-LOC112400375;gene-LOC112406388;gene-LOC112406390;gene-LOC112409978;gene-LOC112414485;gene-PRDM1;gene-SAMSN1;gene-TCIM;gene-VSIG4	C7;CCR7;CD79B;CEBPB;CMKLR1;DNASE1;DUSP1;LOC112392009;LOC112395328;LOC112400375;LOC112406388;LOC112406390;LOC112409978;LOC112414485;PRDM1;SAMSN1;TCIM;VSIG4
11	GO:0002252	BP	immune effector process	11/ 329	312/ 19338	0.0352564	0.0228719	1	gene-C7;gene-DNASE1;gene-LOC112392009;gene-LOC112400375;gene-LOC112406388;gene-LOC112406390;gene-LOC112409978;gene-LOC112414485;gene-OASL;gene-S100A12;gene-TCIM	C7;DNASE1;LOC112392009;LOC112400375;LOC112406388;LOC112406390;LOC112409978;LOC112414485;OASL;S100A12;TCIM
2	GO:0035188	BP	hatching	2/ 329	14/ 19338	0.142857	0.0229444	1	gene-ASF1B;gene-STMN3	ASF1B;STMN3
2	GO:0071684	BP	organism emergence from protective structure	2/ 329	14/ 19338	0.142857	0.0229444	1	gene-ASF1B;gene-STMN3	ASF1B;STMN3
2	GO:0036003	BP	positive regulation of transcription from RNA polymerase II promoter in response to stress	2/ 329	14/ 19338	0.142857	0.0229444	1	gene-CEBPB;gene-HSF4	CEBPB;HSF4
2	GO:0045933	BP	positive regulation of muscle contraction	2/ 329	14/ 19338	0.142857	0.0229444	1	gene-CHRM3;gene-TBXA2R	CHRM3;TBXA2R
2	GO:0045761	BP	regulation of adenylate cyclase activity	2/ 329	14/ 19338	0.142857	0.0229444	1	gene-GPR87;gene-PALM	GPR87;PALM
2	GO:0050857	BP	positive regulation of antigen receptor-mediated signaling pathway	2/ 329	14/ 19338	0.142857	0.0229444	1	gene-CCR7;gene-LOC112395328	CCR7;LOC112395328
2	GO:0001835	BP	blastocyst hatching	2/ 329	14/ 19338	0.142857	0.0229444	1	gene-ASF1B;gene-STMN3	ASF1B;STMN3
2	GO:0051350	BP	negative regulation of lyase activity	2/ 329	14/ 19338	0.142857	0.0229444	1	gene-GPR87;gene-PALM	GPR87;PALM
2	GO:0034620	BP	cellular response to unfolded protein	2/ 329	14/ 19338	0.142857	0.0229444	1	gene-LOC112392004;gene-LOC112392009	LOC112392004;LOC112392009
4	GO:1902850	BP	microtubule cytoskeleton organization involved in mitosis	4/ 329	64/ 19338	0.0625	0.0235195	1	gene-AURKB;gene-KIF4A;gene-MAD2L1;gene-SPRY1	AURKB;KIF4A;MAD2L1;SPRY1
3	GO:0038095	BP	Fc-epsilon receptor signaling pathway	3/ 329	37/ 19338	0.0810811	0.0247502	1	gene-LOC112400375;gene-LOC112406390;gene-LOC112414485	LOC112400375;LOC112406390;LOC112414485
7	GO:0006874	BP	cellular calcium ion homeostasis	7/ 329	168/ 19338	0.0416667	0.0251183	1	gene-CALB2;gene-CCR10;gene-CCR7;gene-CMKLR1;gene-JPH1;gene-PDZD8;gene-PTGER2	CALB2;CCR10;CCR7;CMKLR1;JPH1;PDZD8;PTGER2
14	GO:0040011	BP	locomotion	14/ 329	447/ 19338	0.0313199	0.0252466	1	gene-ACKR4;gene-CCR10;gene-CCR7;gene-CMKLR1;gene-CXCL8;gene-LOC112400375;gene-LOC112405640;gene-LOC112406388;gene-LOC112406390;gene-LOC112413167;gene-LOC112414485;gene-NDNF;gene-PTK7;gene-S100A8	ACKR4;CCR10;CCR7;CMKLR1;CXCL8;LOC112400375;LOC112405640;LOC112406388;LOC112406390;LOC112413167;LOC112414485;NDNF;PTK7;S100A8
2	GO:0009083	BP	branched-chain amino acid catabolic process	2/ 329	15/ 19338	0.133333	0.0261809	1	gene-LOC112393978;gene-LOC112399166	LOC112393978;LOC112399166
2	GO:0042364	BP	water-soluble vitamin biosynthetic process	2/ 329	15/ 19338	0.133333	0.0261809	1	gene-LOC112398303;gene-PDXK	LOC112398303;PDXK
2	GO:0072525	BP	pyridine-containing compound biosynthetic process	2/ 329	15/ 19338	0.133333	0.0261809	1	gene-AFMID;gene-PDXK	AFMID;PDXK
3	GO:0034637	BP	cellular carbohydrate biosynthetic process	3/ 329	38/ 19338	0.0789474	0.0265418	1	gene-ISYNA1;gene-NHLRC1;gene-PGP	ISYNA1;NHLRC1;PGP
4	GO:0071216	BP	cellular response to biotic stimulus	4/ 329	68/ 19338	0.0588235	0.0286122	1	gene-CXCL8;gene-LOC112399784;gene-LOC112405640;gene-LY96	CXCL8;LOC112399784;LOC112405640;LY96
5	GO:0007204	BP	positive regulation of cytosolic calcium ion concentration	5/ 329	101/ 19338	0.049505	0.0291438	1	gene-CCR10;gene-CCR7;gene-CMKLR1;gene-JPH1;gene-PTGER2	CCR10;CCR7;CMKLR1;JPH1;PTGER2
2	GO:0009110	BP	vitamin biosynthetic process	2/ 329	16/ 19338	0.125	0.0295899	1	gene-LOC112398303;gene-PDXK	LOC112398303;PDXK
2	GO:0035967	BP	cellular response to topologically incorrect protein	2/ 329	16/ 19338	0.125	0.0295899	1	gene-LOC112392004;gene-LOC112392009	LOC112392004;LOC112392009
2	GO:0010559	BP	regulation of glycoprotein biosynthetic process	2/ 329	16/ 19338	0.125	0.0295899	1	gene-CCR7;gene-SLC51B	CCR7;SLC51B
3	GO:0006766	BP	vitamin metabolic process	3/ 329	41/ 19338	0.0731707	0.032321	1	gene-LOC112398303;gene-PDXK;gene-RBP1	LOC112398303;PDXK;RBP1
5	GO:1901991	BP	negative regulation of mitotic cell cycle phase transition	5/ 329	104/ 19338	0.0480769	0.0324952	1	gene-AURKB;gene-BUB1B;gene-DONSON;gene-MAD2L1;gene-SPDL1	AURKB;BUB1B;DONSON;MAD2L1;SPDL1
2	GO:1900271	BP	regulation of long-term synaptic potentiation	2/ 329	17/ 19338	0.117647	0.0331645	1	gene-CALB2;gene-NLGN3	CALB2;NLGN3
2	GO:0009081	BP	branched-chain amino acid metabolic process	2/ 329	17/ 19338	0.117647	0.0331645	1	gene-LOC112393978;gene-LOC112399166	LOC112393978;LOC112399166
2	GO:0060325	BP	face morphogenesis	2/ 329	17/ 19338	0.117647	0.0331645	1	gene-CRISPLD2;gene-LRP6	CRISPLD2;LRP6
2	GO:0031109	BP	microtubule polymerization or depolymerization	2/ 329	17/ 19338	0.117647	0.0331645	1	gene-KIF2C;gene-STMN3	KIF2C;STMN3
1	GO:0014033	BP	neural crest cell differentiation	1/ 329	2/ 19338	0.5	0.0337377	1	gene-LRP6	LRP6
1	GO:2000302	BP	positive regulation of synaptic vesicle exocytosis	1/ 329	2/ 19338	0.5	0.0337377	1	gene-PRRT2	PRRT2
1	GO:0099502	BP	calcium-dependent activation of synaptic vesicle fusion	1/ 329	2/ 19338	0.5	0.0337377	1	gene-PRRT2	PRRT2
1	GO:1903753	BP	negative regulation of p38MAPK cascade	1/ 329	2/ 19338	0.5	0.0337377	1	gene-DUSP1	DUSP1
1	GO:0000738	BP	DNA catabolic process, exonucleolytic	1/ 329	2/ 19338	0.5	0.0337377	1	gene-ERI3	ERI3
1	GO:1903826	BP	arginine transmembrane transport	1/ 329	2/ 19338	0.5	0.0337377	1	gene-SLC25A29	SLC25A29
1	GO:0031339	BP	negative regulation of vesicle fusion	1/ 329	2/ 19338	0.5	0.0337377	1	gene-PRRT2	PRRT2
1	GO:0045117	BP	azole transmembrane transport	1/ 329	2/ 19338	0.5	0.0337377	1	gene-SLC25A29	SLC25A29
1	GO:0061000	BP	negative regulation of dendritic spine development	1/ 329	2/ 19338	0.5	0.0337377	1	gene-NLGN3	NLGN3
1	GO:0101030	BP	tRNA-guanine transglycosylation	1/ 329	2/ 19338	0.5	0.0337377	1	gene-QTRT1	QTRT1
1	GO:2000525	BP	positive regulation of T cell costimulation	1/ 329	2/ 19338	0.5	0.0337377	1	gene-CCR7	CCR7
1	GO:0009443	BP	pyridoxal 5'-phosphate salvage	1/ 329	2/ 19338	0.5	0.0337377	1	gene-PDXK	PDXK
1	GO:1990575	BP	mitochondrial L-ornithine transmembrane transport	1/ 329	2/ 19338	0.5	0.0337377	1	gene-SLC25A29	SLC25A29
1	GO:0090027	BP	negative regulation of monocyte chemotaxis	1/ 329	2/ 19338	0.5	0.0337377	1	gene-DUSP1	DUSP1
1	GO:2000807	BP	regulation of synaptic vesicle clustering	1/ 329	2/ 19338	0.5	0.0337377	1	gene-NLGN3	NLGN3
1	GO:0001306	BP	age-dependent response to oxidative stress	1/ 329	2/ 19338	0.5	0.0337377	1	gene-SOD2	SOD2
1	GO:1902023	BP	L-arginine transport	1/ 329	2/ 19338	0.5	0.0337377	1	gene-SLC25A29	SLC25A29
1	GO:1903400	BP	L-arginine transmembrane transport	1/ 329	2/ 19338	0.5	0.0337377	1	gene-SLC25A29	SLC25A29
1	GO:0060535	BP	trachea cartilage morphogenesis	1/ 329	2/ 19338	0.5	0.0337377	1	gene-LRP6	LRP6
1	GO:0072498	BP	embryonic skeletal joint development	1/ 329	2/ 19338	0.5	0.0337377	1	gene-OSR2	OSR2
1	GO:0035544	BP	negative regulation of SNARE complex assembly	1/ 329	2/ 19338	0.5	0.0337377	1	gene-PRRT2	PRRT2
1	GO:0051660	BP	establishment of centrosome localization	1/ 329	2/ 19338	0.5	0.0337377	1	gene-MAD2L1	MAD2L1
1	GO:0001823	BP	mesonephros development	1/ 329	2/ 19338	0.5	0.0337377	1	gene-OSR2	OSR2
1	GO:0061042	BP	vascular wound healing	1/ 329	2/ 19338	0.5	0.0337377	1	gene-NDNF	NDNF
1	GO:0002520	BP	immune system development	1/ 329	2/ 19338	0.5	0.0337377	1	gene-TROVE2	TROVE2
1	GO:0001315	BP	age-dependent response to reactive oxygen species	1/ 329	2/ 19338	0.5	0.0337377	1	gene-SOD2	SOD2
1	GO:0006478	BP	peptidyl-tyrosine sulfation	1/ 329	2/ 19338	0.5	0.0337377	1	gene-TPST2	TPST2
[truncated: 84 more rows]

## Sheet: Table S7
Table S7: GO enrichment pathway of the Yangtze finless porpoise among adult vs. old.
[truncated: 388 more rows]

## Sheet: Table S8
Table S8: KEGG enrichment pathway of the Yangtze finless porpoise among calf vs. adult.
[truncated: 248 more rows]

[truncated: 2 more sheets: Table S9, Table S10]
